# Supplementary material for: Comprehensive cell surface proteomics defines markers of classical, intermediate and non-classical monocytes
Source: Sci Rep. 2020 Mar 12;10:4560. doi: 10.1038/s41598-020-61356-w (PMC7067879; doi:10.1038/s41598-020-61356-w)
Supplement: Supplementary file 3 — Supplementary table 2. [file 41598_2020_61356_MOESM3_ESM.xlsx]

## Sheet: S2A
ProteinId	GroupId	Class	SearchId	PeptideId	Redundancy	Unique/Razor	PeptideSequence	rq_126b_sn	rq_127a_sn	rq_127b_sn	rq_128a_sn	rq_128b_sn	rq_129a_sn	rq_129b_sn	rq_130a_sn	rq_130b_sn	IsolationSpecificity	FirstScanNumber	Time	Helper	Obs m/z	Charge	Theo m/z	PPM	XCorr
sp|O75326|SEM7A_HUMAN	0	Classical_frac	311238	1360	1	R	R.AAAIQTM*SLDAER.R	228.39	128.83	195.7	159.049	150.54	156.043	200.619	132.082	89.7737	0.854839	12144	40.5902	12144R.AAAIQTM*SLDAER.R	811.425	2	811.424	1.03	2.705
sp|O75326|SEM7A_HUMAN	0	Classical_frac	311238	1127	1	R	R.GDQGGESSLSVSK.W	198.75	97.4527	112.05	151.516	101.195	109.926	169.172	100.217	69.7762	1	11669	39.6342	11669R.GDQGGESSLSVSK.W	854.96	2	854.96	0.6	4.722
sp|O75326|SEM7A_HUMAN	0	Classical_frac	311238	1282	0	U	R.TVNIGSTK.G	183.234	68.3831	110.319	159.355	83.5714	87.9994	178.809	67.2884	54.5691	1	11992	40.3038	11992R.TVNIGSTK.G	639.396	2	639.395	0.82	2.368
sp|P02768|ALBU_HUMAN_contaminant	1	Classical_frac	311238	4117	1	R	K.AACLLPK.L	789.63	10.1673	4.28673	938.687	16.1723	9.00103	432.256	7.14856	5.63801	1	17621	52.4803	17621K.AACLLPK.L	615.886	2	615.886	-0.01	2.726
sp|P02768|ALBU_HUMAN_contaminant	1	Classical_frac	311238	4328	1	R	K.AACLLPK.L	472.839	27.6115	38.2254	508.86	34.909	28.0303	296.345	33.4217	33.4987	1	18042	53.6995	18042K.AACLLPK.L	615.885	2	615.886	-0.83	2.457
sp|P02768|ALBU_HUMAN_contaminant	1	Classical_frac	311238	1833	1	R	K.AAFTECCQAADK.A	216.082	6.15289	9.88358	298.965	0.519095	5.70096	143.496	3.7359	0.730175	1	13083	42.4242	13083K.AAFTECCQAADK.A	915.451	2	915.45	0.93	4.887
sp|P02768|ALBU_HUMAN_contaminant	1	Classical_frac	311238	2727	2	R	K.AEFAEVSK.L	1806.75	23.6409	53.3088	2227.81	37.9291	34.8537	1005.26	33.4478	26.0968	0.97421	14858	45.9747	14858K.AEFAEVSK.L	669.888	2	669.887	1.06	3.337
sp|P02768|ALBU_HUMAN_contaminant	1	Classical_frac	311238	3008	2	R	K.AEFAEVSK.L	499.981	11.3371	11.3168	687.482	13.7283	9.45294	276.379	2.2745	4.32821	0.944697	15419	47.19	15419K.AEFAEVSK.L	669.888	2	669.887	0.74	3.079
sp|P02768|ALBU_HUMAN_contaminant	1	Classical_frac	311238	3399	2	R	K.AEFAEVSK.L	575.659	42.5272	56.4778	709.584	45.9708	57.0173	534.287	53.1055	45.7282	0.637572	16183	48.8683	16183K.AEFAEVSK.L	669.888	2	669.887	0.9	2.266
sp|P02768|ALBU_HUMAN_contaminant	1	Classical_frac	311238	3470	2	R	K.AEFAEVSK.L	652.238	33.6638	52.5403	770.534	40.6776	52.5514	614.463	39.6	52.8608	0.832641	16326	49.1803	16326K.AEFAEVSK.L	669.888	2	669.887	0.61	2.537
sp|P02768|ALBU_HUMAN_contaminant	1	Classical_frac	311238	9141	4	R	K.CCTESLVNR.R	564.421	26.1113	24.2501	1002.1	32.3646	10.724	654.582	31.6814	20.8208	1	9305	35.1187	9305K.CCTESLVNR.R	684.334	2	684.334	0.49	2.826
sp|P02768|ALBU_HUMAN_contaminant	1	Classical_frac	311238	8881	2	R	K.DDNPNLPR.L	396.208	8.4518	6.76634	367.291	7.3778	6.75855	200.818	7.23689	6.05066	0.979076	8753	33.9968	8753K.DDNPNLPR.L	585.309	2	585.309	0.34	2.498
sp|P02768|ALBU_HUMAN_contaminant	1	Classical_frac	311238	2982	3	R	K.DLGEENFK.A	421.203	13.2482	51.3116	187.348	30.196	29.5912	151.576	28.4592	28.1306	0.995506	15366	47.0648	15366K.DLGEENFK.A	705.388	2	705.387	0.71	2.066
sp|P02768|ALBU_HUMAN_contaminant	1	Classical_frac	311238	3133	3	R	K.DLGEENFK.A	497.832	20.1698	29.4291	311.929	26.156	31.2567	214.561	27.32	30.352	1	15659	47.7008	15659K.DLGEENFK.A	705.388	2	705.387	0.86	2.031
sp|P02768|ALBU_HUMAN_contaminant	1	Classical_frac	311238	9401	2	R	R.ETYGEM*ADCCAK.Q	1188.17	19.8133	24.2703	1556.07	27.7268	12.8534	712.845	10.0184	18.0633	0.977056	9849	36.1775	9849R.ETYGEM*ADCCAK.Q	636.957	3	636.956	0.47	4.483
sp|P02768|ALBU_HUMAN_contaminant	1	Classical_frac	311238	4187	3	R	K.FQNALLVR.Y	406.248	9.38752	13.6564	286.384	12.8114	8.09964	131.757	13.0377	12.7605	0.708176	17762	52.8842	17762K.FQNALLVR.Y	595.367	2	595.366	0.98	1.654
sp|P02768|ALBU_HUMAN_contaminant	1	Classical_frac	311238	4389	3	R	K.FQNALLVR.Y	321.586	28.4652	33.1114	158.529	36.8618	34.2738	118.008	38.0163	28.3859	0.64622	18174	54.1142	18174K.FQNALLVR.Y	595.367	2	595.366	1.29	1.891
sp|P02768|ALBU_HUMAN_contaminant	1	Classical_frac	311238	3007	2	R	K.LCTVATLR.E	284.715	8.30023	11.0002	275.281	9.68526	4.55893	158.15	10.3201	7.3363	0.898341	15418	47.1898	15418K.LCTVATLR.E	581.845	2	581.844	0.94	2.523
sp|P02768|ALBU_HUMAN_contaminant	1	Classical_frac	311238	4365	3	R	K.LVTDLTK.V	822.716	27.7912	43.5683	1000.56	41.0968	31.7196	452.907	36.3664	31.5467	0.80814	18120	53.9413	18120K.LVTDLTK.V	624.403	2	624.402	0.78	2.25
sp|P02768|ALBU_HUMAN_contaminant	1	Classical_frac	311238	4536	3	R	K.LVTDLTK.V	757.152	27.8245	30.2649	927.395	36.0634	20.1814	475.101	39.7347	30.951	0.857168	18475	55.1597	18475K.LVTDLTK.V	624.403	2	624.402	0.67	2.276
sp|P02768|ALBU_HUMAN_contaminant	1	Classical_frac	311238	5019	3	R	K.QTALVELVK.H	138.273	11.162	13.1012	120.516	9.43573	12.205	62.6603	9.57254	9.9364	1	19492	58.7608	19492K.QTALVELVK.H	729.969	2	729.968	0.62	2.872
sp|P02768|ALBU_HUMAN_contaminant	1	Classical_frac	311238	1858	2	R	K.TYETTLEK.C	468.575	11.4539	16.2399	724.834	17.2476	10.1913	313.898	8.56781	17.6809	0.999455	13138	42.5395	13138K.TYETTLEK.C	721.912	2	721.911	1.1	2.769
sp|P02768|ALBU_HUMAN_contaminant	1	Classical_frac	311238	2157	2	R	K.YICENQDSISSK.L	774.044	5.56172	0.549331	971.828	11.3933	0.150755	387.547	2.33082	4.10912	1	13729	43.7155	13729K.YICENQDSISSK.L	951.488	2	951.488	0.34	4.208
sp|P02768|ALBU_HUMAN_contaminant	1	Classical_frac	311238	3848	2	R	K.YLYEIAR.R	318.042	9.58955	5.75809	631.103	15.8088	0	257.846	20.5425	11.4138	0.974325	17081	51.0053	17081K.YLYEIAR.R	578.832	2	578.832	0.73	2.505
sp|P02768|ALBU_HUMAN_contaminant	1	Classical_frac	311238	4082	2	R	K.YLYEIAR.R	164.09	18.9352	18.1487	194.446	22.8835	16.2819	123.149	26.0514	16.0202	0.873673	17549	52.2723	17549K.YLYEIAR.R	578.832	2	578.832	-0.08	1.959
sp|P02769|ALBU_BOVIN_contaminant	1	Classical_frac	311238	307	0	U	K.ATEEQLK.T	730.041	108.807	132.938	383.844	129.909	127.313	712.485	245.737	134.602	0.678301	10050	36.5527	10050K.ATEEQLK.T	638.88	2	638.879	1.02	2.526
sp|P05023-4|AT1A1_HUMAN	2	Classical_frac	311238	1665	3	R	R.AAELLAR.D	642.103	117.8	180.136	311.07	128.693	125.037	412.958	143.653	118.702	1	12760	41.8332	12760R.AAELLAR.D	486.806	2	486.806	-0.1	2.22
sp|P05023-4|AT1A1_HUMAN	2	Classical_frac	311238	3605	3	R	R.AVAGDASESALLK.C	141.664	30.5135	42.1466	79.2901	39.9048	40.0446	97.1545	44.385	35.1059	1	16598	49.8258	16598R.AVAGDASESALLK.C	845.494	2	845.493	0.92	3.86
sp|P05023-4|AT1A1_HUMAN	2	Classical_frac	311238	2573	3	R	R.IISANGCK.V	245.825	52.2836	87.7376	151.639	66.2298	61.2107	181.022	67.7555	58.0928	0.886554	14557	45.3848	14557R.IISANGCK.V	660.89	2	660.889	1.05	2.094
sp|P05023-4|AT1A1_HUMAN	2	Classical_frac	311238	3775	9	R	K.LIIVEGCQR.Q	528.53	59.9596	75.0559	201.797	69.6092	63.121	194.08	73.7639	63.0115	0.664922	16933	50.6505	16933K.LIIVEGCQR.Q	658.882	2	658.882	0.81	2.501
sp|P05023-4|AT1A1_HUMAN	2	Classical_frac	311238	2516	8	R	K.NM*VPQQALVIR.G	1939.17	78.8871	143.823	502.088	96.0828	103.629	392.879	99.4851	86.2788	0.727264	14444	45.1565	14444K.NM*VPQQALVIR.G	757.44	2	757.44	0.68	1.839
sp|P05023-4|AT1A1_HUMAN	2	Classical_frac	311238	2122	6	R	R.NSVFQQGM*K.N	734.382	136.008	218.295	760.236	169.933	197.629	535.056	171.163	157.505	1	13661	43.5878	13661R.NSVFQQGM*K.N	756.917	2	756.916	0.95	2.383
sp|P05023-4|AT1A1_HUMAN	2	Classical_frac	311238	3126	3	R	R.SPDFTNENPLETR.N	230.245	26.6888	35.7397	121.313	36.8817	34.4068	163.954	37.2501	30.1029	1	15648	47.6787	15648R.SPDFTNENPLETR.N	874.937	2	874.936	0.65	3.608
sp|P05023-4|AT1A1_HUMAN	2	Classical_frac	311238	7896	11	R	K.TGTLTQNR.M	369.58	113.991	173.342	263.074	149.11	148.122	304.977	156.706	132.104	0.985239	6688	30.1365	6688K.TGTLTQNR.M	560.32	2	560.32	0.58	2.783
sp|P05023-4|AT1A1_HUMAN	2	Classical_frac	311238	549	8	R	K.VDNSSLTGESEPQTR.S	420.301	106.857	142.917	229.036	122.033	124.418	290.141	134.151	123.404	1	10531	37.5065	10531K.VDNSSLTGESEPQTR.S	924.961	2	924.96	0.76	5.222
sp|P62258|1433E_HUMAN	3	Classical_frac	311238	8336	8	R	K.LAEQAER.Y	753.536	67.9591	81.5447	325.493	86.153	59.4287	400.045	88.5813	60.5877	0.959834	7606	31.8647	7606K.LAEQAER.Y	523.296	2	523.296	0.73	2.318
sp|P27348|1433T_HUMAN	3	Classical_frac	311238	399	0	U	K.AVTEQGAELSNEER.N	73.289	9.70482	17.5769	42.8582	13.036	13.2912	55.7204	21.6443	12.2889	1	10239	36.9313	10239K.AVTEQGAELSNEER.N	881.445	2	881.444	0.96	5.168
sp|P63104|1433Z_HUMAN	3	Classical_frac	311238	355	0	U	K.SVTEQGAELSNEER.N	249.404	19.94	27.8842	97.199	27.4689	21.3851	152.449	24.18	22.1133	1	10147	36.755	10147K.SVTEQGAELSNEER.N	889.443	2	889.442	1.29	5.298
sp|P35908|K22E_HUMAN_contaminant	4	Classical_frac	311238	8439	1	R	K.AAFGGSGGR.G	733.877	14.5801	13.8545	385.017	12.8495	7.91716	754.486	6.56522	13.8315	0.987906	7825	32.2355	7825K.AAFGGSGGR.G	504.775	2	504.775	0.51	2.93
sp|P35908|K22E_HUMAN_contaminant	4	Classical_frac	311238	507	11	R	K.AQYEEIAQR.S	591.519	3.71208	4.68257	201.117	15.2418	8.24667	664.855	3.48997	4.40047	0.974113	10454	37.3525	10454K.AQYEEIAQR.S	668.857	2	668.857	0.19	3.307
sp|P35908|K22E_HUMAN_contaminant	4	Classical_frac	311238	2558	1	R	K.DVDNAYM*IK.V	1222.1	18.4759	26.0032	757.752	72.0287	18.4412	2800.52	22.5363	44.4563	0.996508	14528	45.3382	14528K.DVDNAYM*IK.V	771.916	2	771.916	0.86	2.487
sp|P35908|K22E_HUMAN_contaminant	4	Classical_frac	311238	687	1	R	R.GFSSGSAVVSGGSR.R	405.426	23.2063	31.8714	175.604	40.3785	27.9598	810.267	30.9117	43.7856	1	10802	38.0105	10802R.GFSSGSAVVSGGSR.R	742.389	2	742.389	0.88	4.387
sp|P35908|K22E_HUMAN_contaminant	4	Classical_frac	311238	1497	1	R	K.GGSISGGGYGSGGGK.H	320.09	15.3322	36.2331	220.419	25.3333	28.2647	367.394	23.3338	22.9921	1	12423	41.163	12423K.GGSISGGGYGSGGGK.H	828.442	2	828.441	0.9	4.432
sp|P35908|K22E_HUMAN_contaminant	4	Classical_frac	311238	2354	1	R	K.NVQDAIADAEQR.G	300.766	50.9867	111.555	270.202	78.2828	92.1035	391.737	85.5667	106.31	0.576255	14125	44.5225	14125K.NVQDAIADAEQR.G	779.906	2	779.905	1.08	2.286
sp|P35908|K22E_HUMAN_contaminant	4	Classical_frac	311238	4255	1	R	R.SLVGLGGTK.S	993.512	112.305	150.641	476.718	156.783	129.713	1460.1	163.848	112.809	0.876655	17897	53.2618	17897R.SLVGLGGTK.S	645.414	2	645.413	0.82	2.73
sp|P35908|K22E_HUMAN_contaminant	4	Classical_frac	311238	4023	1	R	R.TAAENDFVTLK.K	361.226	36.5843	58.1949	144.44	33.1213	34.03	472.351	39.1812	38.4382	1	17432	51.9458	17432R.TAAENDFVTLK.K	833.974	2	833.974	0.03	3.678
sp|P35908|K22E_HUMAN_contaminant	4	Classical_frac	311238	4092	1	R	R.TAAENDFVTLK.K	178.159	27.0866	43.7021	81.3275	33.3773	32.4784	166.802	33.9757	28.7708	0.827456	17568	52.3215	17568R.TAAENDFVTLK.K	833.975	2	833.974	0.43	3.133
sp|P35908|K22E_HUMAN_contaminant	4	Classical_frac	311238	2670	1	R	K.VDPEIQNVK.A	3105.43	42.8581	347.412	956.958	56.0034	67.4791	1918.48	30.2429	69.7779	0.882218	14749	45.7545	14749K.VDPEIQNVK.A	750.446	2	750.445	0.67	3.032
sp|P35908|K22E_HUMAN_contaminant	4	Classical_frac	311238	2694	1	R	K.VDPEIQNVK.A	1249.2	16.9321	115.961	373.745	23.8789	21.4457	904.309	12.7799	22.0428	0.924794	14796	45.8442	14796K.VDPEIQNVK.A	750.446	2	750.445	0.72	2.96
sp|P35908|K22E_HUMAN_contaminant	4	Classical_frac	311238	8340	1	R	R.YGSGGGSK.G	1243.75	15.3003	8.62849	858.193	29.8867	3.69645	1786.31	11.8705	10.4468	0.995309	7618	31.8847	7618R.YGSGGGSK.G	585.83	2	585.83	0.5	2.448
sp|P35908|K22E_HUMAN_contaminant	4	Classical_frac	311238	2799	1	R	R.YLDGLTAER.T	159.614	23.1375	32.2268	98.5547	34.584	29.485	259.555	25.5989	25.2771	0.975065	14996	46.2668	14996R.YLDGLTAER.T	633.849	2	633.848	1.4	2.229
sp|P35908|K22E_HUMAN_contaminant	4	Classical_frac	311238	3233	1	R	R.YLDGLTAER.T	148.43	27.1406	31.8508	101.168	37.8905	25.5404	420.616	33.8332	32.5086	0.966427	15856	48.1248	15856R.YLDGLTAER.T	633.849	2	633.848	1.4	2.761
sp|P04259|K2C6B_HUMAN_contaminant	4	Classical_frac	311238	8265	5	R	R.GFSANSAR.L	444.117	31.2327	64.2046	419.119	37.3313	68.0388	380.07	37.9227	84.9224	0.979391	7457	31.6037	7457R.GFSANSAR.L	519.781	2	519.78	0.8	2.512
sp|P04259|K2C6B_HUMAN_contaminant	4	Classical_frac	311238	486	5	R	K.QEIAEINR.M	892.277	18.6187	15.4667	240.926	28.7806	34.6964	238.138	15.8764	49.6451	0.98284	10412	37.2753	10412K.QEIAEINR.M	601.341	2	601.341	0.82	2.558
sp|P04259|K2C6B_HUMAN_contaminant	4	Classical_frac	311238	1773	3	R	R.SGFSSISVSR.S	671.97	16.6785	18.681	142.495	22.6685	18.9134	217.726	22.9474	40.7443	0.977528	12969	42.2165	12969R.SGFSSISVSR.S	628.346	2	628.346	0.52	3.314
sp|P04259|K2C6B_HUMAN_contaminant	4	Classical_frac	311238	4348	5	R	R.SLYGLGGSK.R	732.809	26.9459	25.8918	413.436	39.7615	34.6241	410.573	41.9197	46.3041	0.723385	18088	53.8457	18088R.SLYGLGGSK.R	670.404	2	670.403	1.37	2.785
sp|P02538|K2C6A_HUMAN_contaminant	4	Classical_frac	311238	847	1	R	R.SGFSSVSVSR.S	538.672	6.68775	8.92415	97.1948	9.47455	11.1136	163.696	3.82929	11.1516	0.986546	11119	38.5827	11119R.SGFSSVSVSR.S	621.338	2	621.338	0.4	3.015
sp|P02538|K2C6A_HUMAN_contaminant	4	Classical_frac	311238	2043	5	R	K.YEELQVTAGR.H	493.967	6.51399	4.65876	146.082	8.20252	4.5197	177.237	9.34593	16.619	0.926457	13508	43.2825	13508K.YEELQVTAGR.H	697.878	2	697.877	1.26	3.361
sp|P04264|K2C1_HUMAN_contaminant	4	Classical_frac	311238	2040	1	R	K.AEAESLYQSK.Y	577.994	9.52095	13.6376	510.302	12.4733	5.23034	605.887	2.67852	11.6824	0.620669	13505	43.2807	13505K.AEAESLYQSK.Y	792.438	2	792.438	0.73	3.431
sp|P04264|K2C1_HUMAN_contaminant	4	Classical_frac	311238	1852	1	R	K.AQYEDIAQK.S	1484.71	14.4028	26.7561	460.82	31.8193	13.4666	1053.48	8.95787	17.827	0.973788	13122	42.5088	13122K.AQYEDIAQK.S	762.428	2	762.427	1.08	3.679
sp|P04264|K2C1_HUMAN_contaminant	4	Classical_frac	311238	2172	1	R	K.AQYEDIAQK.S	551.938	10.136	11.6003	189.954	22.0356	9.07353	363.336	8.65916	14.8163	1	13763	43.79	13763K.AQYEDIAQK.S	762.428	2	762.427	1.6	3.398
sp|P04264|K2C1_HUMAN_contaminant	4	Classical_frac	311238	2434	1	R	K.AQYEDIAQK.S	609.177	42.9236	58.5972	305.528	57.3323	46.3802	495.461	64.7779	53.2325	0.973279	14284	44.8458	14284K.AQYEDIAQK.S	762.428	2	762.427	1.08	3.188
sp|P04264|K2C1_HUMAN_contaminant	4	Classical_frac	311238	2491	1	R	K.AQYEDIAQK.S	373.683	18.3377	25.8669	160.796	21.8997	29.2784	269.179	24.3743	26.2067	1	14397	45.0617	14397K.AQYEDIAQK.S	762.428	2	762.427	1.15	2.977
sp|P04264|K2C1_HUMAN_contaminant	4	Classical_frac	311238	2500	1	R	K.AQYEDIAQK.S	456.523	27.8832	53.4351	209.299	43.1039	34.7051	341.69	44.3725	37.7561	1	14412	45.0903	14412K.AQYEDIAQK.S	762.428	2	762.427	0.93	3.489
sp|P04264|K2C1_HUMAN_contaminant	4	Classical_frac	311238	3034	1	R	K.AQYEDIAQK.S	349.388	62.2863	76.751	207.108	77.0395	70.8817	284.381	83.0076	74.5027	0.703407	15469	47.2957	15469K.AQYEDIAQK.S	762.428	2	762.427	1.37	2.539
sp|P04264|K2C1_HUMAN_contaminant	4	Classical_frac	311238	876	1	R	K.DVDGAYM*TK.V	1619.54	24.7338	21.1498	536.53	49.4208	25.2205	1197.94	21.4863	24.8709	1	11173	38.6693	11173K.DVDGAYM*TK.V	737.387	2	737.387	0.7	2.412
sp|P04264|K2C1_HUMAN_contaminant	4	Classical_frac	311238	1609	1	R	K.DVDGAYM*TK.V	1172.82	79.9702	113.917	503.378	138.18	154.693	775.534	142.313	160.401	0.855129	12644	41.5972	12644K.DVDGAYM*TK.V	737.388	2	737.387	2.33	1.804
sp|P04264|K2C1_HUMAN_contaminant	4	Classical_frac	311238	2369	1	R	K.DVDGAYMTK.V	838.53	42.6049	60.233	1075.46	56.6243	64.5879	823.675	53.7196	51.8114	0.879104	14152	44.5768	14152K.DVDGAYMTK.V	729.39	2	729.389	1.49	2.578
sp|P04264|K2C1_HUMAN_contaminant	4	Classical_frac	311238	1610	1	R	R.DYQELM*NTK.L	2276.46	117.684	168.983	1118.89	172.354	148.964	1944.88	176.219	179.287	1	12645	41.5975	12645R.DYQELM*NTK.L	808.424	2	808.424	0.78	2.429
sp|P04264|K2C1_HUMAN_contaminant	4	Classical_frac	311238	4593	5	R	R.FLEQQNQVLQTK.W	55.7006	1.92524	0	20.6487	2.57274	0.758469	46.8908	2.38782	0.782953	1	18587	55.5187	18587R.FLEQQNQVLQTK.W	967.559	2	967.559	-0.14	4.822
sp|P04264|K2C1_HUMAN_contaminant	4	Classical_frac	311238	2540	1	R	K.FVSTTYSGVTR.-	241.026	20.8889	32.511	275.446	31.6772	26.4095	229.897	25.0013	24.6174	0.716431	14490	45.2612	14490K.FVSTTYSGVTR.-	723.893	2	723.893	-0.34	1.915
sp|P04264|K2C1_HUMAN_contaminant	4	Classical_frac	311238	7232	1	R	R.GSGGGSSGGSIGGR.G	1369.88	1.96013	0	270.29	8.2433	1.85735	609.808	1.57581	4.59409	0.987972	5299	27.4368	5299R.GSGGGSSGGSIGGR.G	661.337	2	661.337	1.27	4.241
sp|P04264|K2C1_HUMAN_contaminant	4	Classical_frac	311238	7668	1	R	R.GSSSGGVK.S	1250.31	2.50232	13.448	279.266	8.25819	3.30132	491.046	3.2948	8.5031	0.991296	6212	29.1922	6212R.GSSSGGVK.S	568.838	2	568.837	0.75	2.844
sp|P04264|K2C1_HUMAN_contaminant	4	Classical_frac	311238	7961	1	R	R.GSSSGGVK.S	453.884	14.5926	30.3721	206.407	34.5007	18.8516	277.919	29.153	27.9786	0.694211	6826	30.4097	6826R.GSSSGGVK.S	568.838	2	568.837	0.75	1.919
sp|P04264|K2C1_HUMAN_contaminant	4	Classical_frac	311238	3038	3	R	K.IEISELNR.V	300.397	31.5919	30.6832	175.18	46.879	36.0784	322.833	37.2203	34.0656	0.972131	15478	47.3192	15478K.IEISELNR.V	601.851	2	601.851	0.87	2.888
sp|P04264|K2C1_HUMAN_contaminant	4	Classical_frac	311238	8698	1	R	K.NM*QDM*VEDYR.N	3337.92	33.0198	51.223	950.509	74.5276	25.9698	2220.87	33.6515	47.7736	1	8366	33.247	8366K.NM*QDM*VEDYR.N	781.345	2	781.345	0.73	2.111
sp|P04264|K2C1_HUMAN_contaminant	4	Classical_frac	311238	2932	1	R	R.SGGGFSSGSAGIINYQR.R	220.118	0	0.293429	52.8084	5.07848	0	133.628	1.76086	3.35478	1	15267	46.8488	15267R.SGGGFSSGSAGIINYQR.R	943.982	2	943.982	0.05	5.678
sp|P04264|K2C1_HUMAN_contaminant	4	Classical_frac	311238	3810	1	R	R.SLVNLGGSK.S	2724.54	34.1143	15.3323	584.566	38.8324	16.0038	1372.71	21.4947	25.5503	0.977288	17005	50.8257	17005R.SLVNLGGSK.S	666.917	2	666.916	0.84	3.176
sp|P04264|K2C1_HUMAN_contaminant	4	Classical_frac	311238	4038	1	R	R.SLVNLGGSK.S	1922.03	23.6776	12.9711	401.661	32.8601	18.7425	978.443	17.2193	24.8887	0.937832	17462	52.038	17462R.SLVNLGGSK.S	666.917	2	666.916	0.59	2.933
sp|P04264|K2C1_HUMAN_contaminant	4	Classical_frac	311238	7593	1	R	K.SSGGSSSVK.F	531.546	9.08972	7.7778	170.375	16.9763	7.16013	420.411	10.8912	14.2132	0.983611	6054	28.8977	6054K.SSGGSSSVK.F	627.359	2	627.359	1.19	3.369
sp|P04264|K2C1_HUMAN_contaminant	4	Classical_frac	311238	1312	1	R	R.TLLEGEESR.M	1216.61	26.2363	1.53682	293.705	26.4157	17.1735	1009.56	19.1467	13.8958	0.999775	12054	40.4143	12054R.TLLEGEESR.M	631.844	2	631.843	0.7	3.117
sp|P04264|K2C1_HUMAN_contaminant	4	Classical_frac	311238	1635	1	R	R.TLLEGEESR.M	422.576	74.8379	69.2455	196.782	72.0563	71.0697	355.82	78.5854	58.5441	0.580919	12699	41.7138	12699R.TLLEGEESR.M	631.842	2	631.843	-2.03	2.47
sp|P04264|K2C1_HUMAN_contaminant	4	Classical_frac	311238	3759	1	R	R.TNAENEFVTIK.K	551.96	23.2914	32.8515	141.246	26.1469	18.3629	447.823	19.0606	35.2938	1	16904	50.5808	16904R.TNAENEFVTIK.K	862.486	2	862.485	0.94	4.122
sp|P04264|K2C1_HUMAN_contaminant	4	Classical_frac	311238	4004	1	R	R.TNAENEFVTIK.K	127.346	22.9729	26.8353	58.8622	33.9975	25.2611	84.6445	22.7793	42.5767	1	17393	51.8457	17393R.TNAENEFVTIK.K	862.486	2	862.485	0.96	3.331
sp|P04264|K2C1_HUMAN_contaminant	4	Classical_frac	311238	2775	3	R	K.YEELQITAGR.H	758.301	12.1146	14.9508	239.461	18.1656	9.93303	551.884	14.5009	16.6453	1	14953	46.18	14953K.YEELQITAGR.H	704.886	2	704.885	0.8	3.241
sp|P13647|K2C5_HUMAN_contaminant	4	Classical_frac	311238	430	1	R	K.AQYEEIANR.S	971.906	38.1702	43.5776	334.297	53.1542	46.8396	678.712	51.5005	37.298	0.906857	10298	37.0415	10298K.AQYEEIANR.S	661.849	2	661.849	0.6	3.132
sp|P13647|K2C5_HUMAN_contaminant	4	Classical_frac	311238	1069	13	R	K.DVDAAYM*NK.V	1297.33	20.8449	24.2826	639.435	28.9187	26.3923	528.279	22.6235	50.2674	1	11557	39.4283	11557K.DVDAAYM*NK.V	750.893	2	750.892	0.99	2.47
sp|P13647|K2C5_HUMAN_contaminant	4	Classical_frac	311238	1520	1	R	R.EYQELM*NTK.L	740.103	43.9559	66.0551	354.109	81.9284	65.5004	1132.59	59.2865	67.2002	0.897064	12464	41.2413	12464R.EYQELM*NTK.L	815.432	2	815.432	0.53	1.572
sp|P13647|K2C5_HUMAN_contaminant	4	Classical_frac	311238	3744	37	R	R.FLEQQNK.V	526.945	23.8397	28.125	181.863	31.6336	25.9382	295.386	33.4738	36.4556	0.836138	16872	50.494	16872R.FLEQQNK.V	682.901	2	682.901	0.59	2.165
sp|P13647|K2C5_HUMAN_contaminant	4	Classical_frac	311238	3980	37	R	R.FLEQQNK.V	1034.95	21.5931	24.2356	315.923	36.8701	18.5061	486.765	25.3768	34.054	1	17348	51.7238	17348R.FLEQQNK.V	682.901	2	682.901	0.55	2.361
sp|P13647|K2C5_HUMAN_contaminant	4	Classical_frac	311238	9241	1	R	K.FVSTTSSSR.K	220.074	21.2553	36.6679	191.279	24.5708	26.659	137.806	23.8052	31.1566	1	9517	35.5558	9517K.FVSTTSSSR.K	600.825	2	600.825	0.81	2.261
sp|P13647|K2C5_HUMAN_contaminant	4	Classical_frac	311238	2600	5	R	R.QLDSIVGER.G	341.099	27.1394	35.8114	129.362	37.0531	31.2463	201.447	33.8993	31.1969	0.802587	14607	45.471	14607R.QLDSIVGER.G	623.354	2	623.354	0.63	2.361
sp|P13647|K2C5_HUMAN_contaminant	4	Classical_frac	311238	8961	1	R	R.QSSVSFR.S	1710.59	176.197	236.812	1249.35	212.126	248.729	1228.13	221.687	244.056	0.94155	8922	34.3543	8922R.QSSVSFR.S	520.291	2	520.29	0.63	2.199
sp|P13647|K2C5_HUMAN_contaminant	4	Classical_frac	311238	2536	1	R	R.SFSTASAITPSVSR.T	437.889	17.0352	20.7161	168.776	21.9741	18.773	271.374	29.4156	22.0766	1	14484	45.2532	14484R.SFSTASAITPSVSR.T	820.448	2	820.446	2.15	4.187
sp|P13647|K2C5_HUMAN_contaminant	4	Classical_frac	311238	7949	1	R	R.SGGGGGGGFGR.V	686.776	63.0241	62.3257	296.182	40.5216	23.8784	374.63	26.0839	20.1205	0.993349	6800	30.3583	6800R.SGGGGGGGFGR.V	547.781	2	547.781	0.63	3.156
sp|P13647|K2C5_HUMAN_contaminant	4	Classical_frac	311238	893	1	R	K.YEELQQTAGR.H	605.786	12.5145	22.9131	362.156	20.6451	20.9925	575.003	18.0101	26.6685	0.978011	11209	38.7458	11209K.YEELQQTAGR.H	712.373	2	712.373	0.65	3.184
sp|P08670|VIME_HUMAN	4	Classical_frac	311238	2197	0	U	R.EEAENTLQSFR.Q	177.832	30.5171	45.6125	101.795	42.2568	37.9205	118.814	48.8881	39.0001	1	13809	43.878	13809R.EEAENTLQSFR.Q	776.894	2	776.894	0.23	3.329
sp|P08670|VIME_HUMAN	4	Classical_frac	311238	2903	0	U	K.FADLSEAANR.N	320.256	55.353	81.9863	176.664	65.6966	63.7219	208.177	66.9741	61.5743	0.900579	15210	46.724	15210K.FADLSEAANR.N	661.85	2	661.849	1.25	2.676
sp|P08670|VIME_HUMAN	4	Classical_frac	311238	3413	0	U	R.LGDLYEEEM*R.E	495.97	64.9308	117.085	201.3	84.4876	74.8849	247.153	104.594	85.5609	0.959641	16212	48.9335	16212R.LGDLYEEEM*R.E	750.366	2	750.366	0.07	2.008
sp|P08670|VIME_HUMAN	4	Classical_frac	311238	1317	10	R	R.LLEGEESR.L	892.911	104.543	156.525	716.676	127.461	130.518	707.348	140.822	115.629	0.894063	12059	40.4178	12059R.LLEGEESR.L	581.32	2	581.319	1.33	2.419
sp|P08670|VIME_HUMAN	4	Classical_frac	311238	2569	1	R	K.VELQELNDR.F	226.918	99.6352	97.985	138.449	96.9368	101.292	172.842	108.614	95.003	0.797613	14550	45.3733	14550K.VELQELNDR.F	672.87	2	672.87	0.68	2.615
sp|Q7Z794|K2C1B_HUMAN_contaminant	4	Classical_frac	311238	1028	1	R	R.QLLEGEESR.M	374.685	36.9706	31.9131	184.576	56.404	51.2148	353.962	44.5102	31.6725	0.659705	11474	39.2647	11474R.QLLEGEESR.M	645.349	2	645.349	1.43	2.639
sp|Q7Z794|K2C1B_HUMAN_contaminant	4	Classical_frac	311238	2759	1	R	R.QVDLLSAEQM*R.Q	265.654	38.2583	34.3952	151.221	42.8487	32.3342	391.718	29.3604	33.8186	1	14920	46.1087	14920R.QVDLLSAEQM*R.Q	767.91	2	767.908	1.58	2.152
sp|Q7Z794|K2C1B_HUMAN_contaminant	4	Classical_frac	311238	2121	1	R	R.TQYELIAQR.S	277.955	45.0824	56.1505	251.963	67.0719	53.7927	374.626	57.3184	49.9221	0.796195	13660	43.5872	13660R.TQYELIAQR.S	675.884	2	675.883	1.65	2.381
sp|Q8N1N4|K2C78_HUMAN_contaminant	4	Classical_frac	311238	7854	1	R	R.TQETQEIR.T	1532.44	17.5409	0.114346	367.265	24.3353	11.8866	1353.84	16.4608	7.35764	1	6598	29.9725	6598R.TQETQEIR.T	617.336	2	617.335	0.98	3.083
sp|Q6KB66|K2C80_HUMAN_contaminant	4	Classical_frac	311238	8360	3	R	R.SQLEEQAAR.S	875.482	20.7543	12.0728	210.826	30.7	16.3652	765.92	26.3593	13.9998	1	7658	31.9545	7658R.SQLEEQAAR.S	630.841	2	630.841	0.57	2.494
sp|P04406|G3P_HUMAN	5	Classical_frac	311238	5146	1	R	K.AGAHLQGGAK.R	146.126	66.5256	61.7794	74.3598	41.0975	45.8189	69.3207	47.6618	36.4374	0.974206	19766	59.8108	19766K.AGAHLQGGAK.R	456.61	3	456.61	-0.5	1.492
sp|P04406|G3P_HUMAN	5	Classical_frac	311238	5292	1	R	K.AGAHLQGGAK.R	137.14	44.3773	46.6665	78.0233	36.9011	41.0715	83.6374	43.8899	31.3499	0.848665	20089	61.0953	20089K.AGAHLQGGAK.R	456.61	3	456.61	0.54	1.653
sp|P04406|G3P_HUMAN	5	Classical_frac	311238	746	1	R	K.QASEGPLK.G	461.4	71.8626	77.2596	185.934	73.1039	52.999	290.946	52.798	38.466	0.965069	10917	38.2188	10917K.QASEGPLK.G	644.388	2	644.387	0.95	2.227
sp|P04406|G3P_HUMAN	5	Classical_frac	311238	1762	0	U	K.VGVNGFGR.I	326.958	53.0535	47.7199	141.471	58.7072	45.2032	256.908	59.2376	39.805	0.864121	12946	42.1745	12946K.VGVNGFGR.I	517.801	2	517.801	0.9	2.276
sp|P16401|H15_HUMAN	6	Classical_frac	311238	756	5	R	K.GTGASGSFK.L	876.115	57.7816	79.9261	207.351	59.7813	75.8135	245.923	65.0526	79.086	0.961221	10941	38.2607	10941K.GTGASGSFK.L	635.364	2	635.364	0.47	2.237
sp|P15144|AMPN_HUMAN	8	Classical_frac	311238	829	0	U	R.AALACSK.E	719.944	23.1133	33.1632	734.27	38.2665	17.2931	483.734	23.7066	19.8886	0.965882	11087	38.5355	11087R.AALACSK.E	589.852	2	589.852	0.63	2.713
sp|P15144|AMPN_HUMAN	8	Classical_frac	311238	3856	0	U	R.ALEQALEK.T	329.702	89.1953	131.452	366.11	118.301	109.682	306.659	110.529	96.5641	0.980679	17098	51.0512	17098R.ALEQALEK.T	680.416	2	680.416	0.59	3.132
sp|P15144|AMPN_HUMAN	8	Classical_frac	311238	4081	0	U	R.ALEQALEK.T	272.42	41.628	78.6739	262.56	62.165	67.6262	264.483	69.5256	56.1259	0.991539	17548	52.2715	17548R.ALEQALEK.T	680.416	2	680.416	-0.07	2.488
sp|P15144|AMPN_HUMAN	8	Classical_frac	311238	8878	0	U	K.DNEETGFGSGTR.A	801.943	268.988	399.437	723.986	332.877	322.615	586.383	365.908	274.566	1	8745	33.9787	8745K.DNEETGFGSGTR.A	749.853	2	749.852	0.69	3.979
sp|P15144|AMPN_HUMAN	8	Classical_frac	311238	1611	0	U	R.GVGGSQPPDIDK.T	476.547	111.325	158.958	424.559	169.864	157.492	481.205	149.352	110.979	1	12646	41.5987	12646R.GVGGSQPPDIDK.T	814.457	2	814.456	0.86	3.004
sp|P15144|AMPN_HUMAN	8	Classical_frac	311238	596	0	U	K.QASNGVLIR.I	368.568	58.2121	96.295	374.599	89.4793	50.5227	223.666	71.9104	40.984	0.958789	10629	37.705	10629K.QASNGVLIR.I	593.859	2	593.859	0.52	3.034
sp|P15144|AMPN_HUMAN	8	Classical_frac	311238	950	0	U	R.SEVYGPM*K.N	1417.14	340.672	506.569	1638.14	467.763	393.045	1432.7	501.091	417.334	1	11325	38.9768	11325R.SEVYGPM*K.N	692.882	2	692.881	0.88	1.957
sp|P15144|AMPN_HUMAN	8	Classical_frac	311238	1058	0	U	R.SEVYGPM*K.N	903.142	237.888	340.215	1075.32	297.662	269.905	1300.85	319.116	270.947	0.99679	11535	39.3853	11535R.SEVYGPM*K.N	692.882	2	692.881	0.9	2.104
sp|P15144|AMPN_HUMAN	8	Classical_frac	311238	8037	0	U	R.SEYM*EGNVR.K	1371.31	170.386	268.988	1365.38	242.857	197.897	919.378	255.337	203.082	0.991619	6986	30.7612	6986R.SEYM*EGNVR.K	665.32	2	665.319	0.96	1.871
sp|P15144|AMPN_HUMAN	8	Classical_frac	311238	4025	0	U	K.SFPCFDEPAM*K.A	247.824	109.638	171.001	258.094	138.602	113.758	219.196	149.785	132.599	1	17436	51.9588	17436K.SFPCFDEPAM*K.A	901.947	2	901.947	0.02	2.524
sp|P15144|AMPN_HUMAN	8	Classical_frac	311238	2886	0	U	R.SIQLPTTVR.D	195.984	74.3007	116.617	151.61	89.4975	83.8894	146.016	90.162	80.6947	0.914304	15173	46.6403	15173R.SIQLPTTVR.D	622.383	2	622.382	0.59	2.91
sp|P15144|AMPN_HUMAN	8	Classical_frac	311238	1140	0	U	K.VVATTQMQAADAR.K	314.725	121.432	170.515	270.281	166.412	158.002	316.96	155.027	166.521	1	11693	39.6862	11693K.VVATTQMQAADAR.K	795.928	2	795.927	0.73	3.458
sp|P15144|AMPN_HUMAN	8	Classical_frac	311238	9012	0	U	K.VVATTQM*QAADAR.K	520.18	138.337	224.89	445.254	194.831	184.8	365.065	184.495	158.13	1	9027	34.5582	9027K.VVATTQM*QAADAR.K	803.925	2	803.925	0.95	3.469
sp|Q9UMF0|ICAM5_HUMAN	11	Classical_frac	311238	8557	0	U	K.AANDQGEAVK.D	313.517	39.8074	115.817	301.692	46.9246	101.827	307.342	46.5426	83.4452	1	8070	32.6845	8070K.AANDQGEAVK.D	730.909	2	730.909	-0.52	2.833
sp|O15031|PLXB2_HUMAN	13	Classical_frac	311238	826	0	U	R.EASPNPEDGIVR.A	745.576	29.6252	57.2171	947.554	41.2217	22.7145	866.194	35.6629	37.5409	0.95489	11080	38.5183	11080R.EASPNPEDGIVR.A	756.897	2	756.896	0.63	3.443
sp|O15031|PLXB2_HUMAN	13	Classical_frac	311238	3165	0	U	R.IQPETGPLGGGIR.I	184.275	28.1453	31.7826	139.25	38.0572	27.3087	196.065	29.8613	32.648	0.893758	15720	47.8323	15720R.IQPETGPLGGGIR.I	762.442	2	762.441	1.06	2.526
sp|O15031|PLXB2_HUMAN	13	Classical_frac	311238	3332	0	U	R.IQPETGPLGGGIR.I	315.312	94.3214	144.967	262.502	116.237	127.707	313.346	117.933	117.637	1	16054	48.5822	16054R.IQPETGPLGGGIR.I	762.443	2	762.441	2.36	2.228
sp|O15031|PLXB2_HUMAN	13	Classical_frac	311238	2892	0	U	K.LDIPEPR.R	738.392	23.1894	24.2121	613.467	25.2662	15.875	383.009	21.3651	26.5499	0.797103	15188	46.68	15188K.LDIPEPR.R	534.817	2	534.816	0.66	2.144
sp|O15031|PLXB2_HUMAN	13	Classical_frac	311238	4661	0	U	R.LFYEDGSGEK.S	135.137	14.9505	22.0288	140.446	16.8493	19.3787	130.352	15.7654	13.8686	1	18735	56.044	18735R.LFYEDGSGEK.S	801.925	2	801.924	1.01	2.387
sp|O15031|PLXB2_HUMAN	13	Classical_frac	311238	4820	0	U	R.LFYEDGSGEK.S	159.856	15.9199	18.3147	201.816	19.0836	17.1363	172.814	16.1224	11.4369	1	19076	57.2645	19076R.LFYEDGSGEK.S	801.925	2	801.924	0.79	2.922
sp|O15031|PLXB2_HUMAN	13	Classical_frac	311238	7515	0	U	R.NACYTGTR.E	601.018	12.8624	6.7095	673.105	24.0031	9.7397	565.697	12.3783	4.33924	1	5886	28.5703	5886R.NACYTGTR.E	586.291	2	586.29	1.09	2.772
sp|O15031|PLXB2_HUMAN	13	Classical_frac	311238	7882	0	U	R.SDCSLCR.A	580.72	65.8922	77.8179	610.674	67.4741	78.7412	660.666	61.5801	66.0723	0.961436	6661	30.0952	6661R.SDCSLCR.A	563.763	2	563.763	0.63	2.382
sp|O15031|PLXB2_HUMAN	13	Classical_frac	311238	7952	0	U	R.SETVVER.M	504.571	46.3283	60.6146	391.22	66.2844	47.1925	337.33	62.4861	82.386	0.722249	6804	30.3633	6804R.SETVVER.M	524.796	2	524.795	0.78	1.831
sp|O15031|PLXB2_HUMAN	13	Classical_frac	311238	8097	0	U	R.SFASGGR.S	729.103	29.9304	34.7647	897.562	42.196	28.5857	768.821	32.5082	30.9789	0.96876	7109	30.9822	7109R.SFASGGR.S	455.751	2	455.751	0.27	2.624
sp|O15031|PLXB2_HUMAN	13	Classical_frac	311238	3296	0	U	R.VTLNGVPCK.V	545.273	35.9218	43.5534	462.981	50.6441	41.4025	404.757	46.9639	46.299	0.784835	15986	48.4268	15986R.VTLNGVPCK.V	723.432	2	723.431	1.47	2.122
sp|Q9Y4D7|PLXD1_HUMAN	14	Classical_frac	311238	2077	1	R	R.AM*DTDTLTQVK.E	650.164	40.0822	56.3049	795.194	44.8549	63.6382	850.381	67.3279	51.8929	1	13575	43.4238	13575R.AM*DTDTLTQVK.E	848.965	2	848.963	1.63	2.794
sp|Q9Y4D7|PLXD1_HUMAN	14	Classical_frac	311238	8527	1	R	R.CEASPNPTSPQDCPR.T	208.053	3.12408	2.29415	278.674	11.3233	0	246.938	3.21749	2.64329	1	8006	32.5568	8006R.CEASPNPTSPQDCPR.T	972.942	2	972.941	0.83	4.344
sp|Q9Y4D7|PLXD1_HUMAN	14	Classical_frac	311238	1916	1	R	R.DLDDTSVVEDGR.K	295.487	25.6197	43.0741	313.879	27.6116	38.374	327.513	30.033	22.1097	1	13252	42.7547	13252R.DLDDTSVVEDGR.K	775.381	2	775.381	0.68	3.649
sp|Q9Y4D7|PLXD1_HUMAN	14	Classical_frac	311238	525	2	R	R.TESVVEK.M	668.057	30.5112	27.4824	416.17	32.163	27.6181	417.01	44.3739	41.1582	0.657211	10485	37.4022	10485R.TESVVEK.M	625.374	2	625.374	0.51	2.301
sp|O60486|PLXC1_HUMAN	14	Classical_frac	311238	2457	0	U	K.FSLPSSR.K	411.996	42.6845	55.2213	564.766	46.4956	35.9439	422.784	53.7754	51.3112	0.701463	14331	44.9415	14331K.FSLPSSR.K	511.796	2	511.795	0.52	2.31
sp|O60486|PLXC1_HUMAN	14	Classical_frac	311238	352	0	U	R.GLEEAQK.Q	370.092	18.089	14.5629	391.124	19.1987	16.8639	362.377	17.1098	17.2112	0.731181	10143	36.7502	10143R.GLEEAQK.Q	616.866	2	616.866	0.32	2.406
sp|O60486|PLXC1_HUMAN	14	Classical_frac	311238	696	0	U	K.IPENESADVCR.N	103.966	10.0367	11.2327	168.285	14.0024	5.07845	110.51	8.8363	8.8223	1	10823	38.0518	10823K.IPENESADVCR.N	759.875	2	759.875	0.45	2.526
sp|O60486|PLXC1_HUMAN	14	Classical_frac	311238	7577	0	U	R.M*SEIQAR.A	2042.12	29.4472	46.1976	2931.92	51.6126	31.2239	2513.49	28.3059	35.321	0.968612	6019	28.825	6019R.M*SEIQAR.A	540.29	2	540.289	1.07	1.515
sp|O60486|PLXC1_HUMAN	14	Classical_frac	311238	1036	0	U	R.SLATQELGR.L	409.192	19.374	22.2099	460.14	26.9254	27.3649	408.353	34.5689	25.837	0.798048	11491	39.3002	11491R.SLATQELGR.L	602.349	2	602.348	0.99	2.473
sp|O60486|PLXC1_HUMAN	14	Classical_frac	311238	9045	0	U	K.TASTIANSSK.K	941.771	31.1782	56.1509	1223.12	51.508	43.9155	950.218	48.5495	29.8216	1	9098	34.6928	9098K.TASTIANSSK.K	719.42	2	719.419	0.99	3.818
sp|O60486|PLXC1_HUMAN	14	Classical_frac	311238	8713	0	U	R.TCTCSIPTR.A	572.59	17.6871	38.9241	429.813	31.1687	26.0422	398.722	28.8827	25.4374	0.812333	8398	33.3078	8398R.TCTCSIPTR.A	662.832	2	662.831	1.32	3.133
sp|Q9Y639|NPTN_HUMAN	15	Classical_frac	311238	9216	4	R	K.NGVELSATR.K	387.828	79.7124	113.084	390.248	86.1397	101.226	357.731	96.0576	87.2383	0.889063	9468	35.4677	9468K.NGVELSATR.K	588.333	2	588.333	0.37	3.584
sp|P12318|FCG2A_HUMAN	17	Classical_frac	311238	752	2	R	K.AAQFEPPGR.Q	415.979	41.7294	77.1871	515.881	50.9889	51.4735	411.879	44.4455	71.6858	0.701797	10937	38.2558	10937K.AAQFEPPGR.Q	601.33	2	601.33	-0.21	2.046
sp|P12318|FCG2A_HUMAN	17	Classical_frac	311238	943	2	R	K.AAQFEPPGR.Q	672.388	11.1987	13.6071	1182.46	19.6864	4.53449	790.19	7.41013	6.39263	0.961903	11311	38.9538	11311K.AAQFEPPGR.Q	601.33	2	601.33	0.61	2.698
sp|P12318|FCG2A_HUMAN	17	Classical_frac	311238	1723	3	R	R.ISANSTDPVK.A	548.694	18.4456	29.7662	945.42	27.0622	17.7757	564.114	23.2943	19.6744	0.93481	12874	42.0437	12874R.ISANSTDPVK.A	745.436	2	745.435	0.78	2.836
sp|P12318|FCG2A_HUMAN	17	Classical_frac	311238	4704	10	R	K.VTFFQNGK.S	154.652	18.3023	20.8576	229.356	25.0962	24.0121	170.588	14.4006	21.0083	1	18823	56.3533	18823K.VTFFQNGK.S	699.912	2	699.911	1.21	2.161
sp|Q13444|ADA15_HUMAN	18	Classical_frac	311238	1062	12	R	R.DAICGQLQCQTGR.T	165.301	14.7178	27.5175	165.699	17.7337	20.3549	124.371	17.2618	20.6338	1	11540	39.391	11540R.DAICGQLQCQTGR.T	868.425	2	868.424	0.63	3.823
sp|Q13444|ADA15_HUMAN	18	Classical_frac	311238	8456	12	R	R.GNAFGSCGR.N	364.049	53.3255	73.0649	375.313	60.3465	62.7929	301.997	62.4563	72.3041	0.916676	7857	32.285	7857R.GNAFGSCGR.N	577.783	2	577.782	0.56	2.753
sp|Q13444|ADA15_HUMAN	18	Classical_frac	311238	3484	11	R	R.VDLLGAQECR.S	351.271	43.5944	46.6087	269.264	44.9297	39.5064	321.47	46.8775	42.9267	1	16355	49.2455	16355R.VDLLGAQECR.S	695.372	2	695.371	0.7	2.919
sp|Q9Y490|TLN1_HUMAN	19	Classical_frac	311238	8566	0	U	R.AVGDASK.R	1878.18	66.8627	153.638	429.361	86.6867	79.4944	842.923	82.9345	89.1557	0.709691	8086	32.7163	8086R.AVGDASK.R	553.335	2	553.335	1.27	2.093
sp|Q9Y490|TLN1_HUMAN	19	Classical_frac	311238	8740	0	U	R.GTPQDLAR.A	711.691	35.4151	57.7188	192.54	43.9277	44.8082	431.072	43.4331	48.9229	0.881942	8449	33.3905	8449R.GTPQDLAR.A	543.81	2	543.809	1.22	2.052
sp|Q9Y490|TLN1_HUMAN	19	Classical_frac	311238	2358	0	U	K.TSTPEDFIR.M	535.638	56.8212	65.6274	234.064	66.2901	59.9346	341.084	75.2044	54.4907	0.938492	14132	44.5345	14132K.TSTPEDFIR.M	647.847	2	647.846	1.57	2.494
sp|P50454|SERPH_HUMAN	20	Classical_frac	311238	8497	0	U	K.AATLAER.S	282.182	220.048	235.831	183.733	228.755	218.128	284.12	255.352	169.525	0.96955	7945	32.4463	7945K.AATLAER.S	480.788	2	480.787	0.29	2.248
sp|P50454|SERPH_HUMAN	20	Classical_frac	311238	7689	0	U	K.ATTASQAK.A	234.566	169.855	184.769	219.202	167.276	171.53	280.581	215.599	137.743	0.951662	6256	29.2825	6256K.ATTASQAK.A	618.372	2	618.372	0.53	3.252
sp|P50454|SERPH_HUMAN	20	Classical_frac	311238	4434	0	U	R.DTQSGSLLFIGR.L	85.4438	40.6473	48.7207	64.6481	56.9732	47.5303	79.327	44.0284	41.8191	0.997882	18267	54.4122	18267R.DTQSGSLLFIGR.L	761.925	2	761.925	0.53	3.288
sp|P02786|TFR1_HUMAN	21	Classical_frac	311238	8931	0	U	K.AATVTGK.L	338.939	111.551	158.403	234.219	139.74	131.32	268.632	140.321	128.061	0.85851	8863	34.2393	8863K.AATVTGK.L	553.354	2	553.353	2.94	2.615
sp|P02786|TFR1_HUMAN	21	Classical_frac	311238	4040	0	U	K.AVLGTSNFK.V	236.456	101.371	101.048	162.657	96.7217	94.2158	191.536	111.962	87.4705	0.90365	17465	52.046	17465K.AVLGTSNFK.V	697.924	2	697.924	0.44	2.647
sp|P02786|TFR1_HUMAN	21	Classical_frac	311238	8717	0	U	K.DGFQPSR.S	315.699	176.395	226.31	268.902	219.199	213.013	299.67	220.28	205.853	0.707453	8405	33.317	8405K.DGFQPSR.S	518.275	2	518.275	0.33	2.068
sp|P02786|TFR1_HUMAN	21	Classical_frac	311238	3218	0	U	K.DSAQNSVIIVDK.N	131.494	36.841	53.7503	100.277	44.9566	59.286	133.687	53.3026	44.8572	0.893372	15826	48.0578	15826K.DSAQNSVIIVDK.N	874.005	2	874.004	1.34	2.982
sp|P02786|TFR1_HUMAN	21	Classical_frac	311238	1841	0	U	K.LAVDEEENADNNTK.A	111.348	61.7108	93.8738	122.111	77.4263	85.0021	109.429	82.3404	62.3966	1	13102	42.468	13102K.LAVDEEENADNNTK.A	1010.52	2	1010.52	0.54	4.402
sp|P02786|TFR1_HUMAN	21	Classical_frac	311238	3511	0	U	R.LTTDFGNAEK.T	280.033	108.086	136.763	201.41	126.983	128.984	215.021	149.179	110.164	0.910327	16408	49.3717	16408R.LTTDFGNAEK.T	777.433	2	777.432	1.31	3.391
sp|P02786|TFR1_HUMAN	21	Classical_frac	311238	8219	0	U	R.M*VTSESK.N	1546.82	875.346	1081.06	1362.75	1013.99	982.305	1419.98	1129.54	877.292	1	7361	31.443	7361R.M*VTSESK.N	628.353	2	628.352	0.81	1.568
sp|P19440|GGT1_HUMAN	22	Classical_frac	311238	9015	1	R	R.ESVESPEQK.G	262.269	68.2707	76.2555	287.769	67.7822	72.5246	343.991	75.9981	70.0695	1	9032	34.566	9032R.ESVESPEQK.G	745.909	2	745.909	0.72	3.371
sp|Q07954|LRP1_HUMAN	24	Classical_frac	311238	585	0	U	K.ADGSGSVVLR.N	482.309	21.4351	33.0403	289.103	26.681	18.9885	314.454	27.5962	20.7867	0.896084	10608	37.6605	10608K.ADGSGSVVLR.N	595.341	2	595.341	0.66	2.763
sp|Q07954|LRP1_HUMAN	24	Classical_frac	311238	7260	0	U	R.AGTSPGTPNR.I	584.499	9.02606	3.88736	393.459	9.01551	9.06688	412.8	4.09248	5.17249	1	5356	27.5597	5356R.AGTSPGTPNR.I	593.823	2	593.823	1.19	2.691
sp|Q07954|LRP1_HUMAN	24	Classical_frac	311238	3050	0	U	K.CACPTNFYLGSDGR.T	172.134	6.89344	17.1937	134.059	11.9292	12.8386	148.917	10.3536	9.28266	1	15499	47.3595	15499K.CACPTNFYLGSDGR.T	923.925	2	923.924	1.11	3.776
sp|Q07954|LRP1_HUMAN	24	Classical_frac	311238	907	0	U	R.CDM*DQFQCK.S	2330.56	36.3592	27.4398	1280.9	70.8659	25.769	1522.32	41.7531	39.6536	1	11237	38.7988	11237R.CDM*DQFQCK.S	853.392	2	853.391	0.9	2.479
sp|Q07954|LRP1_HUMAN	24	Classical_frac	311238	2786	0	U	R.CLEGACVVNK.Q	565.813	48.1515	82.1311	361.94	70.2063	65.0799	435.955	75.1733	68.9164	1	14975	46.2263	14975R.CLEGACVVNK.Q	804.438	2	804.436	2.02	3.284
sp|Q07954|LRP1_HUMAN	24	Classical_frac	311238	4099	0	U	R.CPLNYFACPSGR.C	92.7492	14.9958	24.3575	60.4935	18.0778	22.5012	87.1852	18.7827	19.2811	1	17584	52.3755	17584R.CPLNYFACPSGR.C	835.903	2	835.903	0.57	2.044
sp|Q07954|LRP1_HUMAN	24	Classical_frac	311238	4114	0	U	R.CPLNYFACPSGR.C	96.3673	20.5811	24.1672	98.5835	18.3369	18.365	97.3422	19.2209	16.4473	1	17616	52.4638	17616R.CPLNYFACPSGR.C	835.903	2	835.903	0.57	1.61
sp|Q07954|LRP1_HUMAN	24	Classical_frac	311238	2410	0	U	R.CPTGFTGPK.C	263.731	19.9225	28.0178	204.998	22.6198	26.7421	199.836	34.0739	23.4009	0.805404	14234	44.737	14234R.CPTGFTGPK.C	711.895	2	711.894	0.39	2.228
sp|Q07954|LRP1_HUMAN	24	Classical_frac	311238	915	0	U	R.CTAYFEGSR.C	309.195	27.5898	45.1954	217.642	45.3949	46.6466	565.079	40.2592	38.9523	0.826996	11251	38.83	11251R.CTAYFEGSR.C	660.316	2	660.316	0.14	2.222
sp|Q07954|LRP1_HUMAN	24	Classical_frac	311238	4065	0	U	R.DIFVTSK.T	620.903	25.2074	29.8882	399.529	33.7635	19.5326	431.486	38.3007	17.9206	0.972801	17516	52.1843	17516R.DIFVTSK.T	634.387	2	634.387	-0.04	2.387
sp|Q07954|LRP1_HUMAN	24	Classical_frac	311238	2093	1	R	R.DQITCISK.G	559.057	19.0797	19.0049	259.763	18.2455	17.1529	270.937	14.5456	13.2749	0.896029	13607	43.4893	13607R.DQITCISK.G	711.906	2	711.905	0.8	3.05
sp|Q07954|LRP1_HUMAN	24	Classical_frac	311238	1456	0	U	R.DTIEVSK.L	1450.58	29.1283	22.0656	840.448	31.3492	15.7044	965.862	37.7657	21.035	0.821184	12341	41.0075	12341R.DTIEVSK.L	625.374	2	625.374	0.63	2.728
sp|Q07954|LRP1_HUMAN	24	Classical_frac	311238	1316	0	U	R.EDVVTNGIGR.V	307.362	22.5384	21.718	172.928	30.0541	23.9906	216.126	33.8545	16.6948	0.858626	12058	40.417	12058R.EDVVTNGIGR.V	644.857	2	644.857	0.68	3.059
sp|Q07954|LRP1_HUMAN	24	Classical_frac	311238	3647	0	U	K.GIALDPAM*GK.V	1304.65	42.9622	50.0289	694.799	64.129	42.4673	900.216	58.9284	48.4134	1	16680	50.0417	16680K.GIALDPAM*GK.V	723.924	2	723.923	0.66	2.789
sp|Q07954|LRP1_HUMAN	24	Classical_frac	311238	3852	0	U	R.GVGGAPPTVTLLR.S	403.109	20.1016	48.0807	168.608	24.3229	27.1411	177.656	28.5211	21.6317	1	17086	51.0117	17086R.GVGGAPPTVTLLR.S	733.949	2	733.948	1.56	2.611
sp|Q07954|LRP1_HUMAN	24	Classical_frac	311238	3202	0	U	K.GVLFQPCER.T	720.427	30.3703	19.9103	167.008	32.2621	29.0495	300.866	42.7503	25.957	0.827709	15794	48.0015	15794K.GVLFQPCER.T	667.859	2	667.858	1.2	2.44
sp|Q07954|LRP1_HUMAN	24	Classical_frac	311238	8534	0	U	R.IEAASM*SGAGR.R	2588.42	42.5622	10.8466	1178.01	55.6191	30.9819	1698.55	64.4766	24.4906	0.985758	8022	32.5873	8022R.IEAASM*SGAGR.R	647.835	2	647.835	0.8	2.16
sp|Q07954|LRP1_HUMAN	24	Classical_frac	311238	1479	0	U	K.IETAAM*DGTLR.E	1436.08	61.139	85.0674	1271.13	66.5386	81.2923	1155.59	80.8321	60.1528	1	12385	41.086	12385K.IETAAM*DGTLR.E	711.877	2	711.877	0.98	2.478
sp|Q07954|LRP1_HUMAN	24	Classical_frac	311238	3306	0	U	R.ILQDDLTCR.A	750.857	22.5012	24.746	348.312	26.3392	16.7982	417.169	36.6798	20.8302	1	16003	48.4683	16003R.ILQDDLTCR.A	681.867	2	681.866	0.96	2.832
sp|Q07954|LRP1_HUMAN	24	Classical_frac	311238	8716	0	U	K.QPEVTNPCDR.K	84.1449	11.92	10.0086	131.116	8.56925	11.2327	111.828	11.549	6.71062	0.830371	8404	33.3165	8404K.QPEVTNPCDR.K	722.856	2	722.856	0.35	2.194
sp|Q07954|LRP1_HUMAN	24	Classical_frac	311238	9416	0	U	R.SCM*CTAGYSLR.S	1194.65	38.8646	61.6818	806.422	69.7847	49.0983	1016.54	59.7879	48.5063	0.928818	9886	36.2415	9886R.SCM*CTAGYSLR.S	775.852	2	775.852	0.76	1.848
sp|Q07954|LRP1_HUMAN	24	Classical_frac	311238	9251	0	U	R.SDAIYSAR.Y	828.229	75.6951	94.3443	496.481	74.3464	82.6679	613.328	98.2175	83.2072	0.939348	9537	35.5928	9537R.SDAIYSAR.Y	556.302	2	556.301	1.8	2.735
sp|Q07954|LRP1_HUMAN	24	Classical_frac	311238	3417	0	U	R.SGFSLGSDGK.S	890.262	36.7679	40.3511	515.171	38.7069	31.9465	640.862	32.4918	26.3311	0.954567	16220	48.949	16220R.SGFSLGSDGK.S	706.894	2	706.893	1.43	2.875
sp|Q07954|LRP1_HUMAN	24	Classical_frac	311238	3659	0	U	R.SGFSLGSDGK.S	617.173	97.6025	118.912	421.572	118.551	97.4626	448.037	126.69	87.099	1	16703	50.108	16703R.SGFSLGSDGK.S	706.894	2	706.893	2.1	1.526
sp|Q07954|LRP1_HUMAN	24	Classical_frac	311238	3687	0	U	R.SGFSLGSDGK.S	349.137	62.2678	70.4953	254.451	78.4853	58.0152	276.69	79.8668	63.7038	1	16759	50.2408	16759R.SGFSLGSDGK.S	706.895	2	706.893	2.26	1.885
sp|Q07954|LRP1_HUMAN	24	Classical_frac	311238	2160	0	U	R.SVIVDTK.I	1543.68	30.7956	12.5659	992.099	41.3954	7.80839	1112.22	36.7514	25.2717	0.979115	13738	43.742	13738R.SVIVDTK.I	610.387	2	610.387	0.52	2.424
sp|Q07954|LRP1_HUMAN	24	Classical_frac	311238	743	0	U	K.TACGVGEFR.C	659.713	18.4897	9.48018	313.668	23.1945	14.6778	315.074	21.9331	11.45	0.935142	10913	38.2145	10913K.TACGVGEFR.C	613.314	2	613.313	1.07	2.157
sp|Q07954|LRP1_HUMAN	24	Classical_frac	311238	1483	0	U	R.TCADVDECSTTFPCSQR.C	337.105	29.1565	33.4986	173.526	29.3699	36.2788	223.249	29.6246	25.9585	0.697511	12392	41.099	12392R.TCADVDECSTTFPCSQR.C	754.993	3	754.992	0.84	4.343
sp|Q07954|LRP1_HUMAN	24	Classical_frac	311238	5317	0	U	R.TGIGVQLK.D	203.742	29.0662	17.5265	100.936	20.7729	28.8597	145.473	22.0852	17.4696	0.906136	20141	61.2975	20141R.TGIGVQLK.D	637.416	2	637.416	0.33	2.119
sp|Q07954|LRP1_HUMAN	24	Classical_frac	311238	5431	0	U	R.TGIGVQLK.D	269.673	6.76809	9.13466	105.398	14.805	10.9869	163.615	12.757	12.2918	1	20415	62.4717	20415R.TGIGVQLK.D	637.416	2	637.416	0.71	2.558
sp|Q07954|LRP1_HUMAN	24	Classical_frac	311238	5474	0	U	R.TGIGVQLK.D	173.067	8.30585	10.0934	83.0321	17.0664	10.2637	104.938	12.2141	10.3843	0.924071	20539	63.026	20539R.TGIGVQLK.D	637.416	2	637.416	0.72	1.943
sp|Q07954|LRP1_HUMAN	24	Classical_frac	311238	5530	0	U	R.TGIGVQLK.D	73.0727	15.3843	15.8747	43.8574	11.886	10.7672	43.5512	10.9855	11.7457	1	20680	63.644	20680R.TGIGVQLK.D	637.416	2	637.416	0.77	2.112
sp|Q07954|LRP1_HUMAN	24	Classical_frac	311238	4960	0	U	R.TLLFSGQK.G	251.042	32.636	48.9314	132.707	42.0226	31.2941	180.864	41.3451	37.3095	0.553331	19366	58.2938	19366R.TLLFSGQK.G	676.422	2	676.421	0.94	2.204
sp|Q07954|LRP1_HUMAN	24	Classical_frac	311238	4967	0	U	R.TLLFSGQK.G	293.449	34.3842	37.8235	156.877	30.6662	30.5563	216.233	33.5205	37.829	1	19381	58.3468	19381R.TLLFSGQK.G	676.422	2	676.421	0.95	2.401
sp|Q07954|LRP1_HUMAN	24	Classical_frac	311238	2584	0	U	R.TVLVSSGLR.E	168.15	31.5715	51.2947	88.1906	42.59	17.0856	91.2457	26.3915	42.153	0.73716	14577	45.4208	14577R.TVLVSSGLR.E	580.864	2	580.864	0.29	2.054
sp|P00533|EGFR_HUMAN	25	Classical_frac	311238	9255	3	R	R.ESDCLVCR.K	384.359	50.3895	82.3782	254.922	68.3904	92.6708	243.788	111.085	58.2162	0.904731	9543	35.6008	9543R.ESDCLVCR.K	634.303	2	634.302	1.25	2.303
sp|P11717|MPRI_HUMAN	26	Classical_frac	311238	1494	0	U	R.ACPPGTAACLVR.G	812.839	95.8395	112.842	429.18	103.093	117.502	635.525	116.807	98.7632	1	12414	41.1408	12414R.ACPPGTAACLVR.G	751.395	2	751.394	0.45	2.62
sp|P11717|MPRI_HUMAN	26	Classical_frac	311238	3931	0	U	K.DGAGNSFDLSSLSR.Y	130.312	17.0695	29.1418	82.1984	18.3887	18.4045	95.6287	23.4361	24.647	1	17248	51.4435	17248K.DGAGNSFDLSSLSR.Y	827.916	2	827.915	0.62	2.579
sp|P11717|MPRI_HUMAN	26	Classical_frac	311238	2804	0	U	K.GTADAFIVR.F	242.049	23.5246	29.0347	189.542	26.2407	24.3901	168.3	36.4819	26.8028	0.636901	15013	46.3035	15013K.GTADAFIVR.F	589.84	2	589.84	-0.63	2.11
sp|P11717|MPRI_HUMAN	26	Classical_frac	311238	7834	0	U	R.NAQSNALQER.E	354.716	15.1146	18.4196	59.802	13.904	14.7955	68.5303	25.2162	22.4853	0.896133	6560	29.9115	6560R.NAQSNALQER.E	680.363	2	680.363	0.46	2.841
sp|P11717|MPRI_HUMAN	26	Classical_frac	311238	8122	0	U	K.SDTSQVK.A	601.458	35.4768	49.8017	573.897	51.0139	38.7839	624.94	47.1767	36.418	1	7162	31.08	7162K.SDTSQVK.A	611.856	2	611.856	0.82	2.22
sp|P11717|MPRI_HUMAN	26	Classical_frac	311238	8140	0	U	K.SDTSQVK.A	651.883	53.5347	65.1938	572.313	53.3655	49.138	626.691	74.2171	45.007	0.885393	7196	31.1448	7196K.SDTSQVK.A	611.856	2	611.856	0.79	2.166
sp|P11717|MPRI_HUMAN	26	Classical_frac	311238	2087	0	U	K.SYEECIIESR.A	336.131	105.612	171.404	275.222	133.884	127.104	286.428	136.457	127.633	0.910118	13599	43.476	13599K.SYEECIIESR.A	757.873	2	757.872	1.72	2.805
sp|P11717|MPRI_HUMAN	26	Classical_frac	311238	483	0	U	R.TVEACPVVR.V	431.571	72.7972	130.249	293.902	108.335	147.416	310.996	109.197	93.1518	0.823372	10400	37.2465	10400R.TVEACPVVR.V	630.353	2	630.353	0.1	2.008
sp|P11498|PYC_HUMAN	27	Classical_frac	311238	2797	1	R	K.ADEAYLIGR.G	195.682	63.6066	77.4349	172.033	77.2354	64.8248	232.926	94.8144	74.8949	0.95385	14993	46.263	14993K.ADEAYLIGR.G	618.843	2	618.843	0.74	2.41
sp|P11498|PYC_HUMAN	27	Classical_frac	311238	1676	1	R	R.ADFAQACQDAGVR.F	155.472	71.0744	93.2165	111.136	73.4487	84.6827	145.568	101.768	66.3384	1	12781	41.8763	12781R.ADFAQACQDAGVR.F	819.399	2	819.399	0.51	4.581
sp|P11498|PYC_HUMAN	27	Classical_frac	311238	3261	0	U	R.AEAEAQAEELSFPR.S	107.8	38.1758	56.114	88.6136	46.9218	48.0471	95.134	42.2598	37.453	0.687044	15915	48.2618	15915R.AEAEAQAEELSFPR.S	888.955	2	888.952	3.78	4.442
sp|P11498|PYC_HUMAN	27	Classical_frac	311238	2192	0	U	K.ALAVSDLNR.A	254.821	130.835	174.053	250.904	157.102	167.712	263.25	162.847	147.077	1	13802	43.869	13802K.ALAVSDLNR.A	594.351	2	594.351	0.61	3.042
sp|P11498|PYC_HUMAN	27	Classical_frac	311238	9357	0	U	R.EGPEGFAR.A	332.674	178.808	227.632	268.907	200.263	212.204	475.018	233.86	174.506	0.842168	9758	36.0042	9758R.EGPEGFAR.A	546.289	2	546.288	1.38	2.521
sp|P11498|PYC_HUMAN	27	Classical_frac	311238	516	0	U	K.ENGM*DVFR.V	812.335	541.908	681.627	780.095	604.097	624.124	804.32	746.94	530.821	0.84205	10463	37.3607	10463K.ENGM*DVFR.V	606.798	2	606.798	0.6	1.367
sp|P11498|PYC_HUMAN	27	Classical_frac	311238	3586	1	R	R.FIGPSPEVVR.K	214.993	85.774	123.786	165.529	118.6	91.0225	178.003	116.938	94.9076	0.93778	16561	49.7237	16561R.FIGPSPEVVR.K	665.391	2	665.39	0.74	2.643
sp|P11498|PYC_HUMAN	27	Classical_frac	311238	1134	0	U	K.GQIGAPM*PGK.V	532.604	215.375	270.068	554.623	221.104	245.606	548.354	297.761	187.332	0.806252	11686	39.6775	11686K.GQIGAPM*PGK.V	715.416	2	715.416	0.66	1.95
sp|P11498|PYC_HUMAN	27	Classical_frac	311238	1640	0	U	R.GTPLDTEVPM*ER.V	608.588	222.102	306.222	677.563	261.358	248.819	634.158	298.28	218.008	0.831541	12705	41.7205	12705R.GTPLDTEVPM*ER.V	795.406	2	795.406	0.52	2.64
sp|P11498|PYC_HUMAN	27	Classical_frac	311238	340	1	R	R.INGCAIQCR.V	190.544	122.064	162.924	158.063	135.95	143.608	169.198	150.312	110.605	0.917338	10122	36.7055	10122R.INGCAIQCR.V	660.84	2	660.839	0.97	2.675
sp|P11498|PYC_HUMAN	27	Classical_frac	311238	5600	0	U	R.LFLQGPK.I	76.987	35.3018	45.8481	41.9191	44.2799	40.135	63.1587	48.0294	41.327	0.991694	20860	64.3948	20860R.LFLQGPK.I	630.908	2	630.908	0.37	2.262
sp|P11498|PYC_HUMAN	27	Classical_frac	311238	1315	1	R	R.LTSDSVK.L	417.79	147.035	193.559	308.548	175.372	163.692	331.781	200.665	139.041	1	12057	40.4162	12057R.LTSDSVK.L	604.369	2	604.369	0.85	2.165
sp|P11498|PYC_HUMAN	27	Classical_frac	311238	9050	1	R	R.SFQPDTGR.I	419.731	263.19	351.032	339.898	289.57	311.704	390.399	339.088	256.049	0.935394	9112	34.7255	9112R.SFQPDTGR.I	568.798	2	568.798	-0.79	2.909
sp|P11498|PYC_HUMAN	27	Classical_frac	311238	3940	1	R	R.SLPDLGLR.Q	302.971	133.995	158.506	226.478	139.783	156.966	266.067	166.27	127.039	0.630456	17266	51.4983	17266R.SLPDLGLR.Q	550.338	2	550.337	0.85	2.064
sp|P11498|PYC_HUMAN	27	Classical_frac	311238	8166	1	R	R.TSTAPAASPNVR.R	520.054	86.4179	161.69	243.314	94.6121	106.136	219.751	99.649	86.5891	1	7257	31.2648	7257R.TSTAPAASPNVR.R	700.889	2	700.888	0.86	3.425
sp|P11498|PYC_HUMAN	27	Classical_frac	311238	8237	1	R	R.VTTEDPAR.S	849.587	383.236	463.388	590.068	421.57	452.548	786.449	488.704	359.626	0.981787	7404	31.5145	7404R.VTTEDPAR.S	559.306	2	559.306	0.31	2.102
sp|Q06830|PRDX1_HUMAN	28	Classical_frac	311238	1800	0	U	K.ADEGISFR.G	821.983	72.9805	93.3105	238.752	79.8445	79.9193	309.912	95.9813	75.9591	0.934965	13022	42.3065	13022K.ADEGISFR.G	562.301	2	562.301	0.61	2.694
sp|P15529-2|MCP_HUMAN	29	Classical_frac	311238	1404	6	R	K.ADGGAEYATYQTK.S	317.102	10.5373	14.6416	341.261	12.7246	15.2366	382.612	10.3353	7.11438	1	12235	40.7723	12235K.ADGGAEYATYQTK.S	916.976	2	916.975	0.62	4.461
sp|P15529-2|MCP_HUMAN	29	Classical_frac	311238	3026	15	R	K.QISGFGK.K	216.555	54.5924	62.913	314.663	59.8817	62.562	318.548	57.3019	56.718	0.965426	15456	47.2758	15456K.QISGFGK.K	597.866	2	597.866	0.76	2.13
sp|P13612|ITA4_HUMAN	30	Classical_frac	311238	4388	0	U	R.IEGLQISK.S	262.748	37.9095	50.6477	209.436	44.872	48.3372	213.718	48.5486	40.7395	1	18171	54.1048	18171R.IEGLQISK.S	673.426	2	673.426	-0.25	2.386
sp|P13612|ITA4_HUMAN	30	Classical_frac	311238	8970	0	U	K.SAM*QTLK.G	1254.17	149.803	195.203	1633.19	211.071	137.628	1325.13	186.175	155.318	0.860357	8942	34.386	8942K.SAM*QTLK.G	626.871	2	626.87	0.77	1.651
sp|P13612|ITA4_HUMAN	30	Classical_frac	311238	1662	0	U	R.SDSAVLLR.T	218.66	27.0161	36.1977	190.256	29.2666	31.9349	171.101	35.1076	27.8072	0.596386	12748	41.8033	12748R.SDSAVLLR.T	545.327	2	545.327	1	2.234
sp|P13612|ITA4_HUMAN	30	Classical_frac	311238	700	1	R	K.SILQEENR.R	548.186	36.7967	40.9456	332.47	39.9557	32.6896	369.441	36.14	34.9644	0.684618	10835	38.0813	10835K.SILQEENR.R	609.338	2	609.338	0.68	2.475
sp|P13612|ITA4_HUMAN	30	Classical_frac	311238	2827	0	U	R.VCALEQQK.S	291.447	34.7571	45.5551	303.108	35.8658	32.5318	304.256	39.9756	29.9772	0.993244	15055	46.3897	15055R.VCALEQQK.S	717.413	2	717.413	0.76	3.158
sp|Q6YHK3|CD109_HUMAN	31	Classical_frac	311238	2094	3	R	K.ELSYM*VVSR.G	270.531	114.685	159.502	217.514	126.994	130.709	228.866	146.8	139.183	1	13608	43.4902	13608K.ELSYM*VVSR.G	664.859	2	664.858	1.24	1.961
sp|Q6YHK3|CD109_HUMAN	31	Classical_frac	311238	3357	3	R	R.GQLVAVGK.Q	248.979	154.127	224.669	229.767	205.61	214.507	258.425	204.44	184.841	0.721559	16103	48.688	16103R.GQLVAVGK.Q	615.403	2	615.403	-0.02	2.348
sp|Q6YHK3|CD109_HUMAN	31	Classical_frac	311238	3465	3	R	R.GQLVAVGK.Q	429.584	149.974	167.109	218.861	180.145	196.607	463.417	182.078	138.783	0.850666	16316	49.1602	16316R.GQLVAVGK.Q	615.403	2	615.403	1.02	2.264
sp|Q92692-2|NECT2_HUMAN	32	Classical_frac	311238	1065	1	R	R.ADGVTVTCK.V	260.643	60.8409	75.4377	231.26	68.3498	55.9072	248.041	69.1711	47.3801	1	11551	39.4187	11551R.ADGVTVTCK.V	704.898	2	704.897	1.14	1.896
sp|Q92692-2|NECT2_HUMAN	32	Classical_frac	311238	7477	1	R	K.NQAEAQK.V	569.328	28.6053	36.1712	842.115	36.3787	42.5337	560.317	30.2623	27.6578	0.868091	5808	28.4043	5808K.NQAEAQK.V	623.862	2	623.861	0.87	2.688
sp|Q92692-2|NECT2_HUMAN	32	Classical_frac	311238	436	1	R	R.TDATLSCDVR.S	370.193	59.1853	69.6413	602.182	67.7808	55.6124	425.457	63.8519	57.6391	1	10307	37.0528	10307R.TDATLSCDVR.S	683.846	2	683.845	0.53	2.603
sp|P61247|RS3A_HUMAN	33	Classical_frac	311238	8098	0	U	K.ATGDETGAK.V	800.107	62.0789	85.9335	418.554	87.7981	77.4926	445.203	86.3693	74.9527	1	7111	30.9863	7111K.ATGDETGAK.V	654.365	2	654.364	1.34	2.927
sp|P61247|RS3A_HUMAN	33	Classical_frac	311238	1063	0	U	R.EVQTNDLK.E	222.066	39.9958	74.4302	238.361	107.002	44.8702	182.108	69.2071	76.7518	1	11541	39.3925	11541R.EVQTNDLK.E	702.91	2	702.909	1.94	2.551
sp|Q09666|AHNK_HUMAN	35	Classical_frac	311238	2196	1	U	K.ADVVVSGPK.V	531.805	83.839	107.906	311.846	127.998	100.236	365.804	132.105	93.2298	1	13806	43.8725	13806K.ADVVVSGPK.V	665.411	2	665.411	0.83	2.916
sp|P07900-2|HS90A_HUMAN	36	Classical_frac	311238	1329	1	R	K.DQVANSAFVER.L	168.033	45.5016	63.8743	100.33	46.4475	48.9638	132.825	58.872	54.3226	1	12082	40.4582	12082K.DQVANSAFVER.L	732.886	2	732.886	0.66	2.99
sp|P07900-2|HS90A_HUMAN	36	Classical_frac	311238	8780	3	R	R.EM*LQQSK.I	611.734	187.822	246.348	385.448	232.867	215.813	592.179	305.331	180.648	1	8535	33.5607	8535R.EM*LQQSK.I	669.379	2	669.379	0.4	1.957
sp|P08238|HS90B_HUMAN	36	Classical_frac	311238	1244	1	R	K.EQVANSAFVER.V	286.284	52.1246	74.7186	189.825	61.2403	63.3278	221.266	83.4217	59.9744	1	11914	40.1353	11914K.EQVANSAFVER.V	739.894	2	739.894	0.31	3.341
sp|P08195|4F2_HUMAN	37	Classical_frac	311238	3998	3	R	K.ADLLLSTQPGR.E	207.4	88.7942	119.511	194.997	108.294	106.118	175.613	125.395	102.366	0.927877	17381	51.8145	17381K.ADLLLSTQPGR.E	700.409	2	700.409	0.43	3.214
sp|P08195|4F2_HUMAN	37	Classical_frac	311238	627	0	U	K.NAEVTGTM*SQDTEVDM*K.E	375.527	133.237	176.144	283.69	160.82	181.169	287.141	198.758	156.222	1	10690	37.8147	10690K.NAEVTGTM*SQDTEVDM*K.E	782.712	3	782.712	0.03	5.222
sp|P08195|4F2_HUMAN	37	Classical_frac	311238	2216	3	R	K.VAEDEAEAAAAAK.F	352.94	115.48	181.647	453.777	138.6	149.075	399.886	153.397	155.408	1	13846	43.9577	13846K.VAEDEAEAAAAAK.F	852.465	2	852.464	0.94	5.051
sp|P08195|4F2_HUMAN	37	Classical_frac	311238	4866	3	R	R.VILDLTPNYR.G	112.998	20.8866	37.6761	67.2321	23.0186	26.8932	71.0852	32.6787	27.5444	1	19172	57.5972	19172R.VILDLTPNYR.G	716.922	2	716.922	1.05	2.253
sp|P20701-2|ITAL_HUMAN	38	Classical_frac	311238	3907	2	R	K.DPDALLK.H	196.856	34.4185	57.8445	167.153	44.6982	47.1412	159.718	40.6675	35.8116	0.667474	17199	51.3058	17199K.DPDALLK.H	615.38	2	615.379	1.58	1.883
sp|P20701-2|ITAL_HUMAN	38	Classical_frac	311238	7399	2	R	K.DSESGGGKD.-	902.406	8.07341	2.93095	1057.15	20.0615	5.81931	974.726	9.00477	3.38732	1	5647	28.0985	5647K.DSESGGGKD.-	655.336	2	655.335	1.08	2.26
sp|P20701-2|ITAL_HUMAN	38	Classical_frac	311238	2436	2	R	R.GLFPGGR.H	748.933	16.0421	13.2951	1038.09	30.367	4.25731	965.589	18.8603	14.9984	0.947088	14288	44.854	14288R.GLFPGGR.H	466.78	2	466.779	0.32	2.028
sp|P20701-2|ITAL_HUMAN	38	Classical_frac	311238	2772	2	R	R.GLFPGGR.H	800.01	9.3952	0	1078.24	23.964	0	1082.75	7.58743	0	0.91322	14950	46.1783	14950R.GLFPGGR.H	466.78	2	466.779	0.66	2.11
sp|P20701-2|ITAL_HUMAN	38	Classical_frac	311238	4838	2	R	K.IYVIEGTSK.Q	228.731	13.1236	22.8447	270.587	17.3616	21.3514	223.786	16.5118	12.4375	1	19116	57.4052	19116K.IYVIEGTSK.Q	734.446	2	734.445	1.24	2.83
sp|P20701-2|ITAL_HUMAN	38	Classical_frac	311238	5002	2	R	K.IYVIEGTSK.Q	117.697	16.0341	20.6398	133.879	23.9725	20.5683	116.615	19.3807	16.4365	0.818185	19456	58.6262	19456K.IYVIEGTSK.Q	734.446	2	734.445	1.2	2.535
sp|P20701-2|ITAL_HUMAN	38	Classical_frac	311238	3869	2	R	K.SLIPQFQGR.L	449.018	30.0498	53.8822	667.884	39.6282	44.9162	473.575	37.2378	40.3845	0.980267	17122	51.1053	17122K.SLIPQFQGR.L	637.875	2	637.875	0.77	2.394
sp|P20701-2|ITAL_HUMAN	38	Classical_frac	311238	1787	2	R	K.TSLLASGAPR.Y	369.133	17.7727	8.86663	398.214	22.2661	11.788	404.28	16.0835	14.8654	0.92206	12996	42.2603	12996K.TSLLASGAPR.Y	601.359	2	601.359	0.62	2.724
sp|P20701-2|ITAL_HUMAN	38	Classical_frac	311238	1182	2	R	R.VSFSPAR.S	553.144	6.27468	10.9755	665.295	15.9168	0.421916	636.624	7.93478	10.2823	1	11779	39.8543	11779R.VSFSPAR.S	496.79	2	496.79	-0.01	2.111
sp|P32942|ICAM3_HUMAN	39	Classical_frac	311238	7536	0	U	R.CQVEDGSPR.T	26.4916	16.3029	20.1499	3929.95	47.4967	0	4508.52	12.6869	4.87595	0.992611	5933	28.6598	5933R.CQVEDGSPR.T	638.812	2	638.811	1.65	2.655
sp|P32942|ICAM3_HUMAN	39	Classical_frac	311238	7857	0	U	R.CQVEDGSPR.T	223.184	17.4074	18.7151	624.207	26.1246	7.40903	467.362	19.2399	16.898	0.624504	6602	29.9773	6602R.CQVEDGSPR.T	638.812	2	638.811	0.53	2.06
sp|P32942|ICAM3_HUMAN	39	Classical_frac	311238	1167	0	U	R.GNPYPELR.C	447.214	4.45126	3.95545	735.57	7.87887	0	633.451	1.7617	0	0.965678	11751	39.8112	11751R.GNPYPELR.C	587.825	2	587.825	0.23	2.95
sp|P32942|ICAM3_HUMAN	39	Classical_frac	311238	4417	0	U	K.IALETSLSK.E	217.5	43.2353	39.1056	186.555	40.7824	44.739	189.366	45.9726	38.5152	0.782905	18228	54.2853	18228K.IALETSLSK.E	710.445	2	710.445	0.53	2.226
sp|P32942|ICAM3_HUMAN	39	Classical_frac	311238	4602	0	U	R.TFVLPVTPPR.L	363.878	34.6853	40.2624	416.022	48.0614	32.2643	370.934	36.0064	34.5989	0.854687	18608	55.5927	18608R.TFVLPVTPPR.L	678.416	2	678.416	0.49	2.538
sp|P32942|ICAM3_HUMAN	39	Classical_frac	311238	4693	0	U	R.TFVLPVTPPR.L	334.396	86.9594	86.6333	302.282	73.4194	90.6515	313.514	83.1681	70.7942	0.56995	18801	56.2798	18801R.TFVLPVTPPR.L	678.417	2	678.416	0.7	2.041
sp|P08575|PTPRC_HUMAN	41	Classical_frac	311238	2950	1	R	K.ADTTICLK.W	493.862	11.3179	9.42524	607.669	20.3412	3.80035	628.479	12.554	17.0233	0.876633	15302	46.929	15302K.ADTTICLK.W	690.403	2	690.402	0.86	2.64
sp|P08575|PTPRC_HUMAN	41	Classical_frac	311238	4375	1	R	R.AFGDVVVK.I	1093.92	6.64388	0.911012	1584.93	22.3971	0.172407	1523.13	2.47446	10.6039	0.9805	18144	54.0167	18144R.AFGDVVVK.I	646.903	2	646.903	0.69	3.314
sp|P08575|PTPRC_HUMAN	41	Classical_frac	311238	4549	1	R	R.AFGDVVVK.I	927.35	14.1486	11.0098	1308.86	24.4234	4.28117	1189.58	11.4766	15.6493	1	18501	55.2365	18501R.AFGDVVVK.I	646.903	2	646.903	0.81	3.159
sp|P08575|PTPRC_HUMAN	41	Classical_frac	311238	4721	1	R	R.AFGDVVVK.I	249.315	17.8784	24.798	290.707	25.6677	18.3564	316.334	23.9946	18.8215	0.919543	18860	56.4767	18860R.AFGDVVVK.I	646.903	2	646.903	0.73	2.678
sp|P08575|PTPRC_HUMAN	41	Classical_frac	311238	4873	1	R	R.AFGDVVVK.I	274.103	26.5701	36.7522	273.603	29.455	18.1336	296.117	31.1949	26.6512	1	19189	57.6648	19189R.AFGDVVVK.I	646.903	2	646.903	0.96	2.313
sp|P08575|PTPRC_HUMAN	41	Classical_frac	311238	5034	1	R	R.AFGDVVVK.I	227.855	21.1915	35.5056	208.958	24.7347	28.1335	222.911	36.0321	32.4289	1	19523	58.8772	19523R.AFGDVVVK.I	646.903	2	646.903	0.49	2.073
sp|P08575|PTPRC_HUMAN	41	Classical_frac	311238	5180	1	R	R.AFGDVVVK.I	81.4891	15.8805	28.4215	59.0702	16.997	16.6152	74.1884	20.2932	18.5552	0.671499	19841	60.1123	19841R.AFGDVVVK.I	646.903	2	646.903	0.7	1.748
sp|P08575|PTPRC_HUMAN	41	Classical_frac	311238	5353	1	R	R.AFGDVVVK.I	79.2683	11.6721	19.8046	52.7705	15.2193	16.103	55.4472	14.7011	13.7355	1	20223	61.6578	20223R.AFGDVVVK.I	646.903	2	646.903	0.81	1.771
sp|P08575|PTPRC_HUMAN	41	Classical_frac	311238	2652	1	R	K.ATVIVM*VTR.C	557.865	24.687	35.1119	625.316	43.7903	30.8652	728.002	39.2158	26.0519	0.942496	14709	45.6778	14709K.ATVIVM*VTR.C	617.874	2	617.873	0.68	1.863
sp|P08575|PTPRC_HUMAN	41	Classical_frac	311238	3397	1	R	R.CPDYIIQK.L	489.713	11.4287	13.2727	792.311	22.0179	5.83606	691.291	2.19804	12.049	1	16180	48.8642	16180R.CPDYIIQK.L	747.924	2	747.923	0.9	2.626
sp|P08575|PTPRC_HUMAN	41	Classical_frac	311238	3656	1	R	R.CPDYIIQK.L	291.165	11.6014	10.3431	435.104	16.1069	9.41894	413.904	14.5575	10.0653	1	16699	50.0995	16699R.CPDYIIQK.L	747.924	2	747.923	0.92	2.732
sp|P08575|PTPRC_HUMAN	41	Classical_frac	311238	3910	1	R	R.CPDYIIQK.L	145.701	14.5907	20.5574	136.463	22.6872	18.6771	137.27	17.6905	14.5177	1	17202	51.3108	17202R.CPDYIIQK.L	747.924	2	747.923	1	2.258
sp|P08575|PTPRC_HUMAN	41	Classical_frac	311238	4108	1	R	R.CPDYIIQK.L	309.294	31.4204	43.854	249.216	39.7129	35.2348	253.217	31.7495	24.888	1	17602	52.4212	17602R.CPDYIIQK.L	747.922	2	747.923	-1.99	1.905
sp|P08575|PTPRC_HUMAN	41	Classical_frac	311238	4234	1	R	R.CPDYIIQK.L	252.675	37.9857	57.0286	152.493	43.8278	39.8587	173.522	47.5636	35.8464	0.818868	17853	53.1307	17853R.CPDYIIQK.L	747.924	2	747.923	1.73	1.78
sp|P08575|PTPRC_HUMAN	41	Classical_frac	311238	4298	1	R	R.CPDYIIQK.L	261.114	23.8846	23.1516	130.305	31.5001	23.52	209.239	27.4402	27.4606	0.911553	17984	53.5187	17984R.CPDYIIQK.L	747.925	2	747.923	2.31	1.567
sp|P08575|PTPRC_HUMAN	41	Classical_frac	311238	4240	1	R	R.DETVDDFWR.M	393.078	12.9754	14.1282	530.805	20.4022	14.922	400.858	12.3142	12.7852	0.679632	17863	53.1577	17863R.DETVDDFWR.M	706.339	2	706.338	1.42	2.526
sp|P08575|PTPRC_HUMAN	41	Classical_frac	311238	3478	1	R	R.DPPSEPSPLEAEFQR.L	411.415	85.8336	118.341	284.465	103.012	102.965	322.851	96.4899	91.5081	0.914008	16342	49.2098	16342R.DPPSEPSPLEAEFQR.L	643.325	3	643.325	0.73	2.282
sp|P08575|PTPRC_HUMAN	41	Classical_frac	311238	1130	1	R	K.EQAEGSEPTSGTEGPEHSVNGPASPALNQGS.-	137.223	1.44871	2.94971	229.232	6.53168	0	193.872	0.0622509	0	1	11674	39.6427	11674K.EQAEGSEPTSGTEGPEHSVNGPASPALNQGS.-	1084.17	3	1084.17	0.36	3.717
sp|P08575|PTPRC_HUMAN	41	Classical_frac	311238	1138	1	R	K.EQAEGSEPTSGTEGPEHSVNGPASPALNQGS.-	138.905	0	6.71774	218.752	0.453988	3.86989	185.94	0	0	1	11690	39.6815	11690K.EQAEGSEPTSGTEGPEHSVNGPASPALNQGS.-	1084.17	3	1084.17	0.75	4.04
sp|P08575|PTPRC_HUMAN	41	Classical_frac	311238	5301	1	R	R.FQCGNM*IFDNK.E	168.184	8.76771	16.743	168.263	12.8461	8.38076	195.725	11.6663	8.73391	1	20104	61.1502	20104R.FQCGNM*IFDNK.E	616.645	3	616.644	0.57	2.451
sp|P08575|PTPRC_HUMAN	41	Classical_frac	311238	5396	1	R	R.FQCGNM*IFDNK.E	77.2074	1.3553	4.85208	86.2681	1.24559	4.46562	71.2512	2.16761	1.29035	1	20322	62.0652	20322R.FQCGNM*IFDNK.E	924.464	2	924.463	1.47	2.043
sp|P08575|PTPRC_HUMAN	41	Classical_frac	311238	5423	1	R	R.FQCGNM*IFDNK.E	220.22	2.8374	14.3732	262.724	4.91742	13.5303	237.595	5.60845	8.29639	1	20385	62.3285	20385R.FQCGNM*IFDNK.E	616.644	3	616.644	0.08	3.206
sp|P08575|PTPRC_HUMAN	41	Classical_frac	311238	5520	1	R	R.FQCGNM*IFDNK.E	188.601	6.2675	19.7128	218.873	8.28224	7.29429	192.13	9.91512	14.7597	0.998314	20652	63.5193	20652R.FQCGNM*IFDNK.E	616.645	3	616.644	0.71	2.429
sp|P08575|PTPRC_HUMAN	41	Classical_frac	311238	5684	1	R	R.FQCGNM*IFDNK.E	85.3823	7.96589	10.9976	70.9389	7.08833	10.3877	72.0957	6.8198	11.8518	1	21070	65.2977	21070R.FQCGNM*IFDNK.E	616.645	3	616.644	0.73	2.168
sp|P08575|PTPRC_HUMAN	41	Classical_frac	311238	5957	1	R	R.FQCGNM*IFDNK.E	60.1626	7.28174	14.1308	49.952	8.07009	11.2467	54.6311	8.94401	9.5185	0.773913	21915	69.2675	21915R.FQCGNM*IFDNK.E	616.644	3	616.644	-0.25	1.942
sp|P08575|PTPRC_HUMAN	41	Classical_frac	311238	1944	1	R	R.NSNVIPYDYNR.V	734.993	8.92566	8.52138	1407.26	23.0877	5.90637	1324.58	1.53223	9.8916	0.999595	13308	42.873	13308R.NSNVIPYDYNR.V	792.405	2	792.404	0.93	3.38
sp|P08575|PTPRC_HUMAN	41	Classical_frac	311238	2193	1	R	R.NSNVIPYDYNR.V	295.517	24.0941	24.5914	444.763	29.2131	18.8851	421.444	20.7726	25.2659	0.604306	13803	43.8698	13803R.NSNVIPYDYNR.V	792.406	2	792.404	1.67	3.174
sp|P08575|PTPRC_HUMAN	41	Classical_frac	311238	2251	1	R	R.NSNVIPYDYNR.V	325.837	39.606	45.5359	480.687	38.6189	39.0405	444.289	51.8156	38.0428	0.801675	13918	44.0955	13918R.NSNVIPYDYNR.V	792.406	2	792.404	1.88	2.825
sp|P08575|PTPRC_HUMAN	41	Classical_frac	311238	2622	1	R	R.NSNVIPYDYNR.V	178.593	15.1277	28.957	233.848	19.42	18.944	227.43	21.4829	20.6151	0.895865	14651	45.5618	14651R.NSNVIPYDYNR.V	792.406	2	792.404	1.5	2.533
sp|P08575|PTPRC_HUMAN	41	Classical_frac	311238	3689	1	R	R.NSNVIPYDYNR.V	224.684	21.5389	31.2637	131.727	33.8631	30.656	216.043	31.6261	28.9233	1	16766	50.2617	16766R.NSNVIPYDYNR.V	792.409	2	792.404	6.34	1.821
sp|P08575|PTPRC_HUMAN	41	Classical_frac	311238	4127	1	R	R.NSNVIPYDYNR.V	173.927	30.2688	42.2815	96.3855	35.3648	37.6193	115.359	39.2184	35.0918	1	17639	52.5372	17639R.NSNVIPYDYNR.V	792.408	2	792.404	4.86	1.828
sp|P08575|PTPRC_HUMAN	41	Classical_frac	311238	4279	1	R	R.NSNVIPYDYNR.V	106.914	22.7171	31.5926	80.4353	21.9171	21.3897	95.5588	32.8749	21.7601	0.757576	17947	53.4065	17947R.NSNVIPYDYNR.V	792.408	2	792.404	3.95	2
sp|P08575|PTPRC_HUMAN	41	Classical_frac	311238	4965	1	R	R.NSNVIPYDYNR.V	60.5028	11.8416	11.2111	42.4698	9.25268	15.3934	47.3121	15.5134	13.3841	0.604651	19376	58.3293	19376R.NSNVIPYDYNR.V	792.405	2	792.404	1.1	1.935
sp|P08575|PTPRC_HUMAN	41	Classical_frac	311238	7237	3	R	K.NSSEGNK.H	896.549	4.20825	3.90738	1403.61	20.046	1.30607	1201.37	1.42223	22.2829	0.986675	5310	27.4867	5310K.NSSEGNK.H	597.331	2	597.33	1.32	2.898
sp|P08575|PTPRC_HUMAN	41	Classical_frac	311238	2951	1	R	K.QDANCVNPLGAPEK.L	572.554	31.9733	45.402	1128.96	36.2735	59.7274	423.219	35.3693	37.1608	0.981039	15303	46.9298	15303K.QDANCVNPLGAPEK.L	657.685	3	657.684	1.08	3.395
sp|P08575|PTPRC_HUMAN	41	Classical_frac	311238	9037	1	R	K.SSTYTLR.V	695.84	13.0469	20.1011	1039.53	23.2952	15.1734	922.346	11.5929	7.33306	0.973991	9087	34.6815	9087K.SSTYTLR.V	528.798	2	528.798	0.84	2.2
sp|P08575|PTPRC_HUMAN	41	Classical_frac	311238	4619	1	R	K.TDFGSPGEPQIIFCR.S	76.4085	2.13449	5.53023	74.4956	5.37406	4.27238	85.2683	2.83781	0.570745	1	18646	55.7302	18646K.TDFGSPGEPQIIFCR.S	976.991	2	976.991	0.1	4.099
sp|P08575|PTPRC_HUMAN	41	Classical_frac	311238	9364	1	R	K.YIAAQGPR.D	488.927	6.53648	6.04381	710.467	11.6305	4.21804	561.26	1.68558	3.8909	0.935419	9776	36.0512	9776K.YIAAQGPR.D	552.823	2	552.822	1.73	2.987
sp|P08575|PTPRC_HUMAN	41	Classical_frac	311238	4781	1	R	R.YVDILPYDYNR.V	73.4156	4.12026	11.2491	78.469	7.5762	8.27811	80.9643	8.3143	5.47923	1	18989	56.9498	18989R.YVDILPYDYNR.V	830.433	2	830.433	0.42	2.609
sp|P23229|ITA6_HUMAN	44	Classical_frac	311238	1714	6	R	R.AEALPLQR.A	334.997	61.4748	76.2898	236.202	59.8421	52.2272	190.421	62.1451	40.1021	1	12852	42.0003	12852R.AEALPLQR.A	563.843	2	563.843	0.36	2.691
sp|P23229|ITA6_HUMAN	44	Classical_frac	311238	418	7	R	K.TITVTPNR.I	528.676	44.2748	53.4892	240.053	61.5723	56.7709	216.817	64.8189	62.9052	0.844526	10274	36.9982	10274K.TITVTPNR.I	565.84	2	565.84	0.11	2.494
sp|P08514|ITA2B_HUMAN	45	Classical_frac	311238	408	2	R	R.AEAQVELR.G	716.165	7.21853	0	192.241	14.2914	5.1929	434.751	7.0036	6.86699	0.988163	10253	36.9577	10253R.AEAQVELR.G	572.83	2	572.83	0.42	2.372
sp|P08514|ITA2B_HUMAN	45	Classical_frac	311238	2715	2	R	R.ALSNVEGFER.L	482.798	6.83239	10.8388	146.64	12.9048	5.01452	330.02	6.5918	5.18965	0.976715	14837	45.9287	14837R.ALSNVEGFER.L	675.864	2	675.864	0.12	2.872
sp|P08514|ITA2B_HUMAN	45	Classical_frac	311238	7267	2	R	K.NSQNPNSK.I	479.909	1.69752	0	128.013	3.99494	0.872185	359.072	3.28243	1.84433	1	5371	27.5813	5371K.NSQNPNSK.I	673.876	2	673.875	0.97	2.939
sp|P08514|ITA2B_HUMAN	45	Classical_frac	311238	3918	2	R	R.NVGSQTLQTFK.A	126.567	15.1595	21.6793	46.5759	12.9534	17.8501	95.9907	19.8833	15.0016	1	17220	51.3625	17220R.NVGSQTLQTFK.A	840.988	2	840.988	0.13	3.196
sp|P08514|ITA2B_HUMAN	45	Classical_frac	311238	3400	2	R	R.VAIVVGAPR.T	303.992	22.264	29.3661	98.7426	33.6489	25.7778	248.579	25.7954	26.2634	0.755323	16184	48.8687	16184R.VAIVVGAPR.T	555.864	2	555.863	0.68	2.178
sp|P07355-2|ANXA2_HUMAN	46	Classical_frac	311238	3240	3	R	K.DIISDTSGDFR.K	221.764	47.3317	65.5954	139.057	55.8526	54.345	163.792	65.5583	43.9078	0.630809	15872	48.1568	15872K.DIISDTSGDFR.K	727.871	2	727.87	1.15	2.115
sp|P07355-2|ANXA2_HUMAN	46	Classical_frac	311238	2645	1	R	R.QDIAFAYQR.R	402.199	44.9704	53.3307	259.697	62.2618	57.3499	418.684	57.3597	51.6362	0.980306	14700	45.667	14700R.QDIAFAYQR.R	670.862	2	670.862	0.79	2.693
sp|P07355-2|ANXA2_HUMAN	46	Classical_frac	311238	424	3	R	R.TNQELQEINR.V	465.457	60.8716	66.0618	189.844	71.1525	69.5686	390.524	71.0379	56.0203	1	10282	37.0077	10282R.TNQELQEINR.V	737.397	2	737.397	0.66	3.688
sp|P07355-2|ANXA2_HUMAN	46	Classical_frac	311238	2383	3	R	K.TPAQYDASELK.A	450.237	23.2658	26.1883	175.467	26.6999	26.4326	415.67	23.8562	24.6387	0.91209	14181	44.6352	14181K.TPAQYDASELK.A	840.965	2	840.964	1.34	3.335
sp|Q9Y336|SIGL9_HUMAN	48	Classical_frac	311238	417	1	R	R.DAAEFTCR.A	576.882	3.47068	0	819.076	11.2689	0	760.081	1.83249	1.32927	0.980414	10273	36.9975	10273R.DAAEFTCR.A	599.79	2	599.79	0.59	3.193
sp|Q9Y336|SIGL9_HUMAN	48	Classical_frac	311238	8730	1	R	R.EGANTDQDAPVATNNPAR.A	423.949	1.11011	21.9162	595.88	7.02611	21.7183	535.832	0	16.5841	1	8432	33.3588	8432R.EGANTDQDAPVATNNPAR.A	690.673	3	690.673	0.42	4.663
sp|Q9Y336|SIGL9_HUMAN	48	Classical_frac	311238	1757	0	U	R.GQEATDTEYSEIK.I	1163.4	1.83968	0	195.589	16.4935	0.258191	421.478	1.78679	0.556665	1	12937	42.1562	12937R.GQEATDTEYSEIK.I	964.997	2	964.996	0.39	4.879
sp|Q9Y336|SIGL9_HUMAN	48	Classical_frac	311238	3747	1	R	R.LVCAVDAVDSNPPAR.L	119.896	10.0359	16.5214	138.24	14.5567	14.3814	137.243	11.6008	13.7945	1	16876	50.5007	16876R.LVCAVDAVDSNPPAR.L	906.978	2	906.977	0.91	3.937
sp|P15924|DESP_HUMAN_contaminant	49	Classical_frac	311238	8297	3	R	R.ETQSQLETER.S	483.777	6.38594	2.31954	118.075	6.3111	5.78614	234.013	3.12064	3.94147	1	7525	31.7267	7525R.ETQSQLETER.S	725.374	2	725.373	1.08	3.523
sp|P15924|DESP_HUMAN_contaminant	49	Classical_frac	311238	390	3	R	K.GLQDSIR.K	669.905	51.3533	65.6509	408.81	72.4359	68.9581	523.779	77.0275	51.7352	0.56851	10215	36.891	10215K.GLQDSIR.K	509.299	2	509.298	0.94	2.126
sp|P15924|DESP_HUMAN_contaminant	49	Classical_frac	311238	2553	3	R	K.LTVDSAIAR.D	282.172	25.4553	22.287	118.472	29.5484	27.5505	163.6	34.3238	28.8712	0.653729	14514	45.3088	14514K.LTVDSAIAR.D	587.854	2	587.853	0.43	2.084
sp|P15924|DESP_HUMAN_contaminant	49	Classical_frac	311238	7823	1	R	K.QALEASNR.I	736.292	17.0424	24.4709	220.088	29.9363	21.2396	449.728	23.765	21.1311	0.881296	6532	29.8483	6532K.QALEASNR.I	559.312	2	559.312	1.06	2.851
sp|P15924|DESP_HUMAN_contaminant	49	Classical_frac	311238	2639	3	R	R.QVQNLVNK.S	305.077	61.5651	81.4267	184.896	71.46	75.5391	242.405	79.2013	68.731	0.764935	14684	45.629	14684R.QVQNLVNK.S	700.936	2	700.935	1.01	2.088
sp|P15924|DESP_HUMAN_contaminant	49	Classical_frac	311238	7879	3	R	K.QVQTSQK.N	831.199	14.6601	5.5379	511.289	20.8212	10.7994	645.942	16.3492	12.4021	0.621624	6651	30.0675	6651K.QVQTSQK.N	638.886	2	638.885	1.14	2.158
sp|P15924|DESP_HUMAN_contaminant	49	Classical_frac	311238	8998	1	R	R.SQLQISNNR.T	382.076	20.4277	24.1203	228.272	34.9974	26.4781	252.33	36.1964	23.587	0.700077	9002	34.5178	9002R.SQLQISNNR.T	644.863	2	644.862	1.37	2.875
sp|P15924|DESP_HUMAN_contaminant	49	Classical_frac	311238	2210	3	R	R.VLLQEEGTR.K	452.442	10.8475	7.81123	146.163	12.8784	7.00501	274.299	13.5997	11.3551	1	13838	43.9472	13838R.VLLQEEGTR.K	637.371	2	637.369	2.2	2.805
sp|P15924|DESP_HUMAN_contaminant	49	Classical_frac	311238	9107	1	R	K.VQEQELTR.L	463.415	22.2996	32.7552	150.235	25.9381	29.5705	262.571	30.2963	30.2969	1	9229	34.9812	9229K.VQEQELTR.L	616.346	2	616.346	0.93	2.221
sp|P15924|DESP_HUMAN_contaminant	49	Classical_frac	311238	8577	3	R	R.YEVTSGGGGTSR.M	462.424	16.6771	23.157	436.727	12.7663	21.1954	504.266	20.6938	26.8299	0.934395	8111	32.766	8111R.YEVTSGGGGTSR.M	700.355	2	700.354	0.53	2.684
sp|P43652|AFAM_HUMAN	50	Classical_frac	311238	7450	0	U	K.CQAYESNR.E	1171.6	11.1477	13.1501	487.623	8.4215	6.80481	273.799	11.3813	10.3114	1	5754	28.2897	5754K.CQAYESNR.E	628.799	2	628.798	0.58	2.355
sp|P43652|AFAM_HUMAN	50	Classical_frac	311238	4392	0	U	R.DADPDTFFAK.F	785.024	14.0214	12.7479	300.553	14.8337	8.46275	188.164	11.7312	11.5359	0.86787	18179	54.1282	18179R.DADPDTFFAK.F	792.92	2	792.919	1.14	3.211
sp|P43652|AFAM_HUMAN	50	Classical_frac	311238	711	0	U	K.FTDSENVCQER.D	1804.96	7.85194	22.8765	508.835	8.08857	10.3062	262.361	2.6968	11.5032	1	10854	38.1163	10854K.FTDSENVCQER.D	807.375	2	807.375	0.46	3.048
sp|P43652|AFAM_HUMAN	50	Classical_frac	311238	1052	0	U	K.FTDSENVCQER.D	323.934	33.836	52.5492	133.322	26.2603	40.4578	124.052	52.9873	41.0292	1	11520	39.3465	11520K.FTDSENVCQER.D	807.375	2	807.375	-0.15	2.488
sp|P43652|AFAM_HUMAN	50	Classical_frac	311238	3609	0	U	K.FTFEYSR.R	512.949	28.5278	38.7514	240.894	36.0761	27.4242	195.704	41.138	28.4508	0.890494	16605	49.8463	16605K.FTFEYSR.R	589.806	2	589.806	0.86	1.789
sp|P43652|AFAM_HUMAN	50	Classical_frac	311238	3829	0	U	K.LPNNVLQEK.I	313.233	24.9081	27.5838	156.948	27.2621	30.6977	160.49	24.8471	24.0785	1	17044	50.9178	17044K.LPNNVLQEK.I	756.961	2	756.961	0.19	1.901
sp|P43652|AFAM_HUMAN	50	Classical_frac	311238	8113	0	U	K.M*VQQECK.H	9683.72	41.2777	0	2850.61	44.3129	4.15059	1666.35	10.5563	8.81751	0.993984	7141	31.038	7141K.M*VQQECK.H	698.871	2	698.87	0.84	2.05
sp|P43652|AFAM_HUMAN	50	Classical_frac	311238	8786	0	U	K.QDSISSK.I	2255.45	6.17285	25.5249	658.821	6.76949	8.79301	422.122	0	7.00156	1	8547	33.5842	8547K.QDSISSK.I	611.856	2	611.856	0.06	2.612
sp|P43652|AFAM_HUMAN	50	Classical_frac	311238	668	0	U	K.TLPECSK.L	1501.58	13.6396	17.4894	402.849	18.8597	15.2852	225.443	16.416	11.6539	0.954278	10770	37.9623	10770K.TLPECSK.L	646.868	2	646.868	0.91	2.014
sp|P16671|CD36_HUMAN	51	Classical_frac	311238	4697	3	R	K.VAIIDTYK.G	382.874	27.1135	35.5169	447.013	33.6185	33.4059	389.216	32.8548	43.323	0.91289	18810	56.31	18810K.VAIIDTYK.G	690.929	2	690.929	0.86	2.426
sp|P33527|MRP1_HUMAN	52	Classical_frac	311238	8853	8	R	K.DGGGTNSITVR.N	229.235	47.8552	72.1473	166.909	68.9811	54.1944	149.767	72.1072	47.9981	0.572414	8692	33.8717	8692K.DGGGTNSITVR.N	653.353	2	653.352	1.49	2.416
sp|P33527|MRP1_HUMAN	52	Classical_frac	311238	8905	8	R	R.TPSGNLVNR.F	281.162	12.9899	13.8044	236.444	12.8399	15.9796	169.877	18.4094	12.0723	1	8799	34.0762	8799R.TPSGNLVNR.F	593.842	2	593.841	1.38	2.406
sp|P11169|GTR3_HUMAN	53	Classical_frac	311238	2025	5	R	R.TFEDITR.A	585.315	40.8724	47.3396	1176.95	60.6295	28.5543	936.256	46.6448	42.2121	0.969463	13471	43.2003	13471R.TFEDITR.A	555.804	2	555.803	0.7	2.558
sp|Q96QD8|S38A2_HUMAN	55	Classical_frac	311238	5128	1	R	K.AFGLVGK.L	154.491	63.2988	76.3082	94.0518	64.0563	78.6886	103.684	77.3294	61.7604	0.95573	19720	59.6202	19720K.AFGLVGK.L	575.373	2	575.373	-0.19	2.085
sp|P21333|FLNA_HUMAN	56	Classical_frac	311238	2315	1	R	K.AFGPGLQGGSAGSPAR.F	160.44	51.8421	82.215	115.811	63.736	75.351	141.33	94.5192	75.7939	1	14041	44.3443	14041K.AFGPGLQGGSAGSPAR.F	829.946	2	829.944	2.12	3.616
sp|P21333|FLNA_HUMAN	56	Classical_frac	311238	8303	1	R	R.AGQSAAGAAPGGGVDTR.D	114.536	20.0082	22.3195	47.4829	15.3335	13.5979	71.2601	24.4164	15.4883	1	7542	31.759	7542R.AGQSAAGAAPGGGVDTR.D	836.435	2	836.434	1.09	4.232
sp|P21333|FLNA_HUMAN	56	Classical_frac	311238	3642	1	R	K.AGVAPLQVK.V	558.014	71.0001	90.2654	407.108	80.4915	87.0332	471.979	93.3569	77.5414	0.851013	16670	50.0115	16670K.AGVAPLQVK.V	670.938	2	670.937	1.06	2.324
sp|P21333|FLNA_HUMAN	56	Classical_frac	311238	1626	1	R	R.EATTEFSVDAR.A	196.736	39.5531	46.0335	112.715	50.0871	47.2462	138.331	55.6001	28.1183	1	12680	41.6785	12680R.EATTEFSVDAR.A	727.87	2	727.87	0.49	3.913
sp|P21333|FLNA_HUMAN	56	Classical_frac	311238	648	1	R	K.GTVEPQLEAR.G	528.763	89.0011	114.072	223.139	109.161	97.5572	356.366	148.068	72.6811	1	10728	37.886	10728K.GTVEPQLEAR.G	664.873	2	664.872	1.35	3.215
sp|P21333|FLNA_HUMAN	56	Classical_frac	311238	655	1	R	K.GTVEPQLEAR.G	464.267	78.9692	98.9598	216.442	104.587	88.5867	331.712	151.397	71.0307	1	10746	37.923	10746K.GTVEPQLEAR.G	664.873	2	664.872	1.35	3.203
sp|P21333|FLNA_HUMAN	56	Classical_frac	311238	624	11	R	K.IQQNTFTR.W	177.373	23.3847	35.8345	90.4229	32.164	27.6963	113.958	39.8892	29.3065	0.904909	10683	37.8027	10683K.IQQNTFTR.W	618.848	2	618.849	-0.07	2.135
sp|P21333|FLNA_HUMAN	56	Classical_frac	311238	2227	3	R	K.NDNDTFTVK.Y	957.825	116.795	156.602	879.685	151.975	141.399	631.492	139.034	118.352	1	13870	44.0022	13870K.NDNDTFTVK.Y	756.409	2	756.409	0.55	2.81
sp|P05556|ITB1_HUMAN	58	Classical_frac	311238	3482	4	R	R.CDDLEALK.K	256.503	112.852	152.752	237.128	111.855	123.649	264.74	133.823	105.272	0.870549	16353	49.2433	16353R.CDDLEALK.K	711.39	2	711.389	0.92	2.62
sp|P05556|ITB1_HUMAN	58	Classical_frac	311238	1597	4	R	K.DDLENVK.S	461.731	240.509	351.504	483.731	285.654	277.111	416.405	329.573	297.037	0.956269	12618	41.5528	12618K.DDLENVK.S	645.869	2	645.869	0.47	2.565
sp|P05556|ITB1_HUMAN	58	Classical_frac	311238	1710	4	R	K.DDLENVK.S	299.002	111.713	170.425	228.206	134.286	125.063	272.444	150.893	131.364	0.769389	12849	41.9978	12849K.DDLENVK.S	645.869	2	645.869	0.52	2.414
sp|P05556|ITB1_HUMAN	58	Classical_frac	311238	1161	4	R	R.DNTNEIYSGK.F	357.651	75.1059	118.669	592.467	103.634	80.0905	601.25	102.104	104.02	1	11735	39.7793	11735R.DNTNEIYSGK.F	799.925	2	799.925	0.58	3.691
sp|P05556|ITB1_HUMAN	58	Classical_frac	311238	1957	4	R	K.FCECDNFNCDR.S	186.408	101.967	136.349	176.707	115.566	110.655	231.583	110.183	94.0691	1	13332	42.9212	13332K.FCECDNFNCDR.S	883.351	2	883.35	0.89	4.166
sp|P05556|ITB1_HUMAN	58	Classical_frac	311238	9243	4	R	K.GCPPDDIENPR.G	327.077	159.041	234.81	338.466	201.013	177.863	427.999	190.773	157.778	0.991128	9520	35.5585	9520K.GCPPDDIENPR.G	749.862	2	749.861	1.17	3.353
sp|P05556|ITB1_HUMAN	58	Classical_frac	311238	5330	4	R	K.GEVFNELVGK.Q	34.3092	6.43803	11.4283	17.5033	9.63771	5.95382	24.6442	8.22672	7.20681	1	20167	61.4133	20167K.GEVFNELVGK.Q	775.454	2	775.453	1.14	2.017
sp|P05556|ITB1_HUMAN	58	Classical_frac	311238	1647	4	R	R.GICECGVCK.C	200.753	46.0482	78.0112	189.64	65.6018	52.4622	238.267	69.3047	57.476	0.996603	12722	41.7558	12722R.GICECGVCK.C	770.888	2	770.888	0.36	3.388
sp|P05556|ITB1_HUMAN	58	Classical_frac	311238	5921	4	R	R.IGFGSFVEK.T	42.6095	10.298	10.771	29.3351	10.9939	10.0759	27.4212	10.9595	14.3725	1	21805	68.7455	21805R.IGFGSFVEK.T	721.427	2	721.426	1.3	2.189
sp|P05556|ITB1_HUMAN	58	Classical_frac	311238	5932	4	R	R.IGFGSFVEK.T	25.624	2.77382	7.79068	11.555	12.7353	11.2059	23.5954	12.4177	10.0631	1	21835	68.8803	21835R.IGFGSFVEK.T	721.427	2	721.426	1.47	1.837
sp|P05556|ITB1_HUMAN	58	Classical_frac	311238	6010	4	R	R.IGFGSFVEK.T	50.33	8.99537	15.2608	31.7254	9.60532	14.7689	25.3058	13.5812	10.1015	1	22069	69.9227	22069R.IGFGSFVEK.T	721.427	2	721.426	1.14	2.394
sp|P05556|ITB1_HUMAN	58	Classical_frac	311238	6057	4	R	R.IGFGSFVEK.T	24.801	4.23521	9.00752	18.9711	10.2623	5.76282	13.3486	7.7099	7.78517	1	22209	70.568	22209R.IGFGSFVEK.T	721.428	2	721.426	1.89	2.129
sp|P05556|ITB1_HUMAN	58	Classical_frac	311238	4102	4	R	K.NVLSLTNK.G	266.92	110.963	172.315	221.996	157.587	149.067	233.084	144.417	148.813	1	17589	52.3878	17589K.NVLSLTNK.G	673.924	2	673.924	0.3	2.772
sp|P05556|ITB1_HUMAN	58	Classical_frac	311238	4316	4	R	K.NVLSLTNK.G	281.495	86.3574	97.5063	217.802	96.8547	93.316	243.831	109.454	82.5403	0.932984	18020	53.6322	18020K.NVLSLTNK.G	673.925	2	673.924	0.85	2.617
sp|P05556|ITB1_HUMAN	58	Classical_frac	311238	1982	0	U	K.SAVTTVVNPK.Y	673.848	107.693	142.9	485.041	123.17	115.816	532.626	122.614	121.05	0.893102	13381	43.0088	13381K.SAVTTVVNPK.Y	737.456	2	737.456	1.02	3.116
sp|P05556|ITB1_HUMAN	58	Classical_frac	311238	3405	4	R	R.SGEPQTFTLK.F	254.83	91.9525	127.278	324.108	97.1248	101.678	289.741	119.37	96.6895	1	16199	48.9055	16199R.SGEPQTFTLK.F	783.451	2	783.451	0.84	3.14
sp|P05556|ITB1_HUMAN	58	Classical_frac	311238	3663	4	R	R.SGEPQTFTLK.F	291.829	110.476	147.521	331.58	138.753	128.083	294.265	129.622	130.209	1	16714	50.1423	16714R.SGEPQTFTLK.F	783.451	2	783.451	0.9	3.3
sp|P05556|ITB1_HUMAN	58	Classical_frac	311238	3871	4	R	R.SGEPQTFTLK.F	741.47	83.4552	288.697	259.262	99.391	98.2868	344.362	112.529	123.868	0.820116	17126	51.1143	17126R.SGEPQTFTLK.F	783.451	2	783.451	0.95	2.389
sp|P05556|ITB1_HUMAN	58	Classical_frac	311238	3923	4	R	R.SGEPQTFTLK.F	270.822	53.6202	78.0888	160.572	67.8803	63.549	195.684	70.9016	65.7133	1	17231	51.392	17231R.SGEPQTFTLK.F	783.451	2	783.451	0.72	2.298
sp|P05556|ITB1_HUMAN	58	Classical_frac	311238	4194	4	R	R.SGEPQTFTLK.F	156.636	43.2227	57.1963	108.031	45.4347	44.7032	124.09	54.5121	53.5051	1	17773	52.9142	17773R.SGEPQTFTLK.F	783.451	2	783.451	0.51	2.225
sp|P05556|ITB1_HUMAN	58	Classical_frac	311238	1150	4	R	K.SLGTDLM*NEM*R.R	572.79	224.642	332.902	601.97	296.148	315.162	583.918	309.254	290.36	1	11714	39.7393	11714K.SLGTDLM*NEM*R.R	764.371	2	764.371	0.19	2.248
sp|P05556|ITB1_HUMAN	58	Classical_frac	311238	1462	4	R	K.SLGTDLM*NEM*R.R	596.294	291.254	334.114	596.385	320.823	295.3	532.13	323.329	294.919	1	12348	41.0142	12348K.SLGTDLM*NEM*R.R	764.372	2	764.371	0.87	2.013
sp|P05556|ITB1_HUMAN	58	Classical_frac	311238	1824	4	R	K.SLGTDLM*NEM*R.R	371.454	63.6346	103.665	407.525	75.8467	73.9008	330.1	75.5177	82.8139	0.915528	13067	42.3857	13067K.SLGTDLM*NEM*R.R	764.372	2	764.371	1.12	1.446
sp|P05556|ITB1_HUMAN	58	Classical_frac	311238	2994	4	R	R.SNGLICGGNGVCK.C	211.621	59.7647	77.1302	183.065	71.7467	58.7717	197.834	66.8394	54.633	1	15390	47.1345	15390R.SNGLICGGNGVCK.C	897.475	2	897.474	0.86	4.015
sp|P05556|ITB1_HUMAN	58	Classical_frac	311238	2868	4	R	K.TVM*PYISTTPAK.L	431.06	80.4765	97.5537	514.408	85.7398	65.0076	527.969	83.0526	88.8147	0.936412	15138	46.5643	15138K.TVM*PYISTTPAK.L	892.008	2	892.007	0.8	3.258
sp|Q687X5|STEA4_HUMAN	59	Classical_frac	311238	2711	0	U	R.QVFVCGNDSK.A	254.127	20.9206	32.2106	431.815	44.5859	24.0912	476.342	23.0673	26.2287	0.643836	14827	45.9035	14827R.QVFVCGNDSK.A	806.432	2	806.432	-0.37	2.541
sp|P08571|CD14_HUMAN	60	Classical_frac	311238	8115	0	U	R.ATVNPSAPR.C	334.436	1.90545	5.2687	484.016	12.1941	1.88625	380.429	1.34513	2.46025	1	7149	31.0532	7149R.ATVNPSAPR.C	571.33	2	571.33	0.69	3.229
sp|P08571|CD14_HUMAN	60	Classical_frac	311238	765	0	U	R.QYADTVK.A	978.198	31.9733	52.5351	1471.92	43.9114	30.988	1157.11	29.8652	32.9776	1	10957	38.2917	10957R.QYADTVK.A	641.875	2	641.874	1.27	2.536
sp|P08571|CD14_HUMAN	60	Classical_frac	311238	2714	0	U	R.VLDLSCNR.L	386.735	22.4118	24.5618	454.269	33.4076	28.6525	341.143	33.9446	23.6273	0.795768	14836	45.9283	14836R.VLDLSCNR.L	603.33	2	603.329	1.43	2.761
sp|P01042-2|KNG1_HUMAN	61	Classical_frac	311238	8781	2	R	K.EGDCPVQSGK.T	1551.76	7.32608	6.20454	458.526	8.39723	2.35003	286.603	0	0	1	8536	33.5612	8536K.EGDCPVQSGK.T	767.9	2	767.9	-0.29	3.626
sp|P01042-2|KNG1_HUMAN	61	Classical_frac	311238	2548	2	R	R.VQVVAGK.K	1066.34	16.9713	23.1684	386.686	27.754	20.1512	290.574	28.6319	22.2283	0.880139	14507	45.2987	14507R.VQVVAGK.K	579.885	2	579.884	0.63	2.228
sp|P08648|ITA5_HUMAN	62	Classical_frac	311238	4056	0	U	R.ALFLASR.Q	201.163	82.3115	129.472	181.944	94.404	103.859	183.762	101.278	106.64	0.927688	17499	52.14	17499R.ALFLASR.Q	503.816	2	503.816	0.32	2.433
sp|P08648|ITA5_HUMAN	62	Classical_frac	311238	4270	0	U	R.ALFLASR.Q	151.501	75.7058	97.6215	144.935	68.0237	81.4863	138.534	91.4649	81.4099	0.887052	17928	53.3528	17928R.ALFLASR.Q	503.816	2	503.816	0.54	2.295
sp|P08648|ITA5_HUMAN	62	Classical_frac	311238	2291	0	U	K.AQLKPPATSDA.-	510.82	127.278	180.79	486.618	133.186	144.003	338.813	140.009	170.883	1	13996	44.2628	13996K.AQLKPPATSDA.-	778.957	2	778.956	1.03	2.162
sp|P08648|ITA5_HUMAN	62	Classical_frac	311238	359	0	U	K.CPEAECFR.L	366.615	42.7632	56.5531	402.718	41.8583	31.1776	222.176	39.7221	33.2721	0.942044	10157	36.7783	10157K.CPEAECFR.L	649.297	2	649.297	0.55	2.219
sp|P08648|ITA5_HUMAN	62	Classical_frac	311238	3431	0	U	R.ILEYAPCR.S	226.841	104.594	131.301	253.454	120.73	112.226	236.821	132.301	120.766	0.920859	16253	49.0338	16253R.ILEYAPCR.S	625.842	2	625.842	0.44	2.409
sp|P08648|ITA5_HUMAN	62	Classical_frac	311238	3967	0	U	R.QATLTQTLLIQNGAR.E	45.2965	15.7866	16.6091	31.8433	12.3539	14.7633	33.9231	15.7637	14.6033	1	17319	51.6315	17319R.QATLTQTLLIQNGAR.E	929.042	2	929.041	0.69	4.369
sp|P08648|ITA5_HUMAN	62	Classical_frac	311238	2352	0	U	R.SSASSGPQILK.C	306.995	58.4815	78.7368	236.276	58.6794	49.7396	258.988	65.976	66.7073	1	14117	44.4972	14117R.SSASSGPQILK.C	766.957	2	766.956	1.05	3.467
sp|P08648|ITA5_HUMAN	62	Classical_frac	311238	2666	0	U	R.SSASSGPQILK.C	170.408	39.6246	62.5138	163.54	51.4425	38.3309	135.042	62.3156	45.9294	1	14735	45.7237	14735R.SSASSGPQILK.C	766.957	2	766.956	1	3.306
sp|P08648|ITA5_HUMAN	62	Classical_frac	311238	3222	0	U	R.VTAPPEAEYSGLVR.H	210.357	47.3124	63.173	279.558	53.8052	41.5481	234.047	53.232	46.184	1	15836	48.0827	15836R.VTAPPEAEYSGLVR.H	859.471	2	859.47	0.99	3.64
sp|P27487|DPP4_HUMAN	63	Classical_frac	311238	3139	0	U	K.DCTFITK.G	300.613	121.766	184.583	257.638	137.757	132.086	307.062	146.113	140.78	0.997145	15675	47.7378	15675K.DCTFITK.G	671.876	2	671.876	1.03	2.549
sp|P27487|DPP4_HUMAN	63	Classical_frac	311238	8220	0	U	R.GSGYQGDK.I	147.964	76.575	93.6655	223.517	106.533	77.2638	209.729	85.5731	73.9699	0.843366	7362	31.4437	7362R.GSGYQGDK.I	635.346	2	635.346	0.54	1.6
sp|P27487|DPP4_HUMAN	63	Classical_frac	311238	1352	0	U	K.IISNEEGYR.H	576.074	85.2606	133.547	279.245	105.535	118.19	451.467	99.9024	100.575	1	12129	40.5612	12129K.IISNEEGYR.H	655.352	2	655.351	1.16	2.084
sp|P27487|DPP4_HUMAN	63	Classical_frac	311238	3292	0	U	R.VLEDNSALDK.M	326.356	102.164	144.777	193.028	134.429	135.074	221.095	129.335	102.378	0.903862	15973	48.3918	15973R.VLEDNSALDK.M	781.446	2	781.446	1.2	3.368
sp|P27487|DPP4_HUMAN	63	Classical_frac	311238	3297	0	U	K.VTCLSCELNPER.C	127.462	38.9393	54.8711	74.0964	47.9821	40.9903	100.85	48.503	44.8086	1	15989	48.4335	15989K.VTCLSCELNPER.C	853.925	2	853.924	1.26	3.386
sp|Q9UGN4|CLM8_HUMAN	64	Classical_frac	311238	1832	3	R	R.EEEPDSDYSVIR.K	517.897	5.16683	15.2668	431.447	11.9436	4.27245	519.924	0	7.49885	0.996774	13081	42.4205	13081R.EEEPDSDYSVIR.K	834.403	2	834.402	0.96	4.111
sp|Q9UGN4|CLM8_HUMAN	64	Classical_frac	311238	2271	2	R	R.EVEVEYSTVASPR.E	293.483	37.8236	58.949	309.297	45.5862	46.6904	306.06	30.8811	39.4165	0.725962	13961	44.191	13961R.EVEVEYSTVASPR.E	847.945	2	847.944	1.31	3.568
sp|P25311|ZA2G_HUMAN	65	Classical_frac	311238	770	0	U	R.AGEVQEPELR.G	735.338	32.2498	27.8312	211.016	33.8965	31.2157	419.911	32.5156	34.9439	1	10966	38.305	10966R.AGEVQEPELR.G	678.87	2	678.87	1.02	2.074
sp|P68032|ACTC_HUMAN	66	Classical_frac	311238	9422	10	R	K.AGFAGDDAPR.A	988.441	74.6509	66.1348	272.539	71.919	73.5645	2356.23	71.7844	51.2442	0.963341	9896	36.2622	9896K.AGFAGDDAPR.A	603.31	2	603.309	0.56	2.993
sp|P68032|ACTC_HUMAN	66	Classical_frac	311238	599	5	R	K.DSYVGDEAQSK.R	530.369	13.3457	15.7526	123.684	27.3188	15.1081	964.557	13.0734	14.8662	0.603795	10632	37.707	10632K.DSYVGDEAQSK.R	828.928	2	828.928	0.71	3.785
sp|P68032|ACTC_HUMAN	66	Classical_frac	311238	3207	6	R	K.EITALAPSTM*K.I	817.516	122.679	117.071	309.853	99.5803	144.652	444.325	128.46	108.954	1	15801	48.0107	15801K.EITALAPSTM*K.I	818.474	2	818.473	0.86	2.81
sp|P68032|ACTC_HUMAN	66	Classical_frac	311238	3227	6	R	K.EITALAPSTM*K.I	1070.88	133.722	144.3	364.748	112.86	177.036	512.33	158.874	110.643	1	15842	48.0915	15842K.EITALAPSTM*K.I	818.474	2	818.473	0.89	2.526
sp|P68032|ACTC_HUMAN	66	Classical_frac	311238	1722	7	R	K.IIAPPER.K	698.78	89.1406	94.8212	242.197	110.388	92.9659	829.01	115.994	74.5581	0.954141	12873	42.0435	12873K.IIAPPER.K	512.821	2	512.821	0.34	2.291
sp|P60709|ACTB_HUMAN	66	Classical_frac	311238	1347	1	R	R.GYSFTTTAER.E	308.531	27.6028	32.1482	147.681	35.972	34.879	548.612	34.2824	33.4245	1	12119	40.5432	12119R.GYSFTTTAER.E	681.349	2	681.349	0.79	2.727
sp|P13639|EF2_HUMAN	67	Classical_frac	311238	8563	0	U	K.GEGQLGPAER.A	326.543	77.9823	105.868	195.609	105.559	77.8715	219.793	112.757	85.6391	0.894421	8081	32.7098	8081K.GEGQLGPAER.A	621.836	2	621.836	0.3	2.757
sp|P13639|EF2_HUMAN	67	Classical_frac	311238	1881	0	U	K.NPADLPK.L	401.88	80.1234	106.857	275.649	125.796	80.6646	283.199	102.52	90.4748	0.591592	13178	42.6072	13178K.NPADLPK.L	606.872	2	606.871	0.49	1.712
sp|P13639|EF2_HUMAN	67	Classical_frac	311238	8033	0	U	K.SATSPEGK.K	1363.75	132.485	126.206	683.909	150.89	117.378	806.094	182.265	92.8725	0.657019	6975	30.7377	6975K.SATSPEGK.K	617.856	2	617.856	0.36	2.674
sp|Q9UHN6|TMEM2_HUMAN	69	Classical_frac	311238	3080	1	R	R.ATFAFSPEEQQAQR.E	180.559	18.9682	25.0414	252.611	27.728	20.3688	213.446	23.1374	17.5905	1	15557	47.4887	15557R.ATFAFSPEEQQAQR.E	919.966	2	919.965	0.65	4.694
sp|Q9UHN6|TMEM2_HUMAN	69	Classical_frac	311238	1613	1	R	R.DEYPSNPM*VLR.G	210.672	31.618	50.0235	270.607	39.6124	31.4885	266.433	37.9712	36.9348	0.564864	12654	41.62	12654R.DEYPSNPM*VLR.G	783.396	2	783.395	1.39	1.882
sp|Q9UHN6|TMEM2_HUMAN	69	Classical_frac	311238	3173	1	R	R.EFYTVDGQK.F	308.616	35.1995	41.3127	366.865	56.1133	37.612	409.445	48.4704	47.9702	1	15742	47.8825	15742R.EFYTVDGQK.F	772.922	2	772.922	0.29	2.073
sp|Q9UHN6|TMEM2_HUMAN	69	Classical_frac	311238	2651	1	R	R.EYLCLDNSAR.F	325.902	58.9384	74.017	387.906	72.2001	65.9119	366.478	70.9032	61.3117	0.866381	14708	45.6772	14708R.EYLCLDNSAR.F	735.367	2	735.366	1.4	2.825
sp|Q9UHN6|TMEM2_HUMAN	69	Classical_frac	311238	786	1	R	K.IQAATDSK.D	368.935	35.5075	53.7349	404.09	45.7504	43.7243	328.828	48.4944	38.5945	0.671795	11001	38.3687	11001K.IQAATDSK.D	646.385	2	646.385	0.75	2.574
sp|Q9UHN6|TMEM2_HUMAN	69	Classical_frac	311238	1558	1	R	K.SDEGESM*PTFGK.K	597.487	138.486	188.828	808.732	180.193	156.275	658.855	171.329	146.273	1	12541	41.3938	12541K.SDEGESM*PTFGK.K	879.935	2	879.935	0.67	2.639
sp|Q9UHN6|TMEM2_HUMAN	69	Classical_frac	311238	3269	0	U	R.VEVVDGVK.L	588.64	108.212	131.567	447.561	152.602	128.933	509.887	147.781	123.658	0.655697	15929	48.2953	15929R.VEVVDGVK.L	651.906	2	651.905	0.84	2.389
sp|Q6FI13|H2A2A_HUMAN	71	Classical_frac	311238	3625	17	R	R.AGLQFPVGR.V	384.119	29.2409	23.8014	106.695	20.6878	21.0176	171.296	25.2543	24.4437	0.888065	16635	49.9258	16635R.AGLQFPVGR.V	587.351	2	587.351	0.72	2.587
sp|Q6FI13|H2A2A_HUMAN	71	Classical_frac	311238	9180	13	R	R.NDEELNK.L	779.04	43.4733	37.3361	129.907	48.2926	39.2992	152.459	45.6936	40.3486	0.834484	9388	35.2887	9388R.NDEELNK.L	660.365	2	660.364	1.45	2.395
sp|P13987|CD59_HUMAN	72	Classical_frac	311238	3683	0	U	K.AGLQVYNK.C	382.953	137.029	215.619	408.949	156.733	160.454	378.25	158.545	173.334	0.965087	16754	50.2352	16754K.AGLQVYNK.C	675.911	2	675.911	0.53	3.328
sp|P13987|CD59_HUMAN	72	Classical_frac	311238	3942	0	U	K.AGLQVYNK.C	268.802	76.2823	98.9982	224.888	83.1183	73.2469	246.706	81.7457	82.4897	1	17270	51.5113	17270K.AGLQVYNK.C	675.911	2	675.911	0.59	3.232
sp|Q9Y286|SIGL7_HUMAN	73	Classical_frac	311238	2081	1	R	R.LVCAVDSNPPAR.L	395.073	15.9693	18.434	567.04	25.9278	12.506	530.937	12.2203	12.7539	0.972567	13584	43.4448	13584R.LVCAVDSNPPAR.L	764.412	2	764.411	0.69	2.983
sp|Q9UBG0|MRC2_HUMAN	75	Classical_frac	311238	8279	0	U	R.SSSSPTEATEK.N	124.031	57.228	66.0926	94.4527	71.8259	79.7844	99.936	78.2092	46.2527	1	7490	31.6573	7490R.SSSSPTEATEK.N	791.423	2	791.422	0.71	3.653
sp|Q9UBG0|MRC2_HUMAN	75	Classical_frac	311238	7604	0	U	R.TTSCDTK.L	230.157	69.8085	89.5782	166.493	83.3459	102.845	209.638	113.839	77.5214	1	6075	28.929	6075R.TTSCDTK.L	635.84	2	635.839	1.58	1.908
sp|Q12913|PTPRJ_HUMAN	76	Classical_frac	311238	3316	1	R	R.AVIPGLR.S	341.37	21.7941	15.5986	448.734	16.8271	9.41585	436.273	17.0816	7.52344	0.739861	16022	48.5127	16022R.AVIPGLR.S	477.819	2	477.819	0.46	1.752
sp|Q12913|PTPRJ_HUMAN	76	Classical_frac	311238	2123	1	R	K.GDPLGTEGGLDASNTER.S	309.554	5.67861	0	351.724	12.4164	1.07146	239.786	0	0	1	13664	43.5937	13664K.GDPLGTEGGLDASNTER.S	959.471	2	959.471	0.26	3.909
sp|Q12913|PTPRJ_HUMAN	76	Classical_frac	311238	2979	0	U	K.LEPLGSYR.A	157.492	9.86464	13.1233	210.953	19.9134	6.80076	196.751	15.5842	12.7268	0.752267	15363	47.063	15363K.LEPLGSYR.A	582.335	2	582.335	0.52	2.265
sp|Q12913|PTPRJ_HUMAN	76	Classical_frac	311238	3922	0	U	K.LVGISQPK.Y	431.612	26.7894	35.5838	434.728	51.8133	32.6533	442.532	41.093	36.1142	0.996066	17230	51.3908	17230K.LVGISQPK.Y	650.424	2	650.424	0.88	2.325
sp|Q12913|PTPRJ_HUMAN	76	Classical_frac	311238	3365	0	R	R.TGTFIALDR.I	341.412	5.50553	2.68185	403.675	12.2003	4.2922	443.157	2.69177	3.9466	0.971719	16119	48.7312	16119R.TGTFIALDR.I	611.854	2	611.853	0.38	2.969
sp|Q12913|PTPRJ_HUMAN	76	Classical_frac	311238	1561	1	R	R.VALTGVR.K	379.702	12.2155	3.63683	455.487	21.0469	9.3344	472.686	13.7911	6.95465	0.951873	12553	41.4298	12553R.VALTGVR.K	472.808	2	472.808	-0.27	2.291
sp|Q12913|PTPRJ_HUMAN	76	Classical_frac	311238	1111	0	U	K.YAAELAENR.G	346.644	15.3098	15.7815	411.567	19.9523	17.2773	493.707	20.1487	15.5551	0.871725	11634	39.5655	11634K.YAAELAENR.G	633.339	2	633.338	0.99	2.444
sp|Q12913|PTPRJ_HUMAN	76	Classical_frac	311238	3930	0	U	R.YNNVLPYDISR.V	411.802	28.5315	42.0493	251.568	32.4559	34.151	296.099	28.007	28.0104	0.991715	17245	51.4322	17245R.YNNVLPYDISR.V	791.925	2	791.925	0.52	2.984
sp|P06756|ITAV_HUMAN	77	Classical_frac	311238	4889	2	R	K.AGTQLLAGLR.F	142.38	33.4988	42.2276	80.0855	34.5731	37.8181	102.168	42.2524	32.2796	0.991512	19221	57.776	19221K.AGTQLLAGLR.F	614.883	2	614.882	0.6	2.47
sp|P06756|ITAV_HUMAN	77	Classical_frac	311238	4537	2	R	R.ALFLYSR.S	123.185	57.8279	78.845	71.3577	60.3888	63.122	95.252	83.0632	63.2084	0.94822	18477	55.1673	18477R.ALFLYSR.S	549.829	2	549.829	0.61	2.201
sp|P06756|ITAV_HUMAN	77	Classical_frac	311238	644	2	R	R.ASGDFQTTK.L	360.035	211.867	305.134	277.486	254.584	261.895	367.653	266.349	246.786	0.997181	10723	37.88	10723R.ASGDFQTTK.L	706.893	2	706.893	0.69	2.645
sp|P06756|ITAV_HUMAN	77	Classical_frac	311238	2185	2	R	R.CQPIEFDATGNR.D	284.509	142.042	179.21	234.816	161.096	147.969	233.346	158.18	161.252	1	13787	43.8318	13787R.CQPIEFDATGNR.D	818.902	2	818.901	1.36	3.457
sp|P06756|ITAV_HUMAN	77	Classical_frac	311238	4057	2	R	K.DDPLEFK.S	421.675	197.205	259.726	325.655	247.536	226.496	378.011	239.004	222.995	0.994551	17500	52.1405	17500K.DDPLEFK.S	661.374	2	661.374	0.48	1.771
sp|P06756|ITAV_HUMAN	77	Classical_frac	311238	9362	2	R	K.GATDIDK.N	229.645	134.063	180.757	179.792	160.68	160.09	366.895	163.701	145.78	0.947505	9774	36.0502	9774K.GATDIDK.N	589.345	2	589.345	0.43	2.459
sp|P06756|ITAV_HUMAN	77	Classical_frac	311238	5068	2	R	K.LNGFEVFAR.F	141.713	45.4456	55.5619	91.3154	36.8417	47.3187	115.899	48.1573	48.0424	1	19595	59.1428	19595K.LNGFEVFAR.F	641.362	2	641.361	1.74	1.958
sp|P06756|ITAV_HUMAN	77	Classical_frac	311238	7510	2	R	R.NNEALAR.L	358.616	270.931	336.864	311.448	273.9	329.832	354.715	305.658	291.922	1	5881	28.5665	5881R.NNEALAR.L	508.788	2	508.788	0.91	2.731
sp|P06756|ITAV_HUMAN	77	Classical_frac	311238	475	2	R	R.NNGPSSFSK.A	248.913	63.1938	64.0985	188.153	68.4054	69.4159	215.01	68.2635	48.6487	0.573929	10388	37.2298	10388R.NNGPSSFSK.A	698.385	2	698.385	-0.23	2.316
sp|P06756|ITAV_HUMAN	77	Classical_frac	311238	3256	2	R	K.TCSLPGTALK.V	264.082	127.388	175.213	191.101	146.625	138.669	234.528	160.317	140.096	0.857492	15901	48.2203	15901K.TCSLPGTALK.V	753.442	2	753.442	0.41	2.993
sp|P06756|ITAV_HUMAN	77	Classical_frac	311238	9282	2	R	K.TVEYAPCR.S	340.258	143.291	196.256	315.865	153.618	163.779	376.143	182.815	181.553	1	9602	35.7168	9602K.TVEYAPCR.S	612.816	2	612.816	0.35	2.579
sp|P06756|ITAV_HUMAN	77	Classical_frac	311238	1555	2	R	K.VSCFNVR.F	168.488	70.4869	98.632	121.729	81.724	83.6804	155.354	91.0605	77.1705	0.944978	12537	41.3885	12537K.VSCFNVR.F	555.8	2	555.8	0.5	2.136
sp|P06756|ITAV_HUMAN	77	Classical_frac	311238	8806	2	R	K.YNNQLATR.T	588.605	81.5616	106.036	756.137	115.762	106.32	550.234	110.319	101.017	0.820314	8592	33.6805	8592K.YNNQLATR.T	604.833	2	604.833	-0.57	2.632
sp|P0CG05|LAC2_HUMAN	78	Classical_frac	311238	9277	1	R	K.AGVETTTPSK.Q	1320.18	21.4798	20.3921	517.492	28.6141	25.5904	658.225	21.8558	21.1201	1	9592	35.6963	9592K.AGVETTTPSK.Q	724.923	2	724.922	2.17	3.28
sp|P08473|NEP_HUMAN	79	Classical_frac	311238	2539	0	U	K.AIAQLNSK.Y	239.311	126.025	145.08	192.136	160.478	141.768	220.539	149.34	109.11	0.700769	14488	45.2587	14488K.AIAQLNSK.Y	651.911	2	651.911	0.77	2.433
sp|P08473|NEP_HUMAN	79	Classical_frac	311238	2067	0	U	K.DVLQEPK.T	326.772	213.778	308.125	392.535	248.443	272.258	378.199	245.662	214.351	0.956725	13559	43.3973	13559K.DVLQEPK.T	643.89	2	643.89	0.69	2.425
sp|P08473|NEP_HUMAN	79	Classical_frac	311238	3382	0	U	R.GGEPLLK.L	318.731	156.161	193.251	226.268	171.416	177.293	272.668	176.047	144.125	0.955697	16153	48.8063	16153R.GGEPLLK.L	586.377	2	586.376	0.73	1.898
sp|P08473|NEP_HUMAN	79	Classical_frac	311238	9462	0	U	R.NVIPETSSR.Y	270.518	211.994	259.157	250.618	229.452	240.829	268.58	221.986	194.903	1	9979	36.4262	9979R.NVIPETSSR.Y	616.346	2	616.346	0.58	3.006
sp|P08473|NEP_HUMAN	79	Classical_frac	311238	2597	0	U	K.TEDIVAVQK.A	270.19	146.739	185.592	248.992	185.255	253.154	270.738	227.828	188.123	0.834318	14602	45.4628	14602K.TEDIVAVQK.A	730.941	2	730.94	1.24	3.171
sp|P17301|ITA2_HUMAN	80	Classical_frac	311238	1700	0	U	K.AIASIPTER.Y	268.235	137.076	168.13	153.257	135.479	136.549	231.503	152.497	116.837	0.979514	12827	41.96	12827K.AIASIPTER.Y	593.853	2	593.853	0.29	2.864
sp|P17301|ITA2_HUMAN	80	Classical_frac	311238	4009	0	U	K.ILGSDGAFR.S	225.754	65.8123	94.6732	159.783	71.2855	69.8806	171.851	86.7002	60.9128	0.959243	17400	51.8635	17400K.ILGSDGAFR.S	582.833	2	582.832	0.35	2.228
sp|P68371|TBB4B_HUMAN	83	Classical_frac	311238	1716	3	R	K.EVDEQM*LNVQNK.N	661.931	77.1294	100.43	410.453	118.611	91.1718	400.52	132.819	105.883	0.812153	12856	42.0065	12856K.EVDEQM*LNVQNK.N	641.009	3	641.008	0.92	3.627
sp|P11215-2|ITAM_HUMAN	84	Classical_frac	311238	1712	1	R	K.AIM*EFNPR.E	718.209	32.0816	29.9238	1477.93	38.5821	8.18456	1196.35	21.9264	15.7207	0.999312	12850	41.9985	12850K.AIM*EFNPR.E	611.826	2	611.826	0.42	2.007
sp|P11215-2|ITAM_HUMAN	84	Classical_frac	311238	2033	1	R	K.AIM*EFNPR.E	581.064	15.0571	12.4789	1199.59	25.0269	2.25295	946.517	12.2132	9.80444	0.997935	13490	43.24	13490K.AIM*EFNPR.E	611.827	2	611.826	0.79	1.825
sp|P11215-2|ITAM_HUMAN	84	Classical_frac	311238	3418	1	R	R.GFGQSVVQLQGSR.V	227.26	5.20722	7.03414	426.981	10.5088	1.66482	369.019	2.79277	4.61489	1	16221	48.9498	16221R.GFGQSVVQLQGSR.V	796.442	2	796.441	0.85	4.362
sp|P11215-2|ITAM_HUMAN	84	Classical_frac	311238	3675	1	R	R.GFGQSVVQLQGSR.V	157.704	15.472	16.591	230.109	18.2807	19.511	206.674	20.3965	14.3631	0.917604	16737	50.1878	16737R.GFGQSVVQLQGSR.V	796.442	2	796.441	0.89	4.443
sp|P11215-2|ITAM_HUMAN	84	Classical_frac	311238	3407	1	R	R.NVFECNDQVVK.G	297.82	29.5166	32.6676	563.947	42.376	19.6049	443.292	31.1446	24.643	0.839163	16203	48.9158	16203R.NVFECNDQVVK.G	905.483	2	905.482	0.98	4.251
sp|P11215-2|ITAM_HUMAN	84	Classical_frac	311238	9048	1	R	K.TIQNQLR.E	351.935	4.06563	8.99792	793.626	8.46214	0.40243	587.818	1.93005	4.34956	0.997011	9110	34.7243	9110K.TIQNQLR.E	551.334	2	551.332	2.19	2.977
sp|P11215-2|ITAM_HUMAN	84	Classical_frac	311238	4074	1	R	R.VQSLVLGAPR.Y	224.553	6.25378	5.08465	398.998	8.71676	0.240458	287.896	3.44444	3.22063	1	17534	52.231	17534R.VQSLVLGAPR.Y	634.899	2	634.898	1.38	3.444
sp|P11215-2|ITAM_HUMAN	84	Classical_frac	311238	8624	1	R	K.VSTLQNQR.S	1051.39	13.9167	5.69909	2124.76	31.9699	0	1647.03	10.5774	13.6252	0.971153	8212	32.9522	8212K.VSTLQNQR.S	587.841	2	587.841	0.68	2.885
sp|P11215-2|ITAM_HUMAN	84	Classical_frac	311238	3287	1	R	R.VVVGAPQEIVAANQR.G	405.214	7.32965	16.8202	762.761	18.214	11.036	610.531	8.43553	12.528	0.933711	15965	48.381	15965R.VVVGAPQEIVAANQR.G	594.015	3	594.014	0.83	4.325
sp|P20702|ITAX_HUMAN	84	Classical_frac	311238	1801	0	U	R.AQTTTVLEK.Y	304.961	18.9573	31.2589	638.863	27.8899	18.3062	534.31	21.254	22.9609	0.945154	13024	42.3098	13024R.AQTTTVLEK.Y	724.94	2	724.94	0.79	3.427
sp|P20702|ITAX_HUMAN	84	Classical_frac	311238	1092	0	U	R.ATFQETK.N	289.29	10.8615	6.9399	690.777	12.6712	1.467	592.74	9.46295	6.24668	0.990521	11603	39.5095	11603R.ATFQETK.N	641.874	2	641.874	0.55	2.647
sp|P20702|ITAX_HUMAN	84	Classical_frac	311238	1291	0	U	R.ATFQETK.N	262.84	13.5695	30.9629	374.698	15.6577	23.4621	331.873	11.6422	19.9167	0.963429	12011	40.3433	12011R.ATFQETK.N	641.875	2	641.874	0.87	1.909
sp|P20702|ITAX_HUMAN	84	Classical_frac	311238	3575	1	R	K.AVIFTQVSR.Q	126.806	17.9726	18.5522	250.316	23.1209	18.6132	217.818	20.4836	18.204	0.84711	16537	49.675	16537K.AVIFTQVSR.Q	625.377	2	625.377	0.78	2.29
sp|P20702|ITAX_HUMAN	84	Classical_frac	311238	1543	3	R	R.GGQVSVCPLPR.G	541.76	10.6565	7.38958	1219.03	23.4365	1.54046	893.876	7.02343	3.98207	1	12516	41.3457	12516R.GGQVSVCPLPR.G	699.89	2	699.89	0.52	3.871
sp|P20702|ITAX_HUMAN	84	Classical_frac	311238	3774	1	R	R.GQVLLLR.T	387.998	12.6261	13.7401	899.965	26.6637	0	775.403	14.6961	4.10074	1	16932	50.6497	16932R.GQVLLLR.T	514.345	2	514.345	0.33	1.937
sp|P20702|ITAX_HUMAN	84	Classical_frac	311238	3984	0	U	K.GVQSLVLGAPR.Y	290.631	31.1741	38.7801	448.349	46.913	42.9623	356.978	39.3577	36.9098	0.912849	17353	51.7328	17353K.GVQSLVLGAPR.Y	663.409	2	663.409	0.6	2.896
sp|P20702|ITAX_HUMAN	84	Classical_frac	311238	9342	0	U	R.IAGSQLSSR.L	322.732	1.52473	20.8861	331.413	9.10379	6.76399	312.999	0	8.67566	0.932261	9732	35.9603	9732R.IAGSQLSSR.L	574.336	2	574.335	0.62	2.935
sp|P20702|ITAX_HUMAN	84	Classical_frac	311238	509	0	U	R.YQVNNLGQR.D	113.831	0	3.54765	313.022	10.4882	1.61172	252.709	0	3.72418	0.950828	10456	37.3535	10456R.YQVNNLGQR.D	660.865	2	660.865	0.22	2.944
sp|P20702|ITAX_HUMAN	84	Classical_frac	311238	622	0	U	R.YQVNNLGQR.D	163.685	17.676	25.6236	278.675	21.8029	15.2966	244.725	25.498	20.2955	1	10678	37.7942	10678R.YQVNNLGQR.D	660.865	2	660.865	0.73	2.426
sp|P20702|ITAX_HUMAN	84	Classical_frac	311238	9363	0	U	R.YVAEGQK.Q	423.306	17.6818	21.4738	1043.05	31.1802	18.3389	817.378	20.4746	18.2287	0.709929	9775	36.0503	9775R.YVAEGQK.Q	626.869	2	626.869	0.7	2.423
sp|P16284|PECA1_HUMAN	85	Classical_frac	311238	9418	2	R	K.AVPDAVESR.Y	722.058	24.4614	26.0216	858.968	21.5611	10.997	661.086	23.6343	20.6558	0.994635	9890	36.2557	9890K.AVPDAVESR.Y	586.827	2	586.827	0.39	3.361
sp|P16284|PECA1_HUMAN	85	Classical_frac	311238	1307	5	R	K.CTVIVNNK.E	315.051	17.8461	35.9385	433.99	37.9354	39.0569	568.096	24.9054	30.5931	0.895469	12039	40.3837	12039K.CTVIVNNK.E	703.416	2	703.415	0.92	2.598
sp|P16284|PECA1_HUMAN	85	Classical_frac	311238	1014	3	R	K.DTETVYSEVR.K	570.121	8.97168	8.16504	766.742	18.8489	3.78134	563.997	1.83866	6.8038	0.97636	11450	39.221	11450K.DTETVYSEVR.K	714.365	2	714.364	1.32	3.601
sp|P16284|PECA1_HUMAN	85	Classical_frac	311238	2147	5	R	K.EQEGEYYCTAFNR.A	155.034	2.56319	6.21943	318.009	2.98331	3.62113	158.514	2.49505	8.00695	0.88796	13714	43.6912	13714K.EQEGEYYCTAFNR.A	948.426	2	948.425	0.34	4.237
sp|P16284|PECA1_HUMAN	85	Classical_frac	311238	8775	5	R	K.GQTIEVR.C	1076.16	9.85597	17.3633	1762.34	21.4179	10.9918	1101.83	3.04743	6.70459	1	8528	33.5517	8528K.GQTIEVR.C	516.306	2	516.306	0.47	2.176
sp|P16284|PECA1_HUMAN	85	Classical_frac	311238	2931	5	R	R.IYDSGTYK.C	357.84	16.2222	20.8433	636.941	34.0803	13.0467	719.83	25.6757	30.5029	0.996559	15266	46.8485	15266R.IYDSGTYK.C	702.893	2	702.892	0.61	2.505
sp|P16284|PECA1_HUMAN	85	Classical_frac	311238	2893	5	R	K.M*LSEVLR.V	796.16	26.6915	24.4881	1136.28	50.9715	17.6777	944.591	41.318	30.2356	0.923223	15189	46.6803	15189K.M*LSEVLR.V	546.818	2	546.818	0.71	1.734
sp|P16284|PECA1_HUMAN	85	Classical_frac	311238	2274	5	R	K.NSNDPAVFK.D	1403.96	46.6074	49.2238	1970.01	59.7606	61.3565	1255.76	44.7956	43.4024	0.696002	13965	44.2045	13965K.NSNDPAVFK.D	725.409	2	725.409	0.88	2.668
sp|P16284|PECA1_HUMAN	85	Classical_frac	311238	3011	5	R	K.SDSGTYICTAGIDK.V	249.784	2.21331	2.79088	463.781	11.3152	0	320.206	2.73904	1.60667	1	15425	47.2007	15425K.SDSGTYICTAGIDK.V	973.501	2	973.501	0.59	5.239
sp|P16284|PECA1_HUMAN	85	Classical_frac	311238	3914	5	R	K.STESYFIPEVR.I	221.343	17.8861	20.6614	348.481	23.6681	13.3801	428.874	17.8833	24.3343	1	17212	51.3383	17212K.STESYFIPEVR.I	778.912	2	778.912	0.82	3.341
sp|P78324-2|SHPS1_HUMAN	87	Classical_frac	311238	2781	9	R	R.ELIYNQK.E	530.614	24.7789	34.9903	866.636	35.0981	21.9436	866.239	25.3524	30.6634	0.893727	14969	46.2198	14969R.ELIYNQK.E	683.411	2	683.411	0.72	2.553
sp|P78324-2|SHPS1_HUMAN	87	Classical_frac	311238	3069	9	R	R.ELIYNQK.E	412.878	47.2853	72.0499	552.815	78.3255	56.5365	571.6	68.5944	57.5378	0.985634	15536	47.4435	15536R.ELIYNQK.E	683.411	2	683.411	0.61	2.425
sp|P78324-2|SHPS1_HUMAN	87	Classical_frac	311238	2408	3	R	K.GSPDDVEFK.S	844.468	39.7882	49.5489	770.189	42.0396	46.1617	723.281	35.6766	31.5191	0.884968	14232	44.7353	14232K.GSPDDVEFK.S	726.393	2	726.393	0.79	3.01
sp|P78324-2|SHPS1_HUMAN	87	Classical_frac	311238	2748	3	R	K.GSPDDVEFK.S	560.586	50.485	73.0748	484.459	52.9459	71.2806	478.382	64.2182	68.5623	1	14903	46.0772	14903K.GSPDDVEFK.S	726.393	2	726.393	0.96	2.194
sp|P78324-2|SHPS1_HUMAN	87	Classical_frac	311238	961	7	R	R.NNM*DFSIR.I	1033.22	69.277	89.2965	950.824	94.039	84.4199	1056.63	78.6442	81.0738	0.740763	11347	39.0152	11347R.NNM*DFSIR.I	621.311	2	621.311	0.56	1.742
sp|P78324-2|SHPS1_HUMAN	87	Classical_frac	311238	9166	5	R	K.SGAGTELSVR.A	558.084	40.5963	54.4046	855.816	53.6663	42.356	917.443	48.6172	29.8938	1	9359	35.2348	9359K.SGAGTELSVR.A	603.338	2	603.338	0.84	3.119
sp|P78324-2|SHPS1_HUMAN	87	Classical_frac	311238	3114	3	R	R.VPPTLEVTQQPVR.A	141.027	20.4443	28.7277	73.6504	25.734	21.8002	81.7621	30.1221	27.7667	1	15621	47.624	15621R.VPPTLEVTQQPVR.A	846.996	2	846.996	0.57	2.274
sp|P78324-2|SHPS1_HUMAN	87	Classical_frac	311238	3083	7	R	R.VTTVSDLTK.R	748.944	51.6226	69.9368	644.653	66.4733	63.6989	710.442	60.3866	51.3876	0.799647	15563	47.5027	15563R.VTTVSDLTK.R	711.435	2	711.434	0.91	2.656
sp|O00241|SIRB1_HUMAN	87	Classical_frac	311238	1322	1	R	K.SVSVAAGESATLR.C	505.873	15.173	43.4922	382.888	18.8035	14.7735	363.789	16.2163	25.5554	0.95417	12065	40.4258	12065K.SVSVAAGESATLR.C	738.915	2	738.915	0.05	3.58
sp|O00241|SIRB1_HUMAN	87	Classical_frac	311238	3289	1	R	R.VTTVSELTK.R	421.751	49.7888	53.0273	368.005	56.1089	58.715	462.608	55.1683	44.5779	1	15968	48.3842	15968R.VTTVSELTK.R	718.443	2	718.442	1.03	2.741
sp|Q14242-2|SELPL_HUMAN	88	Classical_frac	311238	9343	1	R	K.SPGLTPEPR.E	753.345	0.807979	3.16165	522.16	13.6589	4.41482	617.15	2.88787	1.2622	0.971502	9733	35.9605	9733K.SPGLTPEPR.E	591.838	2	591.838	0.42	2.55
sp|Q01650|LAT1_HUMAN	89	Classical_frac	311238	5212	2	R	R.LFFVGSR.E	43.0635	10.1181	7.74259	37.1319	11.5591	6.9723	36.7795	10.2999	12.6695	0.774597	19915	60.4022	19915R.LFFVGSR.E	527.816	2	527.816	0.64	1.693
sp|Q01650|LAT1_HUMAN	89	Classical_frac	311238	615	0	U	K.SADGSAPAGEGEGVTLQR.N	301.174	151.506	172.533	336.467	181.684	177.755	286.491	228.081	183.764	1	10661	37.7617	10661K.SADGSAPAGEGEGVTLQR.N	965.988	2	965.987	0.56	5.486
sp|P07237|PDIA1_HUMAN	91	Classical_frac	311238	8627	0	U	K.DVESDSAK.Q	503.785	274.946	325.528	418.942	347.054	262.739	489.324	347.672	229.724	1	8218	32.9622	8218K.DVESDSAK.Q	654.856	2	654.856	0.27	2.566
sp|P07237|PDIA1_HUMAN	91	Classical_frac	311238	3304	0	U	K.FFPASADR.T	166.88	80.9891	93.0093	112.661	81.3248	77.8834	180.761	102.257	63.3273	0.996822	16001	48.4667	16001K.FFPASADR.T	570.307	2	570.306	1.18	2.11
sp|Q6IA17|SIGIR_HUMAN	93	Classical_frac	311238	1544	0	U	R.SSEVDVSDLGSR.N	481.338	29.4454	31.5646	276.432	29.366	28.9382	298.576	32.964	24.4598	0.991135	12517	41.3465	12517R.SSEVDVSDLGSR.N	740.378	2	740.378	-0.3	3.417
sp|P08779|K1C16_HUMAN_contaminant	94	Classical_frac	311238	3660	9	R	R.ALEEANADLEVK.I	309.321	16.264	23.2581	105.753	20.2302	19.3689	154.809	21.4866	27.2575	1	16704	50.1087	16704R.ALEEANADLEVK.I	880.498	2	880.496	2.06	4.073
sp|P08779|K1C16_HUMAN_contaminant	94	Classical_frac	311238	1326	1	R	R.APSTYGGGLSVSSR.F	115.034	0	6.23701	31.5149	2.77086	2.34008	60.3034	2.27159	1.54916	0.831131	12079	40.456	12079R.APSTYGGGLSVSSR.F	784.418	2	784.418	0.93	3.486
sp|P08779|K1C16_HUMAN_contaminant	94	Classical_frac	311238	9055	1	R	R.DQYEQM*AEK.N	5234.79	39.728	77.3611	1099.69	57.9559	52.8945	1541.39	35.2519	130.381	1	9121	34.7377	9121R.DQYEQM*AEK.N	808.406	2	808.406	0.64	2.657
sp|P08779|K1C16_HUMAN_contaminant	94	Classical_frac	311238	366	1	R	K.EVASNSELVQSSR.S	302.365	11.1504	14.818	70.6667	6.53321	20.2864	116.835	10.0081	37.0879	1	10172	36.8087	10172K.EVASNSELVQSSR.S	817.932	2	817.931	1.06	4.098
sp|P08779|K1C16_HUMAN_contaminant	94	Classical_frac	311238	9162	1	R	R.EVFTSSSSSSSR.Q	323.621	18.9937	24.1392	92.3387	15.208	14.933	150.002	22.0749	24.3653	1	9351	35.2178	9351R.EVFTSSSSSSSR.Q	745.371	2	745.37	0.52	3.277
sp|P08779|K1C16_HUMAN_contaminant	94	Classical_frac	311238	2454	1	R	R.GQTGGDVNVEM*DAAPGVDLSR.I	556.609	10.2557	14.5696	104.612	10.6549	18.2271	222.415	7.21954	33.9914	1	14319	44.909	14319R.GQTGGDVNVEM*DAAPGVDLSR.I	1167.07	2	1167.07	0.22	4.316
sp|P08779|K1C16_HUMAN_contaminant	94	Classical_frac	311238	9054	3	R	R.QFTSSSSM*K.G	3138.13	44.3779	29.7653	951.349	64.2099	84.5558	1487.02	39.0713	122.864	1	9119	34.735	9119R.QFTSSSSM*K.G	738.893	2	738.892	0.68	2.326
sp|P08779|K1C16_HUMAN_contaminant	94	Classical_frac	311238	9348	3	R	R.QFTSSSSM*K.G	1311.05	40.9817	43.2603	448.237	40.7952	45.2942	657.266	34.1328	68.8259	1	9740	35.9693	9740R.QFTSSSSM*K.G	738.893	2	738.892	0.82	2.489
sp|P08779|K1C16_HUMAN_contaminant	94	Classical_frac	311238	1524	1	R	R.QTVEADVNGLR.R	661.822	36.6374	34.9753	213.915	40.4689	42.3552	279.505	38.3288	59.268	0.991179	12476	41.2703	12476R.QTVEADVNGLR.R	715.895	2	715.894	1.3	2.695
sp|P08779|K1C16_HUMAN_contaminant	94	Classical_frac	311238	9324	1	R	R.SEVTELR.R	1713.55	60.7532	64.4444	415.814	67.1858	86.6653	574.218	44.5657	132.414	0.996377	9690	35.881	9690R.SEVTELR.R	531.804	2	531.803	0.81	2.511
sp|P02533|K1C14_HUMAN_contaminant	94	Classical_frac	311238	1255	1	R	R.APSTYGGGLSVSSSR.F	151.189	20.0656	25.9612	62.5279	22.6241	22.6244	104.889	24.1144	19.2762	1	11938	40.1842	11938R.APSTYGGGLSVSSSR.F	827.934	2	827.934	0.95	3.794
sp|P02533|K1C14_HUMAN_contaminant	94	Classical_frac	311238	1691	3	R	R.EVATNSELVQSGK.S	1017.03	13.3863	35.6595	341.899	15.7936	27.108	534.276	11.6383	34.4149	1	12810	41.9275	12810R.EVATNSELVQSGK.S	910.513	2	910.512	0.62	5.483
sp|Q04695|K1C17_HUMAN_contaminant	94	Classical_frac	311238	7513	3	R	K.ATM*QNLNDR.L	2272.86	45.6805	19.0863	831.308	93.5572	86.8116	1158.75	35.5165	97.9765	1	5884	28.5682	5884K.ATM*QNLNDR.L	654.333	2	654.332	1.32	1.762
sp|Q04695|K1C17_HUMAN_contaminant	94	Classical_frac	311238	2392	1	R	R.TIEELQNK.I	344.075	20.7203	39.0616	248.432	33.5159	25.2577	308.166	25.4169	36.5282	0.907903	14197	44.6643	14197R.TIEELQNK.I	716.925	2	716.924	1.44	2.791
sp|P13645|K1C10_HUMAN_contaminant	94	Classical_frac	311238	3111	1	R	R.ALEESNYELEGK.I	282.402	1.64808	11.1197	157.299	9.82728	7.50823	766.388	6.41992	16.3461	1	15617	47.619	15617R.ALEESNYELEGK.I	920.491	2	920.491	0.76	5.215
sp|P13645|K1C10_HUMAN_contaminant	94	Classical_frac	311238	4445	7	R	K.DAEAWFNEK.S	128.875	24.2429	30.4813	73.5944	38.0363	31.0728	108.033	37.1316	26.067	0.907816	18289	54.491	18289K.DAEAWFNEK.S	784.412	2	784.411	0.8	3.13
sp|P13645|K1C10_HUMAN_contaminant	94	Classical_frac	311238	4178	1	R	K.GSLGGGFSSGGFSGGSFSR.G	51.3568	6.87138	0.680623	21.0336	3.48056	2.33379	45.83	2.76434	5.73865	1	17741	52.8218	17741K.GSLGGGFSSGGFSGGSFSR.G	968.972	2	968.971	0.59	5.324
sp|P13645|K1C10_HUMAN_contaminant	94	Classical_frac	311238	2170	36	R	R.LAADDFR.L	2081.53	64.3763	32.8496	710.481	93.2473	47.037	3333.64	52.6838	71.1328	0.967408	13761	43.7887	13761R.LAADDFR.L	518.785	2	518.785	1.17	1.985
sp|P13645|K1C10_HUMAN_contaminant	94	Classical_frac	311238	2493	36	R	R.LAADDFR.L	598.066	40.5807	23.1318	276.421	48.1041	31.0798	917.769	31.688	28.1494	0.513484	14400	45.0687	14400R.LAADDFR.L	518.785	2	518.785	0.41	1.526
sp|P13645|K1C10_HUMAN_contaminant	94	Classical_frac	311238	2642	1	R	K.QSLEASLAETEGR.Y	206.886	34.1241	52.1232	159.738	49.6869	39.7762	432.304	47.6367	59.2657	1	14692	45.6452	14692K.QSLEASLAETEGR.Y	810.426	2	810.426	0.86	4.255
sp|P13645|K1C10_HUMAN_contaminant	94	Classical_frac	311238	2427	7	R	R.QSVEADINGLR.R	243.181	28.9915	38.9636	135.686	45.3831	34.4681	442.089	32.5479	38.1374	0.924954	14270	44.8125	14270R.QSVEADINGLR.R	715.894	2	715.894	0.92	3
sp|P13645|K1C10_HUMAN_contaminant	94	Classical_frac	311238	1038	1	R	K.SEITELR.R	672.044	97.1709	114.837	409.878	165.068	98.6266	935.865	100.418	134.031	1	11494	39.3043	11494K.SEITELR.R	538.812	2	538.811	0.85	2.402
sp|P13645|K1C10_HUMAN_contaminant	94	Classical_frac	311238	951	1	R	R.SLLEGEGSSGGGGR.G	434.205	13.0497	33.3479	219.066	25.0647	14.4252	513.351	13.6775	31.6416	0.981971	11326	38.9775	11326R.SLLEGEGSSGGGGR.G	746.384	2	746.384	0.6	4.163
sp|P13645|K1C10_HUMAN_contaminant	94	Classical_frac	311238	661	1	R	R.SQYEQLAEQNR.K	355.863	6.35698	6.07378	151.409	18.7968	6.8764	883.49	7.50372	21.8667	0.992861	10752	37.9292	10752R.SQYEQLAEQNR.K	797.905	2	797.905	0.76	4.093
sp|P13645|K1C10_HUMAN_contaminant	94	Classical_frac	311238	7700	1	R	K.SSSSGSVGESSSK.G	1737.67	58.707	62.834	884.783	74.6874	54.7632	1203.93	66.5638	65.7425	0.952542	6278	29.323	6278K.SSSSGSVGESSSK.G	548.622	3	548.621	0.75	2.564
sp|P13645|K1C10_HUMAN_contaminant	94	Classical_frac	311238	8510	13	R	K.VTM*QNLNDR.L	1514.22	52.6204	47.4739	583.256	93.6864	53.6952	2376.02	51.0542	69.3999	1	7971	32.4938	7971K.VTM*QNLNDR.L	668.349	2	668.348	1.13	2.012
sp|P35527|K1C9_HUMAN_contaminant	94	Classical_frac	311238	984	1	R	K.FEM*EQNLR.Q	1346.64	68.9765	49.0865	322.462	92.3138	49.8074	730.015	59.2876	81.4132	0.885156	11388	39.0993	11388K.FEM*EQNLR.Q	656.333	2	656.332	1.4	1.278
sp|P35527|K1C9_HUMAN_contaminant	94	Classical_frac	311238	7907	1	R	R.FSSSGGGGGGGR.F	506.224	12.2897	13.813	93.4111	13.1794	10.7457	195.723	17.3085	5.74794	0.98675	6713	30.1782	6713R.FSSSGGGGGGGR.F	606.303	2	606.302	1.05	3.579
sp|P35527|K1C9_HUMAN_contaminant	94	Classical_frac	311238	8204	1	R	R.FSSSGGGGGGGR.F	428.205	34.1697	67.6996	116.831	27.9498	35.1352	197.687	36.8351	33.3868	1	7332	31.3937	7332R.FSSSGGGGGGGR.F	606.302	2	606.302	0.61	3.158
sp|P35527|K1C9_HUMAN_contaminant	94	Classical_frac	311238	9093	1	R	R.FSSSSGYGGGSSR.V	300.432	2.34125	3.80216	74.6117	4.4862	0	154.455	2.25139	3.27698	0.971746	9203	34.9377	9203R.FSSSSGYGGGSSR.V	732.85	2	732.849	0.85	3.826
sp|P35527|K1C9_HUMAN_contaminant	94	Classical_frac	311238	949	1	R	K.GPAAIQK.N	1535.91	1.42621	0	357.575	11.8976	2.27622	634.687	2.70481	1.0033	0.999236	11324	38.9767	11324K.GPAAIQK.N	571.869	2	571.869	0.53	2.717
sp|P35527|K1C9_HUMAN_contaminant	94	Classical_frac	311238	1250	1	R	K.GPAAIQK.N	915.369	15.1117	15.9324	256.683	19.3419	14.3266	399.601	14.9151	11.8131	1	11927	40.1638	11927K.GPAAIQK.N	571.869	2	571.869	0.1	2.455
sp|P35527|K1C9_HUMAN_contaminant	94	Classical_frac	311238	4939	15	R	R.LASYLDK.V	265.244	29.5352	31.2991	127.028	39.741	25.724	197.792	35.3764	27.2382	0.881248	19320	58.1252	19320R.LASYLDK.V	634.388	2	634.387	1.25	1.789
sp|P35527|K1C9_HUMAN_contaminant	94	Classical_frac	311238	1934	1	R	R.M*TLDDFR.I	2834.83	59.3149	9.42606	627.501	72.8672	35.5929	1637.01	54.6547	35.9535	0.982023	13290	42.8327	13290R.M*TLDDFR.I	571.79	2	571.789	0.76	1.798
sp|P35527|K1C9_HUMAN_contaminant	94	Classical_frac	311238	2239	1	R	R.M*TLDDFR.I	1548.96	87.4898	73.0673	590.805	102.197	99.9676	956.337	126.657	89.0403	0.583758	13897	44.0585	13897R.M*TLDDFR.I	571.79	2	571.789	0.39	1.634
sp|P35527|K1C9_HUMAN_contaminant	94	Classical_frac	311238	2626	1	R	R.M*TLDDFR.I	969.275	34.092	18.1562	236.365	40.1586	24.5018	404.146	35.838	31.2192	0.958078	14661	45.5872	14661R.M*TLDDFR.I	571.79	2	571.789	0.46	1.619
sp|P35527|K1C9_HUMAN_contaminant	94	Classical_frac	311238	3841	1	R	R.QEYEQLIAK.N	1165.3	16.1775	28.7407	315.332	19.1309	15.8765	384.689	18.3797	11.5227	1	17066	50.9702	17066R.QEYEQLIAK.N	790.459	2	790.458	0.87	3.692
sp|P35527|K1C9_HUMAN_contaminant	94	Classical_frac	311238	1915	1	R	R.QFSSSYLSR.S	340.803	25.4837	34.8848	99.8174	37.6403	31.9304	180.676	38.5087	34.5661	0.998783	13251	42.7538	13251R.QFSSSYLSR.S	652.346	2	652.346	0.15	2.493
sp|P35527|K1C9_HUMAN_contaminant	94	Classical_frac	311238	2023	1	R	R.QGVDADINGLR.Q	1196.83	14.902	5.51933	305.704	23.4774	7.71343	571.539	12.9668	6.67666	0.998943	13469	43.1992	13469R.QGVDADINGLR.Q	693.881	2	693.881	1.18	3.198
sp|P35527|K1C9_HUMAN_contaminant	94	Classical_frac	311238	364	1	R	R.SGGGGGGGLGSGGSIR.S	173.833	12.4795	20.6562	66.5658	25.6665	18.4295	303.564	26.532	19.4202	0.826369	10168	36.8022	10168R.SGGGGGGGLGSGGSIR.S	731.384	2	731.384	0.6	3.628
sp|P35527|K1C9_HUMAN_contaminant	94	Classical_frac	311238	460	1	R	R.SGGGGGGGLGSGGSIR.S	394.663	38.0203	73.2104	281.915	60.6032	44.45	393.589	79.9173	63.8149	1	10357	37.168	10357R.SGGGGGGGLGSGGSIR.S	731.384	2	731.384	0.66	3.326
sp|P35527|K1C9_HUMAN_contaminant	94	Classical_frac	311238	8755	1	R	R.SGGGGGGGLGSGGSIR.S	936.082	6.93939	27.1411	148.065	5.43648	6.10449	326.669	8.87447	9.68063	1	8481	33.4432	8481R.SGGGGGGGLGSGGSIR.S	731.384	2	731.384	0.53	5.958
sp|P35527|K1C9_HUMAN_contaminant	94	Classical_frac	311238	9042	1	R	R.SGGGGGGGLGSGGSIR.S	261.655	3.92625	0	53.6346	5.81409	0.522586	85.6523	3.03701	2.01388	0.916186	9094	34.6885	9094R.SGGGGGGGLGSGGSIR.S	731.384	2	731.384	0.51	4.703
sp|P35527|K1C9_HUMAN_contaminant	94	Classical_frac	311238	9337	1	R	R.SGGGGGGGLGSGGSIR.S	379.412	15.827	33.0495	121.802	23.7279	25.799	197.215	33.3114	24.3074	1	9717	35.9228	9717R.SGGGGGGGLGSGGSIR.S	731.385	2	731.384	0.86	4.004
sp|P35527|K1C9_HUMAN_contaminant	94	Classical_frac	311238	7532	1	R	K.STM*QELNSR.L	2841.61	30.1044	0	522.742	34.8775	19.1424	1086.3	26.714	24.5279	0.986405	5927	28.6518	5927K.STM*QELNSR.L	655.833	2	655.832	1.73	1.767
sp|P35527|K1C9_HUMAN_contaminant	94	Classical_frac	311238	3548	1	R	K.TLLDIDNTR.M	2159.16	26.4924	10.9082	510.891	30.9601	13.3726	1059.09	27.8153	25.4932	0.948315	16484	49.5467	16484K.TLLDIDNTR.M	645.367	2	645.367	1.19	3.204
sp|P35527|K1C9_HUMAN_contaminant	94	Classical_frac	311238	3819	1	R	K.TLLDIDNTR.M	766.814	30.9607	26.5818	294.856	38.2476	28.0397	483.743	42.3004	22.106	0.769141	17022	50.8637	17022K.TLLDIDNTR.M	645.367	2	645.367	0.78	2.012
sp|P35579|MYH9_HUMAN	95	Classical_frac	311238	7770	1	R	K.QLAAENR.L	796.244	92.685	91.27	285.442	96.6368	92.8514	319	129.454	82.4525	0.860073	6424	29.628	6424K.QLAAENR.L	515.796	2	515.796	0.55	2.376
sp|P35579|MYH9_HUMAN	95	Classical_frac	311238	557	1	R	R.QLEEAEEEAQR.A	282.781	32.4205	36.107	104.388	38.7725	33.8986	114.063	43.7443	30.4223	0.897572	10548	37.5408	10548R.QLEEAEEEAQR.A	780.889	2	780.889	0.63	4.044
sp|P35579|MYH9_HUMAN	95	Classical_frac	311238	9173	0	U	R.VEEEAAQK.N	292.041	38.9277	48.4306	178.347	43.6071	44.0196	200.346	58.1796	45.608	0.867028	9371	35.2535	9371R.VEEEAAQK.N	681.388	2	681.387	0.42	2.676
sp|P26038|MOES_HUMAN	96	Classical_frac	311238	7696	0	U	R.AQSEAEK.L	540.17	54.2834	82.545	293.854	66.3157	69.1884	362.389	83.9109	62.4151	1	6265	29.2918	6265R.AQSEAEK.L	610.849	2	610.848	0.9	2.258
sp|P12763|FETUA_BOVIN_contaminant	98	Classical_frac	311238	9075	0	U	K.ALGGEDVR.V	731.89	515.033	981.048	574.444	749.917	649.97	758.989	821.277	727.4	0.920778	9165	34.8458	9165K.ALGGEDVR.V	523.296	2	523.296	0.71	2.513
sp|P12763|FETUA_BOVIN_contaminant	98	Classical_frac	311238	8255	1	R	K.CDSSPDSAEDVR.K	1450.63	49.0823	93.812	457.331	67.9184	60.8886	255.695	62.5297	54.4639	0.956148	7438	31.5697	7438K.CDSSPDSAEDVR.K	783.849	2	783.849	0.47	3.462
sp|P12763|FETUA_BOVIN_contaminant	98	Classical_frac	311238	3455	1	R	K.CNLLAEK.Q	1969.02	36.3135	43.4376	575.361	46.0577	35.6238	315.24	49.1543	37.2522	0.998146	16296	49.1213	16296K.CNLLAEK.Q	653.384	2	653.384	0.92	2.855
sp|P12763|FETUA_BOVIN_contaminant	98	Classical_frac	311238	3716	1	R	K.CNLLAEK.Q	507.293	27.0293	29.7781	182.443	33.1632	30.1262	167.98	41.016	30.7578	0.885536	16816	50.365	16816K.CNLLAEK.Q	653.384	2	653.384	1.13	2.027
sp|P12763|FETUA_BOVIN_contaminant	98	Classical_frac	311238	1194	0	U	K.EVVDPTK.C	722.207	437.892	793.33	623.082	676.238	544.371	669.033	688.689	615.309	0.987081	11804	39.8998	11804K.EVVDPTK.C	623.377	2	623.376	0.37	2.307
sp|P02765|FETUA_HUMAN	98	Classical_frac	311238	4603	0	U	K.FSVVYAK.C	408.98	31.2934	37.3181	217.041	38.1992	39.3896	168.639	39.2714	39.3333	1	18609	55.5942	18609K.FSVVYAK.C	636.392	2	636.392	0.5	1.927
sp|P02765|FETUA_HUMAN	98	Classical_frac	311238	4765	0	U	K.FSVVYAK.C	701.076	32.5355	40.8129	248.068	45.5236	40.9874	186.763	44.9914	29.0698	1	18952	56.8177	18952K.FSVVYAK.C	636.392	2	636.392	0.74	2.359
sp|P08133|ANXA6_HUMAN	99	Classical_frac	311238	8119	1	R	K.AM*EGAGTDEK.A	1471.63	248.188	314.883	449.496	292.233	266.619	804.418	335.896	224.68	1	7157	31.0685	7157K.AM*EGAGTDEK.A	741.88	2	741.879	0.57	2.055
sp|Q6UVK1|CSPG4_HUMAN	100	Classical_frac	311238	1861	0	U	R.ASEAVEDTFR.F	397.253	279.817	378.453	309.81	309.316	315.231	344.061	349.901	255.056	1	13140	42.5413	13140R.ASEAVEDTFR.F	677.347	2	677.346	0.85	3.449
sp|Q6UVK1|CSPG4_HUMAN	100	Classical_frac	311238	903	0	U	R.FTQADVDSGR.L	473.485	307.106	420.97	390.95	352.496	345.502	424.398	393.993	268.086	0.964491	11230	38.7882	11230R.FTQADVDSGR.L	662.839	2	662.838	0.73	2.995
sp|Q6UVK1|CSPG4_HUMAN	100	Classical_frac	311238	1013	0	U	R.FTQADVDSGR.L	368.727	249.248	291.554	311.091	294.031	273.097	385.287	329.674	222.399	1	11449	39.2208	11449R.FTQADVDSGR.L	662.839	2	662.838	0.83	1.586
sp|Q6UVK1|CSPG4_HUMAN	100	Classical_frac	311238	1478	0	U	R.FTQEDLR.K	437.56	238.565	311.168	281.362	258.23	275.007	364.679	290.702	235.281	1	12384	41.0852	12384R.FTQEDLR.K	569.309	2	569.309	0.65	2.13
sp|Q6UVK1|CSPG4_HUMAN	100	Classical_frac	311238	7646	0	U	R.GAPGTEVR.S	882.018	643.219	748.139	564.131	629.105	701.545	783.382	761.821	512.866	0.959077	6156	29.0817	6156R.GAPGTEVR.S	508.291	2	508.29	0.56	2.59
sp|Q6UVK1|CSPG4_HUMAN	100	Classical_frac	311238	2437	0	U	R.GGPAQDLTFR.V	252.503	187.863	303.008	216.494	234.225	223.98	245.183	227.889	166.198	0.758199	14289	44.8548	14289R.GGPAQDLTFR.V	645.854	2	645.854	0.55	2.231
sp|Q6UVK1|CSPG4_HUMAN	100	Classical_frac	311238	4924	0	U	R.GSLLLGGLDAEASR.H	101.122	24.9859	30.8244	50.0876	25.3023	23.2657	57.6093	24.7972	18.5431	1	19291	58.0195	19291R.GSLLLGGLDAEASR.H	794.45	2	794.449	1.22	2.45
sp|Q6UVK1|CSPG4_HUMAN	100	Classical_frac	311238	1228	0	U	R.GTLDGGFR.F	583.198	142.577	190.756	220.365	158.781	174.981	289.17	181.136	131.36	1	11879	40.0577	11879R.GTLDGGFR.F	526.29	2	526.29	-0.38	1.95
sp|Q6UVK1|CSPG4_HUMAN	100	Classical_frac	311238	2705	0	U	R.LSDGQGFTQDDIQAGR.V	204.158	102.838	117.098	176.965	123.774	145.2	189.718	177.068	120.136	1	14817	45.8837	14817R.LSDGQGFTQDDIQAGR.V	968.983	2	968.982	0.83	5.133
sp|Q6UVK1|CSPG4_HUMAN	100	Classical_frac	311238	3847	0	U	R.LVLGQEELR.L	127.24	80.8621	105.086	88.2339	97.4978	106.801	99.7738	101.409	68.7875	0.664194	17080	51.0047	17080R.LVLGQEELR.L	643.388	2	643.387	0.3	2.672
sp|Q6UVK1|CSPG4_HUMAN	100	Classical_frac	311238	1914	0	U	R.M*VEEQLIR.Y	437.966	311.114	398.887	335.478	337.374	329.893	395.75	362.842	265.811	0.957449	13250	42.7537	13250R.M*VEEQLIR.Y	631.853	2	631.852	1.21	1.526
sp|Q6UVK1|CSPG4_HUMAN	100	Classical_frac	311238	1535	0	U	R.NGLAGDTETFR.K	379.61	182.957	237.663	275.54	214.156	210.917	324.669	208.576	167.429	1	12498	41.31	12498R.NGLAGDTETFR.K	705.365	2	705.365	0.33	3.439
sp|Q6UVK1|CSPG4_HUMAN	100	Classical_frac	311238	2074	0	U	R.QAPLAFQAGGR.R	160.129	56.5541	74.891	105.39	54.0145	67.0156	136.703	75.4754	43.0086	1	13567	43.4077	13567R.QAPLAFQAGGR.R	672.884	2	672.883	1.24	2.154
sp|Q6UVK1|CSPG4_HUMAN	100	Classical_frac	311238	5350	0	U	K.QVLLSLK.G	65.2143	13.8497	25.8011	36.8916	20.187	26.1287	40.1033	23.9429	17.2042	1	20219	61.6408	20219K.QVLLSLK.G	629.929	2	629.929	0.82	1.808
sp|Q6UVK1|CSPG4_HUMAN	100	Classical_frac	311238	3793	0	U	K.SQVLFSVTR.G	344.119	64.7715	86.8202	212.593	68.0406	74.7968	293.802	84.5771	69.8765	0.707295	16972	50.7352	16972K.SQVLFSVTR.G	633.375	2	633.374	0.36	2.615
sp|Q6UVK1|CSPG4_HUMAN	100	Classical_frac	311238	8843	0	U	R.SSLSQQQLR.V	256.632	167.742	223.724	202.806	200.922	180.276	257.237	225.063	166.199	1	8669	33.8318	8669R.SSLSQQQLR.V	638.365	2	638.365	0.49	3.113
sp|Q6UVK1|CSPG4_HUMAN	100	Classical_frac	311238	3890	0	U	K.TTM*VTSFTNEDLLR.G	103.991	52.7395	57.0408	77.1282	57.1087	52.7487	91.1251	61.0496	45.3989	1	17161	51.1917	17161K.TTM*VTSFTNEDLLR.G	936.983	2	936.982	0.74	3.338
sp|P08758|ANXA5_HUMAN	101	Classical_frac	311238	3962	0	U	R.GTVTDFPGFDER.A	194.839	88.4158	93.5722	145.201	97.947	90.0736	165.33	92.101	77.9216	1	17310	51.609	17310R.GTVTDFPGFDER.A	785.391	2	785.391	0.61	3.486
sp|Q10588|BST1_HUMAN	103	Classical_frac	311238	1446	0	U	R.ALLSPEQR.N	494.787	21.1905	23.9263	302.716	21.393	22.6528	420.634	24.0103	18.3196	0.680815	12324	40.9643	12324R.ALLSPEQR.N	571.84	2	571.84	0.2	2.005
sp|Q10588|BST1_HUMAN	103	Classical_frac	311238	1059	1	R	R.ASIQYSK.D	324.906	23.4347	27.5962	548.739	25.8155	12.8825	261.475	26.4464	20.9364	1	11536	39.3862	11536R.ASIQYSK.D	627.877	2	627.877	0.92	2.437
sp|P05107|ITB2_HUMAN	104	Classical_frac	311238	1620	0	U	R.ALNEITESGR.I	433.034	8.49271	13.4283	980.151	20.5848	9.51022	650.24	6.90949	4.34637	0.960715	12666	41.64	12666R.ALNEITESGR.I	659.862	2	659.862	0.77	3.1
sp|P05107|ITB2_HUMAN	104	Classical_frac	311238	1947	0	U	R.ALNEITESGR.I	248.907	10.6841	25.527	275.905	10.8209	22.8932	334.144	16.27	23.8097	0.635529	13311	42.8778	13311R.ALNEITESGR.I	659.863	2	659.862	1.33	2.268
sp|P05107|ITB2_HUMAN	104	Classical_frac	311238	1466	0	U	R.CDTGYIGK.N	874.45	9.93988	11.6844	1855.48	35.002	0	1622.68	3.62778	14.5275	0.99924	12362	41.0463	12362R.CDTGYIGK.N	686.371	2	686.371	0.68	2.918
sp|P05107|ITB2_HUMAN	104	Classical_frac	311238	2166	0	U	R.CDTGYIGK.N	356.767	63.8944	73.1875	439.892	60.8692	66.9823	430.42	57.197	61.2722	0.650241	13749	43.7577	13749R.CDTGYIGK.N	686.371	2	686.371	0.48	1.923
sp|P05107|ITB2_HUMAN	104	Classical_frac	311238	3286	0	U	K.ECQPPFAFR.H	369.556	8.32048	18.1786	680.06	9.78227	4.91359	434.293	8.60126	8.20923	0.930153	15964	48.38	15964K.ECQPPFAFR.H	690.851	2	690.85	0.83	2.894
sp|P05107|ITB2_HUMAN	104	Classical_frac	311238	3556	0	U	K.ECQPPFAFR.H	286.408	21.8008	21.2784	371.878	28.876	23.56	274.145	23.9003	22.5016	0.804258	16500	49.589	16500K.ECQPPFAFR.H	690.851	2	690.85	0.88	2.566
sp|P05107|ITB2_HUMAN	104	Classical_frac	311238	3787	0	U	K.GFLECGICR.C	380.611	24.4857	30.3727	494.282	24.9685	28.3594	458.907	27.9886	24.9144	0.985889	16959	50.7068	16959K.GFLECGICR.C	670.837	2	670.836	0.66	2.57
sp|P05107|ITB2_HUMAN	104	Classical_frac	311238	4020	0	U	K.GFLECGICR.C	305.09	19.1901	28.6808	373.728	25.6782	22.4174	372.285	29.1318	26.1236	0.93163	17426	51.9305	17426K.GFLECGICR.C	670.837	2	670.836	0.54	2.291
sp|P05107|ITB2_HUMAN	104	Classical_frac	311238	4188	0	U	R.GLCFCGK.C	267.032	44.8809	57.491	290.484	50.5286	46.2166	392.462	53.1539	42.7619	0.867788	17763	52.8848	17763R.GLCFCGK.C	650.352	2	650.351	0.79	1.804
sp|P05107|ITB2_HUMAN	104	Classical_frac	311238	4386	0	U	R.GLCFCGK.C	254.295	47.42	47.5827	320.732	49.1178	39.0473	454.337	57.2772	35.3829	0.943179	18167	54.0927	18167R.GLCFCGK.C	650.352	2	650.351	0.72	2.191
sp|P05107|ITB2_HUMAN	104	Classical_frac	311238	4575	0	U	R.GLCFCGK.C	243.747	33.888	35.867	126.821	39.3721	36.6154	157.707	40.8756	39.131	0.982878	18552	55.4047	18552R.GLCFCGK.C	650.352	2	650.351	0.66	1.252
sp|P05107|ITB2_HUMAN	104	Classical_frac	311238	4369	0	U	K.LGAILTPNDGR.C	380.659	22.9271	31.7022	630.344	32.8281	19.7285	508.144	26.7256	26.3141	1	18128	53.9655	18128K.LGAILTPNDGR.C	678.396	2	678.396	0.69	2.95
sp|P05107|ITB2_HUMAN	104	Classical_frac	311238	4547	0	U	K.LGAILTPNDGR.C	307.653	69.2911	82.1986	339.038	93.259	71.6292	322.183	89.2031	70.145	0.983531	18496	55.2227	18496K.LGAILTPNDGR.C	678.396	2	678.396	0.89	2.492
sp|P05107|ITB2_HUMAN	104	Classical_frac	311238	3885	0	U	K.LGGDLLR.A	797.895	19.5256	9.48556	1854.63	45.2154	0.421167	1186.03	25.4392	12.2606	0.973318	17155	51.182	17155K.LGGDLLR.A	486.806	2	486.806	0.31	1.974
sp|P05107|ITB2_HUMAN	104	Classical_frac	311238	4160	0	U	K.LGGDLLR.A	293.582	28.7827	36.3492	283.184	37.7785	23.8851	270.65	43.3288	33.4381	0.860733	17706	52.7342	17706K.LGGDLLR.A	486.807	2	486.806	2.08	1.675
sp|P05107|ITB2_HUMAN	104	Classical_frac	311238	5111	0	U	K.LTEIIPK.S	182.942	13.9708	26.0806	254.858	21.041	14.5163	209.426	20.0157	21.2702	0.691262	19683	59.481	19683K.LTEIIPK.S	636.421	2	636.421	0.59	2.044
sp|P05107|ITB2_HUMAN	104	Classical_frac	311238	8795	0	U	K.SATTTVM*NPK.F	3128.23	42.338	46.9681	5424.04	83.8127	0	4362.98	24.5181	31.3421	1	8567	33.6198	8567K.SATTTVM*NPK.F	762.429	2	762.429	0.52	2.776
sp|P05107|ITB2_HUMAN	104	Classical_frac	311238	9331	0	U	K.SATTTVM*NPK.F	503.307	44.4176	57.2357	762.41	64.0822	51.2245	577.041	48.719	54.8173	0.690976	9706	35.9063	9706K.SATTTVM*NPK.F	762.43	2	762.429	0.98	2.235
sp|P05107|ITB2_HUMAN	104	Classical_frac	311238	7899	0	U	R.SSQELEGSCR.K	736.225	8.19383	3.64969	1368.27	22.2996	2.17293	1043.48	2.55804	1.33687	0.99914	6691	30.139	6691R.SSQELEGSCR.K	691.333	2	691.333	1.07	3.62
sp|P05107|ITB2_HUMAN	104	Classical_frac	311238	3408	0	U	K.YISCAECLK.F	240.414	18.0446	25.1442	368.447	21.1784	30.5343	351.956	26.7751	26.1141	1	16204	48.9165	16204K.YISCAECLK.F	801.426	2	801.425	0.91	3.37
sp|P05107|ITB2_HUMAN	104	Classical_frac	311238	8584	0	U	R.YNGQVCGGPGR.G	145.893	2.11309	3.163	365.701	7.90665	0	429.49	2.16152	4.39835	0.98166	8128	32.7992	8128R.YNGQVCGGPGR.G	697.346	2	697.346	0.51	3.096
sp|P18084|ITB5_HUMAN	104	Classical_frac	311238	7742	0	U	R.DGQICSER.G	280.625	75.5713	114.88	212.576	87.913	91.4992	316.055	97.5376	78.6094	0.708698	6363	29.5028	6363R.DGQICSER.G	597.293	2	597.293	0.7	2.085
sp|P18084|ITB5_HUMAN	104	Classical_frac	311238	9104	0	U	K.EDFGSPR.S	472.58	175.413	204.201	400.451	196.513	181.843	374.632	209.881	158.68	0.855663	9226	34.9787	9226K.EDFGSPR.S	518.767	2	518.767	0.95	2.447
sp|P26010|ITB7_HUMAN	104	Classical_frac	311238	1187	1	R	K.SAITTTINPR.F	310.547	16.3884	33.6638	330.859	27.8228	37.1421	339.754	26.0192	40.9267	0.686901	11785	39.8597	11785K.SAITTTINPR.F	651.882	2	651.883	-0.28	2.686
sp|P01860|IGHG3_HUMAN	105	Classical_frac	311238	3510	1	R	K.ALPAPIEK.T	569.06	19.1927	31.6739	648.218	33.5857	23.7656	617.653	30.7936	30.5421	0.868028	16406	49.3687	16406K.ALPAPIEK.T	648.919	2	648.918	1.16	2.194
sp|P01860|IGHG3_HUMAN	105	Classical_frac	311238	851	3	R	K.DTLM*ISR.T	1315.64	26.7192	32.875	1466	56.5827	30.9365	1325.48	33.6098	32.8149	0.973141	11125	38.589	11125K.DTLM*ISR.T	540.8	2	540.8	0.63	1.489
sp|P14923|PLAK_HUMAN_contaminant	106	Classical_frac	311238	8288	1	R	R.TM*QNTSDLDTAR.C	1360.53	39.7824	51.4508	571.565	59.9947	49.3168	1212.83	49.8938	46.6303	1	7508	31.6925	7508R.TM*QNTSDLDTAR.C	799.389	2	799.388	0.83	1.904
sp|P49961-6|ENTP1_HUMAN	107	Classical_frac	311238	1895	3	R	K.ALPENVK.Y	773.32	19.8598	34.9867	1102.62	33.1803	33.2965	899.322	31.1404	29.1761	1	13209	42.669	13209K.ALPENVK.Y	614.887	2	614.887	0.37	2.324
sp|P11279|LAMP1_HUMAN	109	Classical_frac	311238	3082	1	R	R.ALQATVGNSYK.C	284.897	56.3059	60.3174	216.089	62.5211	59.6082	254.375	65.8396	47.4496	1	15562	47.5022	15562R.ALQATVGNSYK.C	805.47	2	805.469	0.93	3.458
sp|P11279|LAMP1_HUMAN	109	Classical_frac	311238	2559	0	U	K.TVESITDIR.A	583.423	179.836	181.287	504.199	197.994	173.037	485.865	248.299	121.002	0.989466	14529	45.3385	14529K.TVESITDIR.A	631.862	2	631.861	0.8	2.738
sp|O95980|RECK_HUMAN	110	Classical_frac	311238	2807	0	U	K.ALQIEACNK.E	188.231	46.1601	64.6521	109.312	57.6786	52.6966	145.66	67.361	53.8204	1	15016	46.3057	15016K.ALQIEACNK.E	752.932	2	752.931	1.32	2.726
sp|O95980|RECK_HUMAN	110	Classical_frac	311238	7771	0	U	R.SCNAQSDQGAM*NDM*K.L	307.109	135.747	190.366	294.42	161.913	162.17	288.071	155.888	172.082	0.98428	6426	29.6312	6426R.SCNAQSDQGAM*NDM*K.L	716.325	3	716.324	1.22	5.491
sp|O95980|RECK_HUMAN	110	Classical_frac	311238	584	0	U	R.TDSSPGPSQIK.A	383.669	131.772	176.574	367.405	155.208	149.514	365.857	152.111	151.166	1	10605	37.6505	10605R.TDSSPGPSQIK.A	787.944	2	787.943	0.9	3.147
sp|P16070|CD44_HUMAN	112	Classical_frac	311238	3906	16	R	K.ALSIGFETCR.Y	215.917	52.8557	58.2007	176.07	65.104	61.1138	191.905	70.7759	50.7974	0.903414	17198	51.3047	17198K.ALSIGFETCR.Y	691.869	2	691.869	0.5	2.988
sp|P16070|CD44_HUMAN	112	Classical_frac	311238	4042	16	R	K.ALSIGFETCR.Y	197.615	42.6305	62.9677	137.016	50.6598	55.8732	180.471	49.9163	49.1753	0.773702	17470	52.0577	17470K.ALSIGFETCR.Y	691.869	2	691.869	0.13	2.229
sp|P16070|CD44_HUMAN	112	Classical_frac	311238	821	14	R	K.ESSETPDQFM*TADETR.N	1608.14	164.818	162.326	1220.13	181.314	139.171	1067.38	173.989	103.121	0.979802	11070	38.4975	11070K.ESSETPDQFM*TADETR.N	1044.97	2	1044.97	0.64	3.807
sp|P16070|CD44_HUMAN	112	Classical_frac	311238	1149	14	R	K.ESSETPDQFM*TADETR.N	500.415	77.5992	79.9273	391.349	72.4903	75.1966	367.577	73.6656	57.777	1	11712	39.735	11712K.ESSETPDQFM*TADETR.N	1044.97	2	1044.97	0.75	3.674
sp|P16070|CD44_HUMAN	112	Classical_frac	311238	1582	14	R	K.ESSETPDQFM*TADETR.N	137.155	12.9371	13.3842	130.653	18.7005	7.93506	117.417	16.0366	13.2816	0.597561	12592	41.501	12592K.ESSETPDQFM*TADETR.N	1044.97	2	1044.97	1.4	3.035
sp|P16070|CD44_HUMAN	112	Classical_frac	311238	2431	14	R	K.ESSETPDQFMTADETR.N	155.142	6.5829	4.59108	134.684	7.58515	4.08314	119.041	3.30569	7.18401	1	14275	44.8182	14275K.ESSETPDQFMTADETR.N	1036.97	2	1036.97	0.32	5.237
sp|P16070|CD44_HUMAN	112	Classical_frac	311238	4080	14	R	K.ESSETPDQFM*TADETR.N	27.255	1.28073	2.70861	18.0074	3.0592	3.13489	17.8995	2.53664	0	0.722449	17545	52.2577	17545K.ESSETPDQFM*TADETR.N	1044.97	2	1044.97	0.87	2.069
sp|P16070|CD44_HUMAN	112	Classical_frac	311238	2148	14	R	K.LVINSGNGAVEDR.K	182.957	24.6295	30.0654	176.323	24.7883	24.8877	138.299	25.5998	17.5905	1	13717	43.6992	13717K.LVINSGNGAVEDR.K	786.932	2	786.931	0.98	4.104
sp|P16070|CD44_HUMAN	112	Classical_frac	311238	2475	14	R	K.LVINSGNGAVEDR.K	201.621	45.8583	47.0982	180.351	45.4556	45.4128	188.602	30.1206	40.1046	1	14362	44.9898	14362K.LVINSGNGAVEDR.K	786.932	2	786.931	1.06	3.757
sp|P16070|CD44_HUMAN	112	Classical_frac	311238	945	14	R	R.NLQNVDM*K.I	2770.45	199.075	230.829	2058.84	225.055	197.504	1962.9	229.355	165.745	0.97801	11314	38.9583	11314R.NLQNVDM*K.I	718.403	2	718.403	0.93	2.015
sp|P16070|CD44_HUMAN	112	Classical_frac	311238	1243	14	R	R.NLQNVDM*K.I	1743.24	141.591	212.754	1401.82	157.066	185.812	1262.96	147.16	123.258	1	11913	40.1348	11913R.NLQNVDM*K.I	718.403	2	718.403	0.74	1.985
sp|P16070|CD44_HUMAN	112	Classical_frac	311238	1556	14	R	R.NLQNVDM*K.I	775.302	79.0671	82.9499	628.537	83.7907	75.0668	592.778	79.5886	59.4947	0.983699	12538	41.3895	12538R.NLQNVDM*K.I	718.403	2	718.403	0.84	2.06
sp|P16070|CD44_HUMAN	112	Classical_frac	311238	1898	14	R	R.NLQNVDM*K.I	971.215	84.437	127.9	748.533	122.595	108.714	735.165	114.381	90.2036	1	13212	42.6718	13212R.NLQNVDM*K.I	718.404	2	718.403	1.32	2.58
sp|P16070|CD44_HUMAN	112	Classical_frac	311238	2312	14	R	R.NLQNVDMK.I	503.298	33.5892	44.5037	371.775	41.3064	48.4727	373.426	37.5295	30.6943	0.544335	14038	44.3408	14038R.NLQNVDMK.I	710.406	2	710.405	1.25	2.398
sp|P16070|CD44_HUMAN	112	Classical_frac	311238	4728	14	R	K.SQEM*VHLVNK.E	130.658	41.5517	62.5236	79.5324	46.7843	56.1496	106.446	72.8665	51.8715	0.904406	18876	56.5408	18876K.SQEM*VHLVNK.E	553.649	3	553.648	0.58	2.098
sp|P16070|CD44_HUMAN	112	Classical_frac	311238	4886	14	R	K.SQEM*VHLVNK.E	229.236	98.0241	114.559	152.682	96.4857	114.875	205.402	125.78	95.2375	0.832301	19216	57.7597	19216K.SQEM*VHLVNK.E	553.649	3	553.648	0.8	1.669
sp|P16070|CD44_HUMAN	112	Classical_frac	311238	5055	14	R	K.SQEM*VHLVNK.E	147.222	66.0643	70.0132	98.644	66.3146	75.1283	128.008	75.3393	49.321	0.901135	19566	59.0297	19566K.SQEM*VHLVNK.E	553.648	3	553.648	0.41	1.744
sp|P16070|CD44_HUMAN	112	Classical_frac	311238	999	17	R	R.TEAADLCK.A	957.746	79.3854	92.9785	825.483	98.3166	85.2582	806.82	91.7017	69.2568	1	11419	39.1578	11419R.TEAADLCK.A	683.377	2	683.376	1.11	3.03
sp|Q9Y6M7-7|S4A7_HUMAN	114	Classical_frac	311238	9305	5	R	K.ALSM*NTENAK.V	573.111	149.204	233.592	636.65	165.846	169.406	642.111	172.916	190.669	1	9649	35.7958	9649K.ALSM*NTENAK.V	776.925	2	776.924	1.1	2.676
sp|Q9Y6M7-7|S4A7_HUMAN	114	Classical_frac	311238	1663	12	R	K.FEEDVEDGGDR.W	177.401	65.5328	92.0767	142.758	79.9304	79.1687	148.248	83.9064	86.3928	0.57591	12749	41.8042	12749K.FEEDVEDGGDR.W	748.84	2	748.839	1.02	2.233
sp|Q9Y6M7-7|S4A7_HUMAN	114	Classical_frac	311238	2398	9	R	K.ISFEDEPR.K	431.049	126.4	200.644	476.788	143.387	133.522	397.211	175.42	165.702	0.999037	14211	44.694	14211K.ISFEDEPR.K	611.319	2	611.319	-0.5	2.037
sp|Q9Y6M7-7|S4A7_HUMAN	114	Classical_frac	311238	5255	15	R	K.LFGM*PAK.H	390.996	197.289	332.258	349.51	199.94	215.656	346.737	248.73	257.279	0.532162	20008	60.7812	20008K.LFGM*PAK.H	619.373	2	619.373	0.48	2.079
sp|Q9Y6M7-7|S4A7_HUMAN	114	Classical_frac	311238	5386	15	R	K.LFGM*PAK.H	216.973	92.7636	145.125	168.364	92.698	104.331	182.675	116.313	135.639	0.966733	20301	61.9817	20301K.LFGM*PAK.H	619.373	2	619.373	0.2	1.911
sp|Q9Y6M7-7|S4A7_HUMAN	114	Classical_frac	311238	3578	13	R	R.SFADIGK.K	242.829	85.1279	110.839	170.432	93.0305	90.4477	181.203	101.455	86.9395	0.637269	16540	49.6778	16540R.SFADIGK.K	598.358	2	598.358	0.15	2.189
sp|Q9Y6M7-7|S4A7_HUMAN	114	Classical_frac	311238	8475	13	R	K.SVPSQEK.R	315.551	133.053	198.573	317.536	157.321	150.663	313.803	168.669	165.749	0.977591	7899	32.3642	7899K.SVPSQEK.R	616.867	2	616.866	0.53	2.294
sp|Q9Y6M7-7|S4A7_HUMAN	114	Classical_frac	311238	8019	10	R	K.TSSTVNTK.F	309.414	131.766	226.387	258.889	154.714	142.969	272.748	185.574	189.011	1	6948	30.6688	6948K.TSSTVNTK.F	648.383	2	648.382	1.07	2.951
sp|P04083|ANXA1_HUMAN	116	Classical_frac	311238	1545	0	U	K.DITSDTSGDFR.N	711.998	165.417	211.227	320.112	187.121	184.21	378.715	210.318	160.576	0.974732	12518	41.3473	12518K.DITSDTSGDFR.N	721.852	2	721.852	0.89	3.205
sp|P04083|ANXA1_HUMAN	116	Classical_frac	311238	2650	0	U	K.TPAQFDADELR.A	475.811	21.4455	41.7909	200.715	28.0079	42.2608	255.669	28.7551	28.9451	0.915111	14706	45.6738	14706K.TPAQFDADELR.A	746.387	2	746.386	1.55	2.64
sp|Q92581-2|SL9A6_HUMAN	117	Classical_frac	311238	1576	1	R	R.AM*DEEIVSEK.Q	541.532	60.5266	77.4813	690.036	71.4316	76.7161	478.376	84.6321	77.522	1	12582	41.4808	12582R.AM*DEEIVSEK.Q	812.929	2	812.929	0.52	2.642
sp|Q9NPY3|C1QR1_HUMAN	118	Classical_frac	311238	7404	0	U	K.EGSTVPR.A	640.263	10.6915	10.4469	1274.39	15.4514	2.03948	1014.52	6.88684	11.6318	0.993579	5653	28.1048	5653K.EGSTVPR.A	487.777	2	487.777	0.13	2.255
sp|P05165|PCCA_HUMAN	119	Classical_frac	311238	485	2	R	R.AM*GEQAVALAR.A	268.459	39.4029	45.3264	282.423	43.6658	46.4561	308.389	50.8074	42.7175	0.567686	10403	37.2512	10403R.AM*GEQAVALAR.A	681.373	2	681.374	-0.87	2.87
sp|P05165|PCCA_HUMAN	119	Classical_frac	311238	7402	2	R	K.ASAGGGGK.G	869.344	39.9159	57.2582	1033.97	51.6881	53.6156	1347.4	50.8402	48.6613	0.994015	5651	28.1033	5651K.ASAGGGGK.G	531.819	2	531.819	0.67	2.503
sp|P05165|PCCA_HUMAN	119	Classical_frac	311238	7737	2	R	K.DAEEAVR.I	782.028	99.5903	114.576	815.873	146.512	117.922	893.255	144.266	116.657	0.994239	6356	29.4942	6356K.DAEEAVR.I	509.772	2	509.772	0.44	2.62
sp|P05165|PCCA_HUMAN	119	Classical_frac	311238	2236	2	R	K.LITYGSDR.T	270.408	49.768	76.0388	240.981	59.1652	54.0011	272.374	63.7809	52.177	1	13889	44.0407	13889K.LITYGSDR.T	577.324	2	577.324	-0.54	2.229
sp|P05165|PCCA_HUMAN	119	Classical_frac	311238	1653	2	R	R.LSSQEAASSFGDDR.L	163.01	20.8177	30.5396	121.649	25.0923	27.7389	140.038	23.549	27.4038	1	12731	41.7672	12731R.LSSQEAASSFGDDR.L	849.911	2	849.91	0.48	4.7
sp|P05165|PCCA_HUMAN	119	Classical_frac	311238	3581	2	R	R.M*ADALDNYVIR.G	535.273	60.8605	97.2135	503.328	84.5327	53.0365	518.668	67.9565	60.7958	1	16547	49.6895	16547R.M*ADALDNYVIR.G	763.399	2	763.398	1.04	1.765
sp|P05165|PCCA_HUMAN	119	Classical_frac	311238	4132	2	R	K.SFGLPSIGR.L	203.063	32.5635	36.006	109.71	38.3246	27.2052	132.417	39.6973	34.5536	0.818939	17650	52.5752	17650K.SFGLPSIGR.L	581.843	2	581.843	0.36	2.228
sp|P05165|PCCA_HUMAN	119	Classical_frac	311238	8767	2	R	R.TVQCLSR.E	261.351	25.7817	41.928	234.252	41.5214	44.8009	272.906	47.2222	38.1557	0.996817	8509	33.5087	8509R.TVQCLSR.E	546.806	2	546.805	0.87	2.393
sp|P05165|PCCA_HUMAN	119	Classical_frac	311238	1567	1	R	K.VTEDTSSVLR.S	360.29	40.9935	58.0246	400.494	47.529	42.9064	480.562	59.7111	47.848	0.999594	12563	41.4473	12563K.VTEDTSSVLR.S	668.37	2	668.369	0.77	3.38
sp|P05165|PCCA_HUMAN	119	Classical_frac	311238	3186	2	R	R.VYAEDPYK.S	370.431	58.336	73.9487	422.613	73.9901	68.5343	432.713	88.2542	70.5479	1	15762	47.9225	15762R.VYAEDPYK.S	721.899	2	721.9	-1.66	2.088
sp|P05165|PCCA_HUMAN	119	Classical_frac	311238	3216	2	R	R.VYAEDPYK.S	379.614	62.8208	93.5506	487.092	87.9878	64.5789	519.938	94.5541	70.0487	1	15823	48.0542	15823R.VYAEDPYK.S	721.899	2	721.9	-1.36	2.686
sp|P38646|GRP75_HUMAN	120	Classical_frac	311238	1919	0	U	R.ETGVDLTK.D	230.619	89.4023	115.474	207.554	99.5651	105.767	232.904	132.912	78.4917	0.733953	13255	42.7575	13255R.ETGVDLTK.D	660.893	2	660.892	0.34	2.738
sp|P38646|GRP75_HUMAN	120	Classical_frac	311238	750	3	R	R.NTTIPTK.K	758.908	216.396	240.047	413.992	235.033	207.54	622.944	274.833	187.31	0.920407	10934	38.2513	10934R.NTTIPTK.K	616.885	2	616.884	0.83	2.18
sp|P38646|GRP75_HUMAN	120	Classical_frac	311238	388	0	U	K.VLENAEGAR.T	178.042	97.5591	74.5159	100.229	69.7396	91.6791	183.38	105.763	61.5597	1	10213	36.8898	10213K.VLENAEGAR.T	594.333	2	594.333	0.65	3.164
sp|P11142|HSP7C_HUMAN	120	Classical_frac	311238	2865	2	R	K.DNNLLGK.F	261.919	65.2549	70.9933	141.419	74.2787	78.9572	207.661	78.7602	58.4489	0.833658	15133	46.557	15133K.DNNLLGK.F	616.375	2	616.374	0.73	2.193
sp|P11142|HSP7C_HUMAN	120	Classical_frac	311238	2906	8	R	R.TTPSYVAFTDTER.L	234.778	46.8554	55.034	167.516	51.1974	44.1855	215.007	54.7347	39.4358	1	15214	46.7287	15214R.TTPSYVAFTDTER.L	858.936	2	858.936	0.47	3.608
sp|P11021|GRP78_HUMAN	120	Classical_frac	311238	2535	0	U	K.DAGTIAGLNVM*R.I	443.1	182.851	168.259	226.345	177.69	156.546	349	245.203	102.173	0.881984	14483	45.2523	14483K.DAGTIAGLNVM*R.I	731.899	2	731.898	1.18	2.307
sp|P11021|GRP78_HUMAN	120	Classical_frac	311238	726	0	U	K.ITITNDQNR.L	392.118	155.456	160.285	285.878	141.12	146.768	320.462	200.599	86.1277	0.999376	10884	38.1675	10884K.ITITNDQNR.L	652.363	2	652.362	0.82	2.881
sp|P11021|GRP78_HUMAN	120	Classical_frac	311238	799	0	U	K.ITITNDQNR.L	298.454	93.9134	120.681	235.765	107.924	110.235	270.558	131.729	89.1979	1	11024	38.4142	11024K.ITITNDQNR.L	652.363	2	652.362	0.85	2.488
sp|P11021|GRP78_HUMAN	120	Classical_frac	311238	3385	7	R	R.LIGDAAK.N	712.628	285.088	293.704	376.15	288.332	256.164	524.05	362.206	205.585	0.910203	16159	48.8213	16159R.LIGDAAK.N	573.369	2	573.368	0.77	2.106
sp|P11021|GRP78_HUMAN	120	Classical_frac	311238	1896	1	R	R.LTPEEIER.M	303.523	106.698	102.393	191.695	108.214	94.1778	226.999	139.6	67.3896	0.889803	13210	42.6698	13210R.LTPEEIER.M	608.343	2	608.343	0.9	2.585
sp|P11021|GRP78_HUMAN	120	Classical_frac	311238	8376	0	U	R.M*VNDAEK.F	1965.01	1042.54	952.196	1120.36	953.226	927.155	1735.59	1366.01	603.691	1	7690	32.0088	7690R.M*VNDAEK.F	640.85	2	640.85	0.62	1.499
sp|P11021|GRP78_HUMAN	120	Classical_frac	311238	1992	1	R	R.VEIIANDQGNR.I	224.257	101.956	124.954	155.974	117.868	117.125	207.841	136.102	87.2368	0.947595	13408	43.0705	13408R.VEIIANDQGNR.I	729.4	2	729.399	1.09	3.453
sp|P11021|GRP78_HUMAN	120	Classical_frac	311238	3684	0	U	K.VLEDSDLK.K	213.171	79.2238	79.4479	136.983	75.0713	82.3855	184.089	98.6342	52.0193	1	16755	50.2355	16755K.VLEDSDLK.K	688.906	2	688.905	1.15	2.052
sp|Q13085-4|ACACA_HUMAN	122	Classical_frac	311238	7374	6	R	K.ASEGGGGK.G	779.199	10.7691	16.9631	972.688	23.8372	10.0475	735.345	17.3336	21.9795	0.991077	5594	28.0163	5594K.ASEGGGGK.G	560.822	2	560.822	0.67	2.845
sp|Q13085-4|ACACA_HUMAN	122	Classical_frac	311238	7431	3	R	K.ENDPSVM*R.S	685.328	97.1192	119.948	628.969	110.522	109.969	581.492	157.581	91.9118	0.94006	5714	28.2117	5714K.ENDPSVM*R.S	596.796	2	596.795	0.66	1.308
sp|Q13085-4|ACACA_HUMAN	122	Classical_frac	311238	1186	3	R	R.GNIPTLNR.M	329.414	27.7579	43.9249	379.878	43.2218	28.3607	304.584	53.1683	29.1114	0.893677	11784	39.8592	11784R.GNIPTLNR.M	557.333	2	557.332	0.46	2.26
sp|Q13085-4|ACACA_HUMAN	122	Classical_frac	311238	2117	3	R	R.LGTPELSTAER.K	460.072	22.7055	29.2771	204.778	24.9629	18.1128	171.221	25.0938	18.0429	0.885349	13654	43.5788	13654R.LGTPELSTAER.K	701.891	2	701.891	0.68	2.607
sp|Q13085-4|ACACA_HUMAN	122	Classical_frac	311238	3792	3	R	R.TFEDFVR.I	135.153	15.1331	13.275	68.6376	19.2028	18.8239	72.7075	18.1963	18.8608	0.853594	16971	50.7343	16971R.TFEDFVR.I	571.806	2	571.806	0.38	1.775
sp|Q13085-4|ACACA_HUMAN	122	Classical_frac	311238	2318	3	R	K.VEVGTEVTDYR.F	234.343	25.7374	44.4578	166.277	46.9565	35.4286	176.198	51.3347	34.8046	0.784672	14052	44.3708	14052K.VEVGTEVTDYR.F	748.894	2	748.893	0.67	1.86
sp|P05186|PPBT_HUMAN	123	Classical_frac	311238	9066	2	R	K.ANEGTVGVSAATER.S	175.208	78.4642	131.829	131.685	100.563	95.1059	161.013	80.0155	132.69	1	9147	34.7968	9147K.ANEGTVGVSAATER.S	795.918	2	795.918	0.57	4.295
sp|P05186|PPBT_HUMAN	123	Classical_frac	311238	2181	2	R	R.DIDVIM*GGGR.K	423.129	146.614	251.929	404.869	198.892	167.697	322.416	141.108	228.494	0.662135	13782	43.8272	13782R.DIDVIM*GGGR.K	639.34	2	639.34	0.53	2.24
sp|P05186|PPBT_HUMAN	123	Classical_frac	311238	924	2	R	K.SVGIVTTTR.V	262.786	69.1914	92.2456	193.083	82.1678	78.5777	219.531	82.2967	99.5892	0.926416	11271	38.8733	11271K.SVGIVTTTR.V	581.853	2	581.853	0.18	2.738
sp|Q8IWA5-3|CTL2_HUMAN	124	Classical_frac	311238	9300	2	R	K.ANGVLEAR.Q	465.597	188.858	270.154	423.207	189.354	220.274	456.366	218.884	232.644	0.962559	9643	35.7892	9643K.ANGVLEAR.Q	529.812	2	529.811	0.74	3.253
sp|Q8IWA5-3|CTL2_HUMAN	124	Classical_frac	311238	318	2	R	K.TCNPETFPSSNESR.Q	49.724	17.0283	24.0562	47.8634	23.0274	20.3746	52.0589	21.4312	25.1489	1	10075	36.6113	10075K.TCNPETFPSSNESR.Q	927.929	2	927.928	1.02	4.265
sp|P25445|TNR6_HUMAN	125	Classical_frac	311238	3836	1	R	K.EAYDTLIK.D	302.25	35.2432	56.3756	226.498	41.4927	46.2195	243.02	42.8793	48.614	0.652233	17054	50.9365	17054K.EAYDTLIK.D	705.916	2	705.916	0.74	2.228
sp|P25445|TNR6_HUMAN	125	Classical_frac	311238	9390	2	R	K.ECTLTSNTK.C	312.992	39.2736	66.0253	423.657	46.4079	34.3951	271.749	38.1956	38.3499	1	9831	36.1448	9831K.ECTLTSNTK.C	756.411	2	756.411	0.67	3.397
sp|P01903|DRA_HUMAN	126	Classical_frac	311238	2673	0	U	K.ANLEIM*TK.R	955.936	45.8045	44.9006	1372.7	115.255	23.0093	1352.7	37.3375	29.9661	1	14754	45.7635	14754K.ANLEIM*TK.R	697.41	2	697.41	0.8	2.572
sp|P30443|1A01_HUMAN	127	Classical_frac	311238	1239	1	R	R.FDSDAASQK.M	426.805	5.38058	22.7602	1125.42	10.4381	28.0148	427.402	0	6.57429	1	11903	40.1138	11903R.FDSDAASQK.M	713.883	2	713.883	0.98	3.495
sp|P01891|1A68_HUMAN	127	Classical_frac	311238	9051	18	R	R.FDSDAASQR.M	2360.69	111.966	127.843	149.709	122.908	129.106	160.267	135.903	107.114	0.998653	9113	34.7262	9113R.FDSDAASQR.M	613.304	2	613.304	0.39	3.063
sp|P01891|1A68_HUMAN	127	Classical_frac	311238	3001	11	R	R.VDLGTLR.G	884.068	75.8693	70.0211	93.8416	83.4845	89.2848	1223.5	74.0442	61.1432	0.982728	15400	47.1553	15400R.VDLGTLR.G	501.812	2	501.811	1.31	2.274
sp|P30488|1B50_HUMAN	127	Classical_frac	311238	9468	7	R	R.FDSDATSPR.K	1043.89	49.09	98.7161	98.7746	62.8595	55.7765	1985.76	73.7858	109.854	1	9988	36.4385	9988R.FDSDATSPR.K	612.807	2	612.807	0.48	2.736
sp|P30488|1B50_HUMAN	127	Classical_frac	311238	7325	17	R	K.TNTQTYR.E	649.411	12.4099	8.83472	147.391	27.602	10.988	960.457	13.9212	13.4654	1	5489	27.7875	5489K.TNTQTYR.E	556.799	2	556.798	0.49	2.197
sp|Q95604|1C17_HUMAN	127	Classical_frac	311238	3815	0	R	K.DYIALNEDLR.S	175.89	19.5225	31.4343	295.306	23.8783	22.4443	147.167	26.1943	19.6689	1	17010	50.832	17010K.DYIALNEDLR.S	725.892	2	725.891	1.45	2.664
sp|Q95604|1C17_HUMAN	127	Classical_frac	311238	291	39	R	R.FDSDAASPR.G	677.03	43.525	52.1736	2167.62	57.4685	15.4135	930.738	32.9797	35.9607	0.980941	10023	36.5143	10023R.FDSDAASPR.G	597.802	2	597.801	0.73	3.007
sp|P04222|1C03_HUMAN	127	Classical_frac	311238	9151	13	R	R.M*YGCDVGPDGR.L	2492.83	29.7142	30.5556	85.6242	30.7661	35.4203	108.276	27.3738	30.5392	1	9327	35.156	9327R.M*YGCDVGPDGR.L	736.33	2	736.329	0.98	2.167
sp|P04222|1C03_HUMAN	127	Classical_frac	311238	4123	54	R	K.WAAVVVPSGEEQR.Y	247.02	19.4053	13.7974	453.43	22.505	11.3787	332.589	14.5133	13.8688	0.518285	17631	52.5122	17631K.WAAVVVPSGEEQR.Y	828.95	2	828.949	1.03	3.599
sp|P13747|HLAE_HUMAN	127	Classical_frac	311238	9301	0	U	R.FDNDAASPR.M	312.385	51.5753	73.3786	519.643	60.3943	57.9588	493.794	48.6292	56.8454	0.968736	9644	35.79	9644R.FDNDAASPR.M	611.307	2	611.307	0.24	2.644
sp|P78536|ADA17_HUMAN	129	Classical_frac	311238	8606	1	R	K.AQECFQER.S	446.24	8.61462	14.4199	503.697	17.2245	7.02298	464.711	13.6113	10.454	0.882446	8172	32.8785	8172K.AQECFQER.S	648.814	2	648.814	0.5	2.698
sp|Q4V9L6|TM119_HUMAN	130	Classical_frac	311238	8120	0	U	K.YVDQSDR.A	409.502	132.692	177.202	340.682	210.445	139.829	435.508	184.382	280.767	1	7158	31.0703	7158K.YVDQSDR.A	556.283	2	556.283	0.16	2.128
sp|P43121|MUC18_HUMAN	131	Classical_frac	311238	3406	1	R	R.EAEEETTNDNGVLVLEPAR.K	98.6299	72.2363	99.0012	100.422	90.1291	90.5391	107.69	90.5442	80.9987	0.991504	16200	48.9072	16200R.EAEEETTNDNGVLVLEPAR.K	772.391	3	772.39	0.63	4.162
sp|P43121|MUC18_HUMAN	131	Classical_frac	311238	9115	1	R	R.EETGQVLER.G	276.467	201.803	251.927	252.062	216.896	237.122	284.512	266.629	220.438	0.948712	9248	35.0145	9248R.EETGQVLER.G	645.349	2	645.349	0.67	2.779
sp|P43121|MUC18_HUMAN	131	Classical_frac	311238	3163	0	U	R.GATLALTQVTPQDER.I	244.64	122.094	162.85	181.552	145.841	165.506	194.893	173.473	134.986	0.907409	15716	47.8253	15716R.GATLALTQVTPQDER.I	610.337	3	610.337	0.61	3.555
sp|P43121|MUC18_HUMAN	131	Classical_frac	311238	5145	0	U	R.IFLCQGK.R	494.617	45.9056	55.1264	217.655	51.3641	45.2923	824.044	59.8754	54.6698	0.524783	19765	59.8085	19765R.IFLCQGK.R	662.397	2	662.397	0.72	2.027
sp|P43121|MUC18_HUMAN	131	Classical_frac	311238	5286	0	U	R.IFLCQGK.R	165.759	28.1115	36.9832	116.632	34.5532	30.8524	189.487	34.1843	29.9981	0.817188	20073	61.026	20073R.IFLCQGK.R	662.397	2	662.397	1.11	1.929
sp|P43121|MUC18_HUMAN	131	Classical_frac	311238	5290	0	U	R.IFLCQGK.R	133.223	26.7388	35.647	85.3402	25.8246	32.465	167.765	35.4336	28.6582	0.885636	20083	61.0677	20083R.IFLCQGK.R	662.397	2	662.397	1.22	1.925
sp|P43121|MUC18_HUMAN	131	Classical_frac	311238	8183	1	R	R.VSPAAPER.Q	335.912	216.23	300.66	258.755	229.418	266.682	330.655	293.57	232.007	1	7286	31.3158	7286R.VSPAAPER.Q	528.306	2	528.306	0.81	2.715
sp|Q9NZP8|C1RL_HUMAN	132	Classical_frac	311238	878	0	U	R.GSEAINAPGDNPAK.V	1656.41	5.79699	0	309.767	5.34318	0	200.567	2.23096	0	1	11181	38.685	11181R.GSEAINAPGDNPAK.V	899.989	2	899.989	0.93	4.101
sp|P02787|TRFE_HUMAN	134	Classical_frac	311238	2784	0	U	K.ASYLDCIR.A	884.308	50.9834	77.609	302.805	72.1355	83.1965	243.663	67.3723	59.3218	0.935282	14972	46.2217	14972K.ASYLDCIR.A	613.824	2	613.824	-0.1	2.163
sp|P02787|TRFE_HUMAN	134	Classical_frac	311238	3562	0	U	K.CSTSSLLEACTFR.R	267.353	17.6008	15.3983	80.2791	19.4031	16.0829	73.893	24.7172	14.4354	1	16513	49.6223	16513K.CSTSSLLEACTFR.R	880.93	2	880.929	0.74	3.619
sp|P02787|TRFE_HUMAN	134	Classical_frac	311238	2221	0	U	R.DDTVCLAK.L	732.435	8.91325	6.80395	153.298	7.80877	10.9555	101.45	7.05616	9.04105	1	13860	43.9878	13860R.DDTVCLAK.L	690.385	2	690.384	1.08	2.902
sp|P02787|TRFE_HUMAN	134	Classical_frac	311238	3938	0	U	K.DGAGDVAFVK.H	1216.36	29.8457	29.9585	296.254	35.213	22.8554	219.631	37.2059	26.7676	1	17264	51.4967	17264K.DGAGDVAFVK.H	718.912	2	718.911	0.9	3.25
sp|P02787|TRFE_HUMAN	134	Classical_frac	311238	4157	0	U	K.DGAGDVAFVK.H	803.972	30.6785	34.7746	225.041	27.9752	34.6808	178.975	32.6252	25.1193	1	17699	52.7097	17699K.DGAGDVAFVK.H	718.912	2	718.911	0.95	2.756
sp|P02787|TRFE_HUMAN	134	Classical_frac	311238	384	0	U	K.DSGFQM*NQLR.G	650.382	2.5476	9.708	147.311	6.99526	4.96682	77.5903	3.35248	1.48656	1	10208	36.8842	10208K.DSGFQM*NQLR.G	720.859	2	720.859	0.83	1.809
sp|P02787|TRFE_HUMAN	134	Classical_frac	311238	3616	0	U	K.GDVAFVK.H	1295.2	9.49145	4.25695	240.405	15.3066	9.21039	149.996	15.6072	11.4072	0.949895	16619	49.884	16619K.GDVAFVK.H	597.369	2	597.368	0.68	2.219
sp|P02787|TRFE_HUMAN	134	Classical_frac	311238	3868	0	U	K.GDVAFVK.H	394.28	62.6123	94.1957	181.026	61.2749	67.3654	156.162	89.8052	75.2267	1	17120	51.1012	17120K.GDVAFVK.H	597.369	2	597.368	1.36	1.73
sp|P02787|TRFE_HUMAN	134	Classical_frac	311238	3845	0	U	K.YLGEEYVK.A	765.531	29.0368	32.6224	256.48	32.1361	31.3374	181.071	29.7775	31.2796	1	17073	50.9838	17073K.YLGEEYVK.A	729.916	2	729.916	0.77	2.45
sp|Q8IYS5-7|OSCAR_HUMAN	135	Classical_frac	311238	2004	6	R	R.EGVAAPLQYR.H	260.8	6.54772	6.02162	367.39	9.62378	2.47126	229.724	2.28329	7.06002	0.995727	13429	43.11	13429R.EGVAAPLQYR.H	666.878	2	666.877	1.06	2.636
sp|Q96AY3|FKB10_HUMAN	141	Classical_frac	311238	8337	1	R	K.AQVSEGK.G	465.793	269.29	320.679	316.064	312.419	278.883	418.377	388.546	222.972	0.974598	7607	31.8648	7607K.AQVSEGK.G	588.853	2	588.853	0.61	2.534
sp|Q96AY3|FKB10_HUMAN	141	Classical_frac	311238	3958	0	R	K.ITVDELK.L	368.689	78.9422	105.662	257.75	105.095	97.4347	230.242	102.208	74.5549	0.689671	17302	51.589	17302K.ITVDELK.L	638.4	2	638.4	0.42	2.152
sp|Q96AY3|FKB10_HUMAN	141	Classical_frac	311238	889	0	U	R.LITGM*DR.G	683.19	471.651	553.244	495.857	531.143	512.298	663.175	612.334	398.959	0.967713	11205	38.7433	11205R.LITGM*DR.G	525.795	2	525.794	0.37	1.805
sp|Q96AY3|FKB10_HUMAN	141	Classical_frac	311238	1385	1	R	K.TIGDM*FQNQDR.N	191.66	139.923	160.017	198.522	183.087	152.133	200.721	184.635	127.186	1	12199	40.7035	12199K.TIGDM*FQNQDR.N	785.381	2	785.38	0.84	2.034
sp|Q7Z6M3|MILR1_HUMAN	142	Classical_frac	311238	2178	2	R	K.AVLDCEAM*K.T	635.81	35.134	45.2615	767.476	55.8318	36.8602	468.187	42.2497	43.4715	0.901271	13770	43.7982	13770K.AVLDCEAM*K.T	755.906	2	755.904	1.96	2.602
sp|P01911|2B1F_HUMAN	143	Classical_frac	311238	3325	5	R	R.FDSDVGEFR.A	1071.4	13.7206	13.94	1440.17	21.2613	7.96195	758.215	9.12333	6.51203	0.98423	16041	48.5578	16041R.FDSDVGEFR.A	650.823	2	650.822	0.96	2.488
sp|P01911|2B1F_HUMAN	143	Classical_frac	311238	7305	14	R	R.SESAQSK.M	617.438	6.04475	5.15313	757.524	12.869	3.1505	633.364	1.50878	3.4561	0.998863	5452	27.7288	5452R.SESAQSK.M	597.841	2	597.84	1.2	2.629
sp|P01911|2B1F_HUMAN	143	Classical_frac	311238	2278	10	R	K.VTVYPSK.T	1633.01	20.4292	31.7088	2067.04	44.5778	8.50478	1037.33	20.185	15.8345	0.954497	13973	44.2207	13973K.VTVYPSK.T	626.39	2	626.389	0.9	2.389
sp|Q30154|DRB5_HUMAN	143	Classical_frac	311238	7416	2	R	R.AQSESAQSK.M	600	14.4175	22.344	204.738	26.2275	14.8425	394.482	16.4013	14.6799	0.936551	5679	28.1487	5679R.AQSESAQSK.M	697.388	2	697.388	0.72	3.342
sp|Q30154|DRB5_HUMAN	143	Classical_frac	311238	2182	8	R	R.FDSDVGEYR.A	455.417	12.9334	20.4545	650.614	24.5131	3.0114	1289.37	12.9301	14.9411	1	13783	43.8275	13783R.FDSDVGEYR.A	658.82	2	658.82	0.33	2.338
sp|Q9H4G4|GAPR1_HUMAN	144	Classical_frac	311238	1418	0	U	K.ASASDGSSFVVAR.Y	306.53	3.03846	0.629942	160.16	10.7979	3.15239	415.209	4.40232	9.42375	1	12266	40.8363	12266K.ASASDGSSFVVAR.Y	741.892	2	741.891	0.92	3.721
sp|Q9H4G4|GAPR1_HUMAN	144	Classical_frac	311238	1413	0	U	R.EAQQYSEALASTR.I	150.973	10.47	15.34	107.291	14.2767	12.7775	248.023	13.4668	11.2576	1	12256	40.8143	12256R.EAQQYSEALASTR.I	841.932	2	841.931	0.68	4.722
sp|Q15149|PLEC_HUMAN	146	Classical_frac	311238	1902	8	R	R.LAEDEAFQR.R	170.273	39.2607	46.5737	148.492	43.2409	37.0657	157.635	50.0112	35.7845	0.806931	13219	42.6832	13219R.LAEDEAFQR.R	654.344	2	654.343	0.9	2.128
sp|Q15149|PLEC_HUMAN	146	Classical_frac	311238	1872	9	R	R.LTVDEAVR.A	327.835	89.799	106.205	186.942	97.2496	89.545	241.383	132.159	87.9646	0.689138	13163	42.5853	13163R.LTVDEAVR.A	566.333	2	566.332	0.7	2.228
sp|Q15149|PLEC_HUMAN	146	Classical_frac	311238	7341	8	R	R.NTNM*TAK.K	1194.77	357.63	490.957	923.559	423.917	385.779	851.884	623.487	364.082	1	5525	27.8588	5525R.NTNM*TAK.K	627.35	2	627.35	0.04	1.67
sp|P05089|ARGI1_HUMAN_contaminant	147	Classical_frac	311238	1415	3	R	R.GGVEEGPTVLR.K	907.109	168.376	104.037	484.549	129.598	81.4766	921.24	96.5779	93.7133	1	12259	40.82	12259R.GGVEEGPTVLR.K	671.881	2	671.88	1.02	2.804
sp|Q93033|IGSF2_HUMAN	148	Classical_frac	311238	1172	0	U	R.ASQGELQVSK.L	355.134	4.85075	5.97134	508.295	17.3463	6.76786	455.167	1.65452	0	1	11756	39.8147	11756R.ASQGELQVSK.L	752.941	2	752.94	0.44	4.038
sp|Q93033|IGSF2_HUMAN	148	Classical_frac	311238	2337	0	U	R.CVVAEVM*K.T	737.042	74.4464	75.9719	835.267	59.9388	60.541	845.423	68.5593	45.1843	1	14087	44.4352	14087R.CVVAEVM*K.T	705.4	2	705.398	1.76	2.216
sp|Q93033|IGSF2_HUMAN	148	Classical_frac	311238	7342	0	U	K.EAGGVTTNR.R	502.468	29.3769	31.6282	486.545	52.8984	42.5407	455.017	25.3092	39.032	1	5529	27.8725	5529K.EAGGVTTNR.R	567.31	2	567.309	0.86	2.814
sp|Q93033|IGSF2_HUMAN	148	Classical_frac	311238	3649	0	U	R.FAASDVQLNK.L	232.787	24.7398	32.0403	255.087	25.1566	21.9738	231.043	23.0726	24.0878	1	16686	50.06	16686R.FAASDVQLNK.L	775.952	2	775.951	1.62	3.209
sp|Q93033|IGSF2_HUMAN	148	Classical_frac	311238	4050	0	U	R.IAVTLPESK.L	383.074	37.8169	46.4417	400.459	51.2817	61.9894	375.092	45.2595	42.9806	0.737403	17485	52.0992	17485R.IAVTLPESK.L	708.448	2	708.447	0.9	2.63
sp|Q93033|IGSF2_HUMAN	148	Classical_frac	311238	2390	0	U	K.LGPTTFR.L	296.214	18.0353	38.0563	313.855	31.2585	17.3239	305.279	29.574	29.4396	0.98258	14193	44.658	14193K.LGPTTFR.L	510.806	2	510.806	0.52	1.923
sp|Q93033|IGSF2_HUMAN	148	Classical_frac	311238	7781	0	U	K.QTDQTTLR.I	1049.19	10.8864	6.26953	1467.19	23.7038	0	1361.54	7.30792	9.60831	1	6445	29.6785	6445K.QTDQTTLR.I	596.331	2	596.33	1.07	2.849
sp|Q93033|IGSF2_HUMAN	148	Classical_frac	311238	8967	0	U	R.SGDVYVER.V	667.644	103.619	136.847	925.831	138.664	111.633	775.635	142.326	117.169	0.735241	8938	34.3825	8938R.SGDVYVER.V	577.306	2	577.306	0.03	2.551
sp|Q93033|IGSF2_HUMAN	148	Classical_frac	311238	3640	0	U	R.SSSTDFVLK.L	407.646	75.4393	104.881	526.51	87.4144	83.8689	476.048	91.1604	78.6079	0.813504	16668	50.009	16668R.SSSTDFVLK.L	721.419	2	721.419	0.61	2.638
sp|P56199|ITA1_HUMAN	149	Classical_frac	311238	2686	0	U	K.ASQIIIPR.N	169.915	98.7713	145.18	149.205	100.59	121.283	156.943	142.331	118.265	0.978439	14777	45.8037	14777K.ASQIIIPR.N	563.861	2	563.861	0.64	2.896
sp|P56199|ITA1_HUMAN	149	Classical_frac	311238	9140	0	U	K.EAFTEAR.G	412.427	193.179	266.334	563.556	227.682	197.626	417.2	227.77	179.248	0.683314	9303	35.1143	9303K.EAFTEAR.G	526.782	2	526.782	-0.17	2.44
sp|P56199|ITA1_HUMAN	149	Classical_frac	311238	2229	0	U	R.GESLPCVK.L	323.168	190.803	276.446	402.834	208.444	206.458	332.938	229.055	209.222	0.993995	13879	44.0275	13879R.GESLPCVK.L	674.389	2	674.389	0.11	2.639
sp|P56199|ITA1_HUMAN	149	Classical_frac	311238	2404	0	U	R.GTILDCNTCK.F	293.949	130.783	179.592	294.356	158.691	149.336	265.797	176.742	156.505	1	14219	44.703	14219R.GTILDCNTCK.F	820.432	2	820.431	0.84	3.532
sp|P56199|ITA1_HUMAN	149	Classical_frac	311238	8851	0	U	R.M*EDGNIK.I	1116.02	668.014	763.725	1183.53	694.089	878.335	1121.76	967.464	930.046	1	8689	33.8682	8689R.M*EDGNIK.I	640.85	2	640.85	0.02	1.361
sp|P56199|ITA1_HUMAN	149	Classical_frac	311238	1299	0	U	R.QTM*TALGIDTAR.K	405.155	238.998	334.038	406.683	240.633	277.679	397.383	324.861	288.169	1	12022	40.3577	12022R.QTM*TALGIDTAR.K	761.909	2	761.908	0.83	2.924
sp|P56199|ITA1_HUMAN	149	Classical_frac	311238	2297	0	U	R.SFFSGTQER.K	137.922	73.7896	88.9665	108.489	75.6646	64.1371	114.329	78.5879	86.3887	0.973678	14012	44.2992	14012R.SFFSGTQER.K	644.331	2	644.33	0.89	2.7
sp|P56199|ITA1_HUMAN	149	Classical_frac	311238	4556	0	U	K.VGYPFLR.R	110.231	47.5832	63.5953	85.9913	56.9104	48.717	94.4189	70.5919	55.3083	0.995941	18516	55.2855	18516K.VGYPFLR.R	540.824	2	540.824	0.68	1.978
sp|P56199|ITA1_HUMAN	149	Classical_frac	311238	1116	0	U	K.VIQDCEDENIQR.F	117.479	77.3217	110.943	140.587	93.3283	98.381	131.536	105.777	101.702	1	11649	39.5995	11649K.VIQDCEDENIQR.F	874.428	2	874.428	0.54	4.844
sp|P56199|ITA1_HUMAN	149	Classical_frac	311238	2825	0	U	R.VTLDSLR.Q	377.315	195.175	257.19	334.501	193.613	213.084	322.667	240.191	235.677	0.892994	15053	46.388	15053R.VTLDSLR.Q	516.817	2	516.816	0.57	2.064
sp|Q6UX71|PXDC2_HUMAN	151	Classical_frac	311238	8230	1	R	R.ASVGQDSPEPR.S	1004.37	10.0197	7.12215	958.806	16.8922	0	782.79	0.0179507	2.21295	0.556399	7386	31.4825	7386R.ASVGQDSPEPR.S	686.357	2	686.357	0.5	3.034
sp|Q6UX71|PXDC2_HUMAN	151	Classical_frac	311238	7979	2	R	R.CSSGFDR.H	639.247	11.8321	22.4514	687.943	18.6419	12.5762	858.402	12.0211	25.6128	0.997673	6863	30.4897	6863R.CSSGFDR.H	529.251	2	529.25	0.77	2.21
sp|Q6UX71|PXDC2_HUMAN	151	Classical_frac	311238	1942	1	R	R.IQQIPNVR.R	467.549	9.52062	6.70159	240.096	13.4921	9.82574	282.653	8.40718	9.96611	0.663493	13306	42.8713	13306R.IQQIPNVR.R	598.87	2	598.869	0.84	1.94
sp|P05362|ICAM1_HUMAN	152	Classical_frac	311238	9219	0	U	K.ASVSVTAEDEGTQR.L	197.676	105.453	132.156	233.764	109.752	131.223	230.338	139.573	101.255	1	9471	35.4695	9471K.ASVSVTAEDEGTQR.L	839.927	2	839.926	0.74	4.849
sp|P05362|ICAM1_HUMAN	152	Classical_frac	311238	7555	0	U	R.CQVEGGAPR.A	671.564	126.23	179.165	810.953	139.951	170.963	688.781	159.365	128.34	1	5974	28.7342	5974R.CQVEGGAPR.A	601.812	2	601.811	1.29	3.088
sp|P05362|ICAM1_HUMAN	152	Classical_frac	311238	2545	0	U	R.DLEGTYLCR.A	163.693	52.024	87.9435	224.72	75.6895	72.9682	193.431	87.5637	72.5787	0.950841	14504	45.2962	14504R.DLEGTYLCR.A	678.345	2	678.345	0.68	2.959
sp|P05362|ICAM1_HUMAN	152	Classical_frac	311238	3223	0	U	K.ELLLPGNNR.K	287.289	147.771	186.325	277.28	165.464	179.988	271.878	186.51	142.26	1	15838	48.087	15838K.ELLLPGNNR.K	627.872	2	627.872	0.76	2.566
sp|P05362|ICAM1_HUMAN	152	Classical_frac	311238	2184	0	U	R.GGSVLVTCSTSCDQPK.L	516.781	128.544	174.858	602.559	144.83	183.801	721.441	177.998	161.226	0.957628	13786	43.8317	13786R.GGSVLVTCSTSCDQPK.L	718.703	3	718.703	0.82	4.301
sp|P05362|ICAM1_HUMAN	152	Classical_frac	311238	7233	0	U	R.STQGEVTR.K	906.572	225.854	284.521	1341.29	256.95	290.229	1214.68	284.769	224.997	0.978886	5301	27.4453	5301R.STQGEVTR.K	553.804	2	553.804	1.15	2.611
sp|P05362|ICAM1_HUMAN	152	Classical_frac	311238	3658	0	U	K.VTLNGVPAQPLGPR.A	156.486	58.4986	84.6151	126.048	75.9538	71.1754	134.521	70.8681	65.7525	1	16701	50.1012	16701K.VTLNGVPAQPLGPR.A	824.492	2	824.491	1.21	3.694
sp|P05362|ICAM1_HUMAN	152	Classical_frac	311238	3109	0	U	K.VTVNVLSPR.Y	146.549	28.1467	44.1255	117.185	34.1104	41.2737	122.605	37.3274	31.6114	0.763362	15615	47.6172	15615K.VTVNVLSPR.Y	607.377	2	607.377	0.86	2.257
sp|P02751-15|FINC_HUMAN	153	Classical_frac	311238	9412	13	R	R.ATITGYR.I	303.919	111.029	169.349	186.294	160.408	153.152	252.299	189.627	147.355	0.799376	9873	36.2165	9873R.ATITGYR.I	505.796	2	505.795	0.66	2.005
sp|P02751-15|FINC_HUMAN	153	Classical_frac	311238	7598	14	R	K.GNQESPK.A	407.5	185.171	315.091	322.349	265.02	255.461	332.155	279.506	232.913	0.996186	6060	28.904	6060K.GNQESPK.A	609.349	2	609.348	0.85	2.47
sp|P02751-15|FINC_HUMAN	153	Classical_frac	311238	504	16	R	R.ISCTIANR.C	495.63	72.1408	124.093	290.352	127.492	104.421	311.075	99.4879	99.5588	0.61645	10442	37.3247	10442R.ISCTIANR.C	582.324	2	582.324	0.47	2.731
sp|P02751-15|FINC_HUMAN	153	Classical_frac	311238	2726	14	R	R.LTVGLTR.R	310.918	188.761	263.299	208.977	273.04	209.231	270.165	310.694	250.772	0.800051	14857	45.9738	14857R.LTVGLTR.R	494.822	2	494.821	0.64	2.157
sp|P02751-15|FINC_HUMAN	153	Classical_frac	311238	8076	14	R	K.NGPGPTK.T	327.517	144.092	258.161	233.905	210.304	211.193	279.967	220.976	188.805	0.978576	7068	30.909	7068K.NGPGPTK.T	564.843	2	564.842	0.59	1.872
sp|P02751-15|FINC_HUMAN	153	Classical_frac	311238	8352	14	R	R.SDTVPSPR.D	282.23	85.6579	138.203	311.937	120.834	121.387	252.587	130.258	106.894	0.818894	7645	31.9365	7645R.SDTVPSPR.D	544.301	2	544.301	0.52	2.905
sp|P02751-15|FINC_HUMAN	153	Classical_frac	311238	843	14	R	K.SEPLIGR.K	441.409	186.947	313.988	309.005	271.377	246.014	342.091	263.36	250.731	0.903167	11114	38.5772	11114K.SEPLIGR.K	500.803	2	500.803	0.42	2.669
sp|A6NI73|LIRA5_HUMAN	154	Classical_frac	311238	9434	3	R	R.CQGTLEAQEYR.L	140.315	19.6941	17.6672	200.94	21.7206	20.4351	135.059	15.5095	22.384	0.828353	9920	36.3053	9920R.CQGTLEAQEYR.L	792.389	2	792.388	0.91	2.882
sp|A6NI73|LIRA5_HUMAN	154	Classical_frac	311238	8271	3	R	R.GNSVTIR.C	794.253	18.0606	13.9322	1246.77	33.3828	7.24806	845.236	14.134	19.6763	0.949853	7476	31.6388	7476R.GNSVTIR.C	488.293	2	488.293	0.48	1.988
sp|A6NI73|LIRA5_HUMAN	154	Classical_frac	311238	7242	1	R	R.SPQAAAGR.-	3032.42	342.785	421.688	1474.16	392.069	332.139	1647.64	541.384	276.968	0.972371	5316	27.4933	5316R.SPQAAAGR.-	493.783	2	493.783	1.18	2.199
sp|P61626|LYSC_HUMAN	155	Classical_frac	311238	7502	0	U	R.ATNYNAGDR.S	455.834	71.1158	80.2949	285.754	80.8409	87.0763	448.235	90.4106	64.4113	0.998457	5863	28.5288	5863R.ATNYNAGDR.S	605.805	2	605.804	0.49	3.352
sp|P61626|LYSC_HUMAN	155	Classical_frac	311238	7524	0	U	R.ATNYNAGDR.S	310.503	111.757	154.012	236.806	135.346	127.098	526.151	133.267	108.272	0.750231	5910	28.6172	5910R.ATNYNAGDR.S	605.805	2	605.804	0.49	2.504
sp|O14672|ADA10_HUMAN	157	Classical_frac	311238	3108	1	R	R.LVDADGPLAR.L	894.717	51.8083	53.1454	1555.18	68.95	49.0389	1017	70.3656	59.3701	0.977336	15614	47.6168	15614R.LVDADGPLAR.L	628.364	2	628.364	0.36	2.609
sp|O14672|ADA10_HUMAN	157	Classical_frac	311238	3323	1	R	R.TITLQPGSPCNDFR.G	98.9721	14.8847	17.8888	125.713	24.0675	12.5243	86.4923	20.6992	17.6771	1	16035	48.5412	16035R.TITLQPGSPCNDFR.G	917.97	2	917.97	0.95	3.654
sp|Q14118|DAG1_HUMAN	158	Classical_frac	311238	9380	0	U	K.ATSITVTGSGSCR.H	389.776	93.8787	116.866	552.188	101.856	129.095	462.505	132.588	125.539	0.969823	9805	36.0968	9805K.ATSITVTGSGSCR.H	763.396	2	763.396	0.51	3.846
sp|P02749|APOH_HUMAN	160	Classical_frac	311238	443	0	U	K.TDASDVKPC.-	2195.23	21.096	40.0516	539.615	20.2219	11.7288	412.118	15.3818	22.0947	1	10325	37.0908	10325K.TDASDVKPC.-	725.885	2	725.884	0.7	2.399
sp|P04217|A1BG_HUMAN	161	Classical_frac	311238	2247	1	R	R.CLAPLEGAR.F	843.214	2.88323	0	188.725	9.17611	4.82037	139.319	3.92314	0.289182	0.922776	13914	44.092	13914R.CLAPLEGAR.F	608.34	2	608.34	0.63	2.791
sp|Q14108|SCRB2_HUMAN	165	Classical_frac	311238	1071	1	R	K.AVDQSIEK.K	278.419	163.105	202.375	263.417	196.513	174.055	298.652	269.499	130.935	0.968983	11559	39.4302	11559K.AVDQSIEK.K	674.398	2	674.398	0.84	2.801
sp|Q14108|SCRB2_HUMAN	165	Classical_frac	311238	8803	0	U	R.DQSVGDPK.I	1210.02	686.418	878.44	1263.46	833.323	641.143	1279.32	1093.99	517.444	1	8587	33.6672	8587R.DQSVGDPK.I	652.367	2	652.367	1.02	2.257
sp|Q14108|SCRB2_HUMAN	165	Classical_frac	311238	2255	1	R	R.VEEVGPYTYR.E	745.548	90.7225	153.084	916.53	118.922	119.212	674.888	121.379	94.8661	1	13927	44.1108	13927R.VEEVGPYTYR.E	721.38	2	721.38	0.89	2.523
sp|P25705|ATPA_HUMAN	166	Classical_frac	311238	2684	2	R	R.ELIIGDR.Q	428.712	61.3665	79.2602	360.777	80.1581	71.632	672.789	84.4784	69.6163	0.822233	14774	45.7988	14774R.ELIIGDR.Q	522.816	2	522.816	0.36	2.266
sp|P25705|ATPA_HUMAN	166	Classical_frac	311238	1333	1	R	K.TGTAEM*SSILEER.I	535.136	207.372	175.417	328.773	185.027	264.991	426.043	205.127	131.412	1	12093	40.4793	12093K.TGTAEM*SSILEER.I	834.92	2	834.919	1.09	2.902
sp|P25705|ATPA_HUMAN	166	Classical_frac	311238	7352	2	R	R.VGSAAQTR.A	1600.89	55.604	56.3626	1580.88	96.6761	77.4755	1971.22	77.9496	54.9936	0.931399	5549	27.9245	5549R.VGSAAQTR.A	509.796	2	509.796	-0.03	2.53
sp|Q9NY15|STAB1_HUMAN	168	Classical_frac	311238	1933	0	U	R.CTQGFQLQDTPR.K	360.175	19.651	25.3309	215.25	32.3335	27.5995	292.094	32.2293	34.1519	0.938713	13283	42.8093	13283R.CTQGFQLQDTPR.K	840.423	2	840.422	0.68	3.259
sp|Q9NY15|STAB1_HUMAN	168	Classical_frac	311238	8063	0	U	R.CVSQEGVAR.C	626.15	24.9059	49.5678	465.213	30.5948	50.1468	297.84	39.6899	31.6299	0.73822	7038	30.8465	7038R.CVSQEGVAR.C	617.825	2	617.824	1.03	3.373
sp|Q9NY15|STAB1_HUMAN	168	Classical_frac	311238	1987	1	R	R.ELPDQITQDCR.Y	278.166	14.1208	25.7019	172.72	18.8891	13.1952	137.19	15.247	10.8518	1	13395	43.0368	13395R.ELPDQITQDCR.Y	802.402	2	802.401	1.15	3.04
sp|Q9NY15|STAB1_HUMAN	168	Classical_frac	311238	2978	0	U	R.LGGQEVATLNPTTR.W	124.28	18.3459	25.5093	77.541	16.4925	15.4932	97.8147	13.7659	20.4742	1	15357	47.0405	15357R.LGGQEVATLNPTTR.W	843.474	2	843.473	1.5	2.594
sp|Q9NY15|STAB1_HUMAN	168	Classical_frac	311238	8393	0	U	R.QLSPEDR.A	1123.61	9.46598	12.8745	700.877	13.2951	13.722	564.516	3.43548	14.0104	0.964967	7727	32.0717	7727R.QLSPEDR.A	537.293	2	537.293	0.56	2.297
sp|Q9NY15|STAB1_HUMAN	168	Classical_frac	311238	9025	1	R	R.SATCQVTADGK.T	513.452	41.1164	99.5701	471.703	66.0283	89.8133	326.437	67.9601	64.4023	1	9059	34.6275	9059R.SATCQVTADGK.T	798.428	2	798.427	1.11	3.365
sp|P81605|DCD_HUMAN_contaminant	169	Classical_frac	311238	2209	2	R	K.AVGGLGK.L	1205.02	40.306	31.1338	605.017	59.2493	25.5439	672.538	45.7965	27.3523	1	13837	43.9467	13837K.AVGGLGK.L	530.35	2	530.35	0.79	1.995
sp|P81605|DCD_HUMAN_contaminant	169	Classical_frac	311238	8754	2	R	K.ENAGEDPGLAR.Q	3411.83	39.1088	0	800.394	40.8344	15.0298	928.661	13.3514	13.4202	1	8478	33.4365	8478K.ENAGEDPGLAR.Q	679.349	2	679.349	0.4	2.418
sp|Q08188|TGM3_HUMAN_contaminant	170	Classical_frac	311238	8011	1	R	R.DAATDVASR.N	1178.81	15.5123	21.4487	310.744	29.7133	12.4914	984.353	15.336	22.4167	0.875383	6927	30.6218	6927R.DAATDVASR.N	567.801	2	567.801	0.41	2.814
sp|P15153|RAC2_HUMAN	172	Classical_frac	311238	840	0	U	R.AVLCPQPTR.Q	292.946	16.9319	28.2736	124.236	25.5145	20.8712	189.763	19.8348	23.1475	1	11107	38.5655	11107R.AVLCPQPTR.Q	635.862	2	635.861	1.76	1.786
sp|P15153|RAC2_HUMAN	172	Classical_frac	311238	2640	9	R	K.CVVVGDGAVGK.T	453.376	27.2636	41.011	181.215	33.1829	33.3624	445.685	31.3537	31.2841	0.630646	14687	45.6348	14687K.CVVVGDGAVGK.T	759.94	2	759.939	0.36	3.619
sp|P15153|RAC2_HUMAN	172	Classical_frac	311238	3267	3	R	K.TVFDEAIR.A	658.291	33.0828	33.896	298.309	31.446	43.1344	632.926	39.7831	27.4015	0.955691	15927	48.2937	15927K.TVFDEAIR.A	590.333	2	590.332	0.67	2.688
sp|P15153|RAC2_HUMAN	172	Classical_frac	311238	2486	3	R	K.YLECSALTQR.G	276.757	36.3106	35.3944	174.961	37.4513	41.696	271.305	41.7435	34.975	0.856664	14387	45.0393	14387K.YLECSALTQR.G	735.386	2	735.385	1.34	2.716
sp|Q13443|ADAM9_HUMAN	176	Classical_frac	311238	409	1	R	R.AVLPQTR.Y	1978.32	87.04	115.489	1202.41	113.688	104.32	1356.11	135.004	76.4925	0.580585	10254	36.9583	10254R.AVLPQTR.Y	507.319	2	507.319	0.15	2.372
sp|Q13443|ADAM9_HUMAN	176	Classical_frac	311238	7408	1	R	K.SCIM*NSGASGSR.N	881.181	146.486	114.772	1534.06	170.774	168.789	1088.27	183.046	91.5296	0.965744	5661	28.1168	5661K.SCIM*NSGASGSR.N	736.346	2	736.345	0.94	1.764
sp|Q9Y624|JAM1_HUMAN	177	Classical_frac	311238	1986	1	R	K.DGIVM*PTNPK.S	498.503	76.2544	109.119	791.737	90.8498	82.5021	486.886	93.9804	85.0879	1	13394	43.0363	13394K.DGIVM*PTNPK.S	773.44	2	773.439	0.74	2.401
sp|Q9Y624|JAM1_HUMAN	177	Classical_frac	311238	8948	1	R	K.FDQGDTTR.L	423.474	57.6598	61.691	652.618	66.8942	55.0663	432.316	68.0901	59.4264	0.992828	8899	34.3082	8899K.FDQGDTTR.L	584.794	2	584.793	0.38	2.105
sp|Q9Y624|JAM1_HUMAN	177	Classical_frac	311238	2281	1	R	R.IPENNPVK.L	464.188	16.8949	12.6087	677.015	24.7017	13.8327	517.152	12.8172	12.4976	1	13977	44.2255	13977R.IPENNPVK.L	684.917	2	684.916	0.52	1.66
sp|Q9Y624|JAM1_HUMAN	177	Classical_frac	311238	8588	1	R	R.NGYGTPM*TSNAVR.M	1140.27	38.958	57.8601	2075.07	54.437	43.3496	1375.24	34.9279	48.5725	1	8135	32.8082	8135R.NGYGTPM*TSNAVR.M	806.902	2	806.901	0.68	2.626
sp|P01009|A1AT_HUMAN	178	Classical_frac	311238	2421	2	R	K.QINDYVEK.G	451.248	34.4618	49.8988	218.72	38.1743	36.8971	193.658	48.0746	38.7276	0.952861	14256	44.7807	14256K.QINDYVEK.G	733.917	2	733.916	0.82	2.817
sp|Q96RQ3|MCCA_HUMAN	179	Classical_frac	311238	9202	0	U	K.CSVNGVASK.A	190.285	32.5964	47.0727	235.794	44.1429	44.0487	244.126	47.1068	40.2136	1	9434	35.3808	9434K.CSVNGVASK.A	690.39	2	690.389	1.12	2.704
sp|Q96RQ3|MCCA_HUMAN	179	Classical_frac	311238	9419	0	U	K.LGEAAVR.A	488.545	104.013	135.433	519.793	116.793	112.504	440.973	138.995	124.275	0.807356	9891	36.2563	9891K.LGEAAVR.A	472.79	2	472.79	0.5	2.097
sp|Q96RQ3|MCCA_HUMAN	179	Classical_frac	311238	2183	0	U	R.LNISYTR.N	259.03	31.6228	43.5077	236.823	44.1975	32.7282	262.116	46.2525	44.1462	0.925215	13784	43.8285	13784R.LNISYTR.N	548.322	2	548.322	1	2.137
sp|P18433|PTPRA_HUMAN	180	Classical_frac	311238	2140	3	R	R.DLLVTNTR.E	338.407	26.3314	13.3053	344.743	30.9294	21.2523	300.048	40.1445	8.10827	0.835876	13699	43.6622	13699R.DLLVTNTR.E	580.846	2	580.845	0.73	2.293
sp|P18433|PTPRA_HUMAN	180	Classical_frac	311238	3905	6	R	K.FIAAQGPK.E	557.478	65.807	67.6241	467.741	80.029	67.7516	396.673	79.0295	63.4741	0.654598	17197	51.3038	17197K.FIAAQGPK.E	645.403	2	645.403	0.5	2.337
sp|O15439|MRP4_HUMAN	181	Classical_frac	311238	1619	3	R	R.TM*NEVITGIR.I	500.165	144.568	206.502	360.514	164.191	164.579	350.482	191.125	160.816	1	12664	41.6368	12664R.TM*NEVITGIR.I	689.882	2	689.882	0.43	2.37
sp|P30825|CTR1_HUMAN	182	Classical_frac	311238	8387	0	U	K.ESAM*VNK.I	533.247	282.127	407.72	565.141	292.447	320.886	499.017	376.728	320.799	0.947965	7712	32.044	7712K.ESAM*VNK.I	626.853	2	626.852	0.54	1.647
sp|P30825|CTR1_HUMAN	182	Classical_frac	311238	3005	0	U	K.FLANVNDR.T	227.878	57.7304	81.6796	205.154	65.4828	66.7665	157.656	83.2387	63.7983	0.960084	15406	47.1628	15406K.FLANVNDR.T	589.331	2	589.33	1.07	2.446
sp|P17813|EGLN_HUMAN	183	Classical_frac	311238	3015	1	R	K.GNCVSLLSPSPEGDPR.F	74.6227	20.551	21.5249	60.1154	30.3324	30.0338	76.0857	28.6727	17.3121	1	15430	47.2115	15430K.GNCVSLLSPSPEGDPR.F	957.484	2	957.483	1.07	3.426
sp|P02750|A2GL_HUMAN	184	Classical_frac	311238	9306	0	U	R.CAGPEAVK.G	1099.93	31.4225	32.9097	232.225	36.3038	29.5369	244.644	44.0908	30.2531	0.813653	9650	35.7968	9650R.CAGPEAVK.G	645.368	2	645.368	0.59	2.309
sp|P02750|A2GL_HUMAN	184	Classical_frac	311238	1862	0	U	R.GPLQLER.L	1008.56	24.5696	9.4188	283.811	31.7035	21.0789	246.579	31.9359	14.8773	0.845113	13142	42.5445	13142R.GPLQLER.L	521.317	2	521.316	0.75	2.013
sp|P02750|A2GL_HUMAN	184	Classical_frac	311238	4131	0	U	R.VAAGAFQGLR.Q	140.33	13.3687	15.4502	52.0917	12.1322	12.2857	61.069	18.2217	12.4518	0.83602	17649	52.5747	17649R.VAAGAFQGLR.Q	609.862	2	609.861	0.39	2.933
sp|Q9ULF5|S39AA_HUMAN	185	Classical_frac	311238	7913	1	R	K.QNTEESTIGR.K	245.759	42.7051	67.1892	260.256	40.0638	47.2292	198.166	58.188	52.3872	0.954648	6723	30.1903	6723K.QNTEESTIGR.K	682.355	2	682.354	1.36	3.019
sp|P22413|ENPP1_HUMAN	186	Classical_frac	311238	1403	0	U	R.CDSLENLR.Q	139.643	38.3631	55.8804	104.884	49.0594	56.6433	127.372	51.1654	47.99	1	12234	40.7715	12234R.CDSLENLR.Q	618.317	2	618.316	0.62	2.222
sp|Q9Y6M5|ZNT1_HUMAN	189	Classical_frac	311238	1721	0	U	K.CEDPTSYM*EVAK.T	348.873	19.6013	19.861	591.879	26.612	8.3898	326.853	19.4593	16.3182	1	12870	42.033	12870K.CEDPTSYM*EVAK.T	952.463	2	952.463	0.54	2.487
sp|Q9Y6M5|ZNT1_HUMAN	189	Classical_frac	311238	1084	0	U	K.LDPADPENPR.S	944.981	89.1993	132.787	1278.86	106.2	109.149	788.217	96.2728	115.411	1	11584	39.4737	11584K.LDPADPENPR.S	676.855	2	676.854	0.8	2.377
sp|Q9Y6M5|ZNT1_HUMAN	189	Classical_frac	311238	2338	0	U	K.NM*PNKQPESSL.-	767.408	36.1198	75.835	778.134	47.4567	58.4671	661.854	52.2939	54.8501	1	14088	44.4357	14088K.NM*PNKQPESSL.-	859.962	2	859.961	0.94	2.043
sp|P08174-7|DAF_HUMAN	191	Classical_frac	311238	1985	6	R	K.CEESFVK.I	188.275	107.906	140.369	145.316	126.736	138.99	203.317	95.9681	123.853	1	13392	43.032	13392K.CEESFVK.I	678.866	2	678.865	0.89	2.8
sp|P08174-7|DAF_HUMAN	191	Classical_frac	311238	3834	6	R	K.DSVICLK.G	258.389	96.0952	128.133	207.996	121.189	131.016	243.326	92.3277	114.373	1	17050	50.9287	17050K.DSVICLK.G	646.886	2	646.886	0.55	2.143
sp|P08174-7|DAF_HUMAN	191	Classical_frac	311238	2794	6	R	R.LNSASLK.Q	158.511	76.0311	95.3824	135.238	81.2673	97.6252	163.035	89.0859	81.7875	0.89874	14990	46.2602	14990R.LNSASLK.Q	595.88	2	595.879	0.95	2.324
sp|P08174-7|DAF_HUMAN	191	Classical_frac	311238	9307	6	R	R.QSVTYACNK.G	322.207	60.9082	85.5233	383.354	74.6056	68.1921	394.03	64.4578	67.9465	1	9654	35.8047	9654R.QSVTYACNK.G	764.914	2	764.913	1.09	3.11
sp|P08174-7|DAF_HUMAN	191	Classical_frac	311238	7808	6	R	R.SCEVPTR.L	476.33	254.264	313.66	446.767	278.7	331.072	658.814	227.538	286.925	0.993474	6506	29.8007	6506R.SCEVPTR.L	539.282	2	539.282	0.78	2.54
sp|P08174-7|DAF_HUMAN	191	Classical_frac	311238	8602	6	R	K.SCPNPGEIR.N	425.687	215.211	284.056	343.342	235.262	252.582	471.676	187.283	258.894	0.972137	8165	32.8675	8165K.SCPNPGEIR.N	629.824	2	629.824	0.44	2.488
sp|P08174-7|DAF_HUMAN	191	Classical_frac	311238	4339	6	R	R.TSFPEDTVITYK.C	44.1172	10.9994	20.4289	24.8989	11.5681	12.2892	29.8901	15.6234	12.5406	0.510638	18066	53.772	18066R.TSFPEDTVITYK.C	930.014	2	930.014	0.65	3.432
sp|P07996|TSP1_HUMAN	192	Classical_frac	311238	1829	1	R	R.DLASIAR.L	1256.68	59.3359	74.7457	137.756	61.7447	63.1034	198.258	81.2562	76.3025	0.900075	13078	42.4178	13078R.DLASIAR.L	487.795	2	487.795	0.03	2.534
sp|Q86VB7-2|C163A_HUMAN	196	Classical_frac	311238	749	3	R	K.CGVALSTPGGAR.F	203.437	27.5079	34.8535	195.092	31.9592	25.1121	188.829	24.5352	23.2816	0.896903	10929	38.2412	10929K.CGVALSTPGGAR.F	687.872	2	687.872	1.09	2.643
sp|Q86VB7-2|C163A_HUMAN	196	Classical_frac	311238	8667	3	R	R.LQEGPTSCSGR.V	419.059	0.988779	2.51916	505.2	10.7286	3.75851	442.218	2.80788	9.8819	0.997003	8300	33.1353	8300R.LQEGPTSCSGR.V	710.857	2	710.856	0.8	3.236
sp|Q86VB7-2|C163A_HUMAN	196	Classical_frac	311238	8157	3	R	R.LTSEASR.E	864.901	14.0804	26.3622	1022.25	25.3159	9.75883	978.302	16.638	24.0794	0.968751	7236	31.2218	7236R.LTSEASR.E	496.783	2	496.782	0.4	2.219
sp|Q86VB7-2|C163A_HUMAN	196	Classical_frac	311238	1500	3	R	R.LVDGENK.C	916.873	27.1752	36.1917	959.457	40.0658	28.2574	1144.37	34.233	36.3154	0.972718	12429	41.183	12429R.LVDGENK.C	616.866	2	616.866	-0.29	2.11
sp|Q86VB7-2|C163A_HUMAN	196	Classical_frac	311238	1656	3	R	R.LVDGVTECSGR.L	272.012	6.64701	5.55832	308.869	7.37395	3.31657	287.329	2.21131	5.56784	0.941369	12741	41.797	12741R.LVDGVTECSGR.L	711.367	2	711.366	0.5	2.711
sp|Q86VB7-2|C163A_HUMAN	196	Classical_frac	311238	2277	3	R	R.LVGGDIPCSGR.V	179.399	3.07338	8.15247	168.775	8.42292	4.76346	157.46	8.23154	7.53041	0.925493	13972	44.2198	13972R.LVGGDIPCSGR.V	680.367	2	680.366	0.65	3.087
sp|Q86VB7-2|C163A_HUMAN	196	Classical_frac	311238	3765	3	R	R.QLGCGSALK.T	313.379	33.6284	45.2724	347.357	40.5853	27.8909	324.116	42.2125	32.8106	1	16915	50.6097	16915R.QLGCGSALK.T	696.408	2	696.408	0.61	2.512
sp|Q86VB7-2|C163A_HUMAN	196	Classical_frac	311238	4000	3	R	R.QLGCGSALK.T	252.087	16.7611	28.8362	244.731	23.2845	20.4351	239.629	22.0854	20.9986	1	17384	51.8212	17384R.QLGCGSALK.T	696.408	2	696.408	0.6	2.582
sp|Q86VB7-2|C163A_HUMAN	196	Classical_frac	311238	9254	3	R	K.SSM*SETTVGVVCR.Q	1000.87	14.0904	49.9779	1231.84	35.3064	31.6954	1181.01	26.2116	30.2488	1	9542	35.5998	9542K.SSM*SETTVGVVCR.Q	829.409	2	829.408	1.1	2.256
sp|P19634|SL9A1_HUMAN	198	Classical_frac	311238	439	0	U	K.VAEEDEDDDGGIM*M*R.S	392.298	126.344	178.395	213.07	116.105	132.478	232.261	150.41	142.877	1	10318	37.076	10318K.VAEEDEDDDGGIM*M*R.S	971.915	2	971.914	0.59	3.14
sp|P17927|CR1_HUMAN	201	Classical_frac	311238	2294	1	U	R.CQPGFVM*K.G	980.818	50.2732	76.8991	1829.37	67.1835	49.2254	1273.09	50.5477	44.2304	0.943931	14001	44.2722	14001R.CQPGFVM*K.G	720.892	2	720.891	1.47	1.74
sp|P17927|CR1_HUMAN	201	Classical_frac	311238	1236	0	U	K.CTAPEVENAIR.V	285.39	86.9104	116.887	404.254	136.652	159.856	307.096	152.099	139.554	0.778736	11898	40.1057	11898K.CTAPEVENAIR.V	744.888	2	744.888	1.24	3.53
sp|P17927|CR1_HUMAN	201	Classical_frac	311238	1238	0	U	K.CTAPEVENAIR.V	393.579	151.821	168.064	562.191	187.857	214.97	423.587	195.681	186.77	0.778045	11902	40.1128	11902K.CTAPEVENAIR.V	744.888	2	744.888	1.04	3.525
sp|P17927|CR1_HUMAN	201	Classical_frac	311238	4676	0	U	K.GIQFGSQIK.Y	159.467	26.0613	31.4449	113.874	33.9026	31.6325	135.18	34.1376	25.7152	0.663954	18766	56.1613	18766K.GIQFGSQIK.Y	718.438	2	718.437	0.95	2.075
sp|P17927|CR1_HUMAN	201	Classical_frac	311238	2940	1	U	K.SCDDFM*GQLLNGR.V	348.149	14.7416	21.6812	1001.32	23.0521	28.0429	831.486	19.7523	22.4003	1	15284	46.8895	15284K.SCDDFM*GQLLNGR.V	879.412	2	879.411	1.11	2.575
sp|P17927|CR1_HUMAN	201	Classical_frac	311238	7883	0	U	R.TLQTNEENSR.V	246.165	0	9.90227	470.334	7.08087	1.29491	317.611	0	3.91477	0.999709	6662	30.0955	6662R.TLQTNEENSR.V	710.866	2	710.865	1.3	3.564
sp|P17927|CR1_HUMAN	201	Classical_frac	311238	7947	0	U	R.TLQTNEENSR.V	569.498	1.77652	1.57909	330.122	4.9823	0	231.453	0.0788483	5.92753	1	6798	30.3572	6798R.TLQTNEENSR.V	710.866	2	710.865	1.34	3.219
sp|P17927|CR1_HUMAN	201	Classical_frac	311238	3944	1	U	K.VSFVCDEGFR.L	287.942	27.5118	52.6886	483.522	38.4217	28.5329	317.252	26.6252	37.9653	1	17274	51.5213	17274K.VSFVCDEGFR.L	722.859	2	722.858	0.57	2.676
sp|Q92896-2|GSLG1_HUMAN	202	Classical_frac	311238	9414	2	R	R.CNVENLPR.S	307.767	73.7477	80.6161	258.82	87.9722	86.1447	276.202	133.367	92.7668	0.708573	9878	36.2242	9878R.CNVENLPR.S	615.827	2	615.827	0.58	2.069
sp|Q99523|SORT_HUMAN	203	Classical_frac	311238	8138	1	R	K.CQGGVNPVR.E	199.103	17.506	19.9106	200.183	19.6227	13.836	177.404	23.3699	13.9459	0.985536	7193	31.1415	7193K.CQGGVNPVR.E	608.327	2	608.327	0.81	2.232
sp|P12814-4|ACTN1_HUMAN	204	Classical_frac	311238	605	3	R	K.GISQEQM*NEFR.A	319.107	106.301	141.012	224.199	122.863	111.59	271.873	169.126	96.7019	1	10645	37.7342	10645K.GISQEQM*NEFR.A	792.389	2	792.388	0.84	2.446
sp|P08581-2|MET_HUMAN	205	Classical_frac	311238	2314	2	R	R.TEFTTALQR.V	289.848	53.3608	78.9096	185.539	81.9487	88.7662	219.018	107.968	71.6945	1	14040	44.344	14040R.TEFTTALQR.V	648.362	2	648.361	0.82	1.882
sp|P08581-2|MET_HUMAN	205	Classical_frac	311238	3310	2	R	K.VFPNSAPLEGGTR.L	145.399	33.6816	41.0939	120.328	30.4672	31.9254	129.391	31.6279	28.9546	1	16010	48.4797	16010K.VFPNSAPLEGGTR.L	787.431	2	787.43	0.3	1.93
sp|Q15758|AAAT_HUMAN	206	Classical_frac	311238	9144	2	R	K.CVEENNGVAK.H	168.136	50.3431	71.3674	331.335	58.7786	70.6039	172.544	67.5906	61.1804	0.793642	9313	35.1338	9313K.CVEENNGVAK.H	789.422	2	789.422	0.58	4.01
sp|Q15758|AAAT_HUMAN	206	Classical_frac	311238	456	2	R	R.GPAGDATVASEK.E	594.897	68.7364	71.0334	380.376	77.4012	61.5909	285.906	75.3736	60.5706	1	10350	37.146	10350R.GPAGDATVASEK.E	780.936	2	780.935	0.41	2.72
sp|Q15758|AAAT_HUMAN	206	Classical_frac	311238	3464	2	R	R.STEPELIQVK.S	229.783	59.9214	93.9052	235.359	76.117	89.97	216.848	94.1076	76.9004	0.700538	16315	49.1593	16315R.STEPELIQVK.S	801.48	2	801.479	0.82	2.94
sp|Q9UMR7|CLC4A_HUMAN	207	Classical_frac	311238	9046	1	R	K.SSGINTASSAASK.E	276.076	22.4703	28.6853	366.154	27.7732	28.8024	245.087	23.7764	33.0772	1	9099	34.6938	9099K.SSGINTASSAASK.E	819.958	2	819.957	1.1	4.095
sp|Q7Z3B1|NEGR1_HUMAN	208	Classical_frac	311238	4435	0	U	R.SSIIFAGGDK.W	294.098	34.0104	52.6896	192.474	36.3262	35.0659	150.57	38.9054	38.6941	1	18268	54.4132	18268R.SSIIFAGGDK.W	726.928	2	726.927	1.13	2.597
sp|P40197|GPV_HUMAN	210	Classical_frac	311238	7521	0	U	R.DAAQCSGGDVAR.I	339.768	7.93679	14.1418	108.467	14.3825	20.6502	218.607	12.6628	19.6833	1	5902	28.5978	5902R.DAAQCSGGDVAR.I	718.345	2	718.343	1.62	3.283
sp|Q4KMQ2-2|ANO6_HUMAN	211	Classical_frac	311238	3203	3	R	R.DAFFNPATR.S	203.62	62.8841	99.0591	214.808	81.1105	70.5781	234.589	80.7796	83.5236	0.707752	15795	48.0023	15795R.DAFFNPATR.S	634.336	2	634.335	1.15	2.336
sp|Q4KMQ2-2|ANO6_HUMAN	211	Classical_frac	311238	4223	3	R	R.LVNSGIYK.A	285.187	69.9369	62.5541	363.868	75.8471	59.864	308.088	73.416	65.6924	0.799613	17832	53.0707	17832R.LVNSGIYK.A	676.422	2	676.421	1.53	2.038
sp|Q4KMQ2-2|ANO6_HUMAN	211	Classical_frac	311238	7359	3	R	R.QSEDPSCPNER.Y	876.785	18.5653	31.4415	2019.35	32.6636	26.7218	1364.59	8.71273	16.1157	0.951843	5564	27.957	5564R.QSEDPSCPNER.Y	774.352	2	774.352	0.94	2.771
sp|P02656|APOC3_HUMAN	212	Classical_frac	311238	1568	0	U	K.DALSSVQESQVAQQAR.G	1438.28	10.7209	11.3053	678.463	9.75388	11.0068	244.726	7.02707	10.5617	0.98885	12564	41.4482	12564K.DALSSVQESQVAQQAR.G	649.343	3	649.343	0.46	4.557
sp|P27797|CALR_HUMAN	215	Classical_frac	311238	4258	0	U	K.FVLSSGK.F	301.889	157.988	182.246	202.193	170.622	160.975	304.007	219.117	111.235	0.926867	17904	53.2797	17904K.FVLSSGK.F	598.377	2	598.376	1.02	1.969
sp|P27797|CALR_HUMAN	215	Classical_frac	311238	7838	0	U	K.GLQTSQDAR.F	400.261	215.071	211.425	520.581	133.174	159.866	520.48	285.578	101.758	0.976369	6567	29.9263	6567K.GLQTSQDAR.F	602.828	2	602.828	1.16	2.702
sp|P27824-2|CALX_HUMAN	217	Classical_frac	311238	9234	2	R	R.EIEDPEDR.K	519.212	325.557	314.249	400.085	345.683	318.319	504.382	422.677	261.505	1	9498	35.5177	9498R.EIEDPEDR.K	616.304	2	616.304	0.84	2.393
sp|Q13308-6|PTK7_HUMAN	218	Classical_frac	311238	8055	5	R	R.DDVTGEEAR.S	285.258	56.6733	67.8462	216.105	73.3093	60.2322	204.86	76.6951	50.7589	1	7021	30.8135	7021R.DDVTGEEAR.S	610.802	2	610.801	0.5	3.006
sp|Q13308-6|PTK7_HUMAN	218	Classical_frac	311238	1000	5	R	R.VFTAGSEER.V	205.549	49.1864	61.9904	170.475	71.4406	68.9316	272.991	70.3382	72.5127	1	11420	39.1587	11420R.VFTAGSEER.V	612.826	2	612.825	1.48	2.07
sp|Q13308-6|PTK7_HUMAN	218	Classical_frac	311238	1045	5	R	R.VFTAGSEER.V	227.162	59.9167	86.85	201.566	61.7365	73.0112	301.921	71.0903	76.1032	0.970318	11510	39.3325	11510R.VFTAGSEER.V	612.826	2	612.825	1.62	2.075
sp|P05106|ITB3_HUMAN	219	Classical_frac	311238	1480	2	R	R.DEIESVK.E	338.236	50.6446	74.959	172.169	64.424	61.418	245.773	62.6443	57.8563	0.622404	12387	41.0905	12387R.DEIESVK.E	639.372	2	639.371	1.28	2.342
sp|P05106|ITB3_HUMAN	219	Classical_frac	311238	8450	2	R	K.GSGDSSQVTQVSPQR.I	262.612	42.6554	66.0052	108.535	58.8815	54.9458	179.345	50.1943	46.0296	1	7845	32.2632	7845K.GSGDSSQVTQVSPQR.I	881.451	2	881.45	0.77	4.323
sp|P05106|ITB3_HUMAN	219	Classical_frac	311238	908	2	R	R.TDTCM*SSNGLLCSGR.G	371.184	71.7996	84.8335	170.311	77.96	74.2172	428.185	77.8293	70.6076	1	11238	38.7998	11238R.TDTCM*SSNGLLCSGR.G	952.43	2	952.429	0.89	3.099
sp|P23284|PPIB_HUMAN	221	Classical_frac	311238	3559	0	U	K.DFM*IQGGDFTR.G	259.841	121.242	134.682	164.713	115.208	118.388	246.888	134.047	99.1491	1	16506	49.6008	16506K.DFM*IQGGDFTR.G	766.376	2	766.374	2.62	2.121
sp|P23284|PPIB_HUMAN	221	Classical_frac	311238	2051	0	U	K.VLEGM*EVVR.K	467.09	234.331	295.297	347.684	277.504	251.754	414.175	280.427	192.552	0.750397	13525	43.323	13525K.VLEGM*EVVR.K	638.861	2	638.86	1.22	2.166
sp|O60602|TLR5_HUMAN	222	Classical_frac	311238	490	0	U	R.GLSLNSNR.L	351.477	30.1713	34.1267	328.023	40.4614	32.6234	381.358	36.5729	34.6121	0.531453	10416	37.278	10416R.GLSLNSNR.L	545.315	2	545.314	0.93	2.572
sp|O43852-4|CALU_HUMAN	224	Classical_frac	311238	3115	4	R	R.EQFVEFR.D	238.072	151.632	164.175	179.992	154.336	171.054	239.157	196.557	122.535	1	15623	47.628	15623R.EQFVEFR.D	592.32	2	592.319	0.95	2.183
sp|O43852-4|CALU_HUMAN	224	Classical_frac	311238	3260	13	R	K.TFDQLTPEESK.E	220.023	93.0094	105.305	179.569	114.127	143.551	210.858	160.957	101.589	1	15912	48.2517	15912K.TFDQLTPEESK.E	876.976	2	876.975	1.31	3.319
sp|P06213|INSR_HUMAN	225	Classical_frac	311238	3512	1	R	R.DGGSSLGFK.R	838.598	66.1336	152.138	667.865	74.5833	92.922	613.877	87.4272	75.1081	1	16410	49.3745	16410R.DGGSSLGFK.R	663.377	2	663.377	0.04	2.579
sp|P06213|INSR_HUMAN	225	Classical_frac	311238	1909	1	R	R.IELQACNQDTPEER.C	168.009	6.81376	7.68068	167.318	8.05093	9.1699	128.407	8.71077	4.29359	1	13237	42.7235	13237R.IELQACNQDTPEER.C	966.471	2	966.47	1.42	4.617
sp|P06213|INSR_HUMAN	225	Classical_frac	311238	2089	1	R	K.TIDSVTSAQELR.G	239.466	44.0291	51.6805	209.108	56.8099	53.6781	212.651	58.4232	40.4441	1	13600	43.4768	13600K.TIDSVTSAQELR.G	774.927	2	774.925	2.71	3.197
sp|P06213|INSR_HUMAN	225	Classical_frac	311238	8777	1	R	K.TVNESASLR.E	322.763	29.6341	35.3939	297.069	29.9523	29.2204	291.505	31.4256	26.8639	1	8531	33.5562	8531K.TVNESASLR.E	603.339	2	603.338	1.14	3.497
sp|P08754|GNAI3_HUMAN	226	Classical_frac	311238	2831	0	U	K.IDFGEAAR.A	298.726	28.9899	41.1344	172.892	38.6282	31.0406	248.849	38.4842	34.5196	0.640091	15060	46.3952	15060K.IDFGEAAR.A	554.304	2	554.303	0.6	2.351
sp|P04899-4|GNAI2_HUMAN	226	Classical_frac	311238	713	12	R	K.M*FDVGGQR.S	1544.34	42.1658	41.6161	1136.22	63.9408	40.6164	1658.81	59.9312	48.1699	0.949361	10858	38.1242	10858K.M*FDVGGQR.S	577.795	2	577.795	0.47	1.213
sp|Q02413|DSG1_HUMAN_contaminant	227	Classical_frac	311238	8820	2	R	R.ESSNVVVTER.V	1356.99	20.684	0	288.884	27.139	20.7896	688.78	28.3183	20.8917	1	8619	33.7398	8619R.ESSNVVVTER.V	674.868	2	674.867	1.26	3.201
sp|Q96J84-2|KIRR1_HUMAN	229	Classical_frac	311238	1623	2	R	R.FSQEPADQTVVAGQR.A	308.442	95.9554	82.3394	314.654	87.2616	108.185	210.027	113.974	44.3233	1	12675	41.6613	12675R.FSQEPADQTVVAGQR.A	931.485	2	931.484	0.66	4.484
sp|P00738|HPT_HUMAN	231	Classical_frac	311238	9006	1	R	K.DYAEVGR.V	1959.45	23.7716	51.9493	522.075	23.5708	20.6102	318.932	23.7599	18.1313	0.941977	9020	34.5517	9020K.DYAEVGR.V	519.775	2	519.775	0.75	2.436
sp|P00738|HPT_HUMAN	231	Classical_frac	311238	4764	3	R	K.GSFPWQAK.M	714.262	17.158	14.5609	197.326	16.734	18.0973	166.374	12.0731	14.9482	1	18949	56.8062	18949K.GSFPWQAK.M	689.898	2	689.898	0.85	2.608
sp|P00738|HPT_HUMAN	231	Classical_frac	311238	4926	3	R	K.GSFPWQAK.M	414.848	16.7056	16.3643	121.682	23.3165	21.6726	190.145	19.6958	24.6347	1	19297	58.0442	19297K.GSFPWQAK.M	689.898	2	689.898	0.37	2.374
sp|P00738|HPT_HUMAN	231	Classical_frac	311238	5086	3	R	K.GSFPWQAK.M	180.251	8.92764	13.3766	73.9632	11.2341	13.2742	75.6814	15.0331	11.2465	1	19633	59.2918	19633K.GSFPWQAK.M	689.899	2	689.898	1.07	2.414
sp|P00738|HPT_HUMAN	231	Classical_frac	311238	5238	3	R	K.GSFPWQAK.M	140.212	12.1588	18.7189	55.0115	21.9075	20.9048	59.4549	18.3608	16.0028	1	19970	60.6313	19970K.GSFPWQAK.M	689.898	2	689.898	0.39	2.189
sp|P00738|HPT_HUMAN	231	Classical_frac	311238	5380	3	R	K.GSFPWQAK.M	59.6906	9.10288	11.6372	46.2147	11.4605	13.5887	36.0924	11.4971	7.58684	0.894342	20289	61.9313	20289K.GSFPWQAK.M	689.899	2	689.898	1.6	1.876
sp|P00738|HPT_HUMAN	231	Classical_frac	311238	5388	3	R	K.GSFPWQAK.M	65.1028	9.15316	8.48858	27.091	7.1393	10.5022	32.7526	13.818	8.13918	1	20305	61.999	20305K.GSFPWQAK.M	689.899	2	689.898	1.07	1.976
sp|P00738|HPT_HUMAN	231	Classical_frac	311238	6047	3	R	K.GSFPWQAK.M	70.712	3.28121	7.59917	21.2508	2.86022	2.6986	24.6659	4.26497	2.78237	1	22181	70.4367	22181K.GSFPWQAK.M	689.899	2	689.898	1.41	2.732
sp|P00738|HPT_HUMAN	231	Classical_frac	311238	6250	3	R	K.GSFPWQAK.M	65.3538	3.36474	8.8389	22.5361	9.00582	5.74257	20.5696	4.10891	8.36465	1	22890	73.916	22890K.GSFPWQAK.M	689.898	2	689.898	0.92	2.311
sp|P00738|HPT_HUMAN	231	Classical_frac	311238	7950	3	R	K.NPANPVQR.I	1342.98	32.9193	44.1234	645.88	28.6247	45.6919	557.033	41.8581	30.9281	0.961184	6801	30.3592	6801K.NPANPVQR.I	562.823	2	562.822	1.15	2.003
sp|P00738|HPT_HUMAN	231	Classical_frac	311238	3454	3	R	K.QLVEIEK.V	2893.11	9.53792	3.56344	661.773	7.91747	0.679593	423.527	2.56814	4.55645	0.986083	16295	49.1205	16295K.QLVEIEK.V	658.914	2	658.913	0.87	2.984
sp|P00738|HPT_HUMAN	231	Classical_frac	311238	3715	3	R	K.QLVEIEK.V	1057.3	8.33999	10.458	289.126	11.4712	12.1989	210.177	7.84395	12.608	0.962461	16814	50.3612	16814K.QLVEIEK.V	658.914	2	658.913	1.63	2.661
sp|P00738|HPT_HUMAN	231	Classical_frac	311238	3961	3	R	K.QLVEIEK.V	640.805	53.2997	63.0358	238.656	73.487	65.6153	278.388	85.7827	62.9499	1	17306	51.5953	17306K.QLVEIEK.V	658.914	2	658.913	1.67	2.428
sp|P00738|HPT_HUMAN	231	Classical_frac	311238	4126	3	R	K.SCAVAEYGVYVK.V	377.187	30.313	48.2344	114.784	43.4424	33.1553	98.8065	46.8415	26.4296	0.755442	17638	52.5355	17638K.SCAVAEYGVYVK.V	902.489	2	902.489	-0.13	4.61
sp|P00738|HPT_HUMAN	231	Classical_frac	311238	2619	2	R	R.TEGDGVYTLNDK.K	846.897	6.66026	0	199.932	1.47282	7.14815	63.7466	0	0.649872	1	14646	45.553	14646R.TEGDGVYTLNDK.K	885.471	2	885.47	1.08	3.506
sp|P00738|HPT_HUMAN	231	Classical_frac	311238	2327	1	R	R.TEGDGVYTLNNEK.Q	1168.24	8.47077	2.86506	237.957	7.34	4.69848	89.2033	3.62047	5.98789	1	14070	44.4063	14070R.TEGDGVYTLNNEK.Q	949.499	2	949.499	0.26	4.051
sp|P00738|HPT_HUMAN	231	Classical_frac	311238	4003	3	R	R.VM*PICLPSK.D	757.583	20.7533	33.0173	181.556	29.7596	29.4531	144.677	30.7421	28.066	1	17392	51.8438	17392R.VM*PICLPSK.D	759.944	2	759.943	1.54	2.431
sp|P04843|RPN1_HUMAN	234	Classical_frac	311238	1884	0	U	R.DISTLNSGK.K	165.047	34.0912	39.8635	82.2027	30.1384	33.325	130.106	46.8955	35.0214	1	13187	42.6255	13187R.DISTLNSGK.K	696.91	2	696.909	2.06	2.521
sp|P04843|RPN1_HUMAN	234	Classical_frac	311238	323	0	U	K.GEDEEENNLEVR.E	95.2357	49.7507	51.6546	69.0484	47.3877	49.9315	94.4706	61.6067	34.2483	1	10085	36.6312	10085K.GEDEEENNLEVR.E	831.396	2	831.394	1.42	4.124
sp|Q8WTV0-2|SCRB1_HUMAN	235	Classical_frac	311238	1652	4	R	K.SVAGIGQTGK.I	767.026	252.671	374.033	622.01	322.261	341.027	632.686	304.748	340.812	0.765598	12728	41.7622	12728K.SVAGIGQTGK.I	688.42	2	688.419	0.9	3.015
sp|Q8WTV0-2|SCRB1_HUMAN	235	Classical_frac	311238	1671	4	R	K.SVAGIGQTGK.I	279.459	100.876	156.393	210.695	144.244	140.031	233.691	139.243	151.824	0.770735	12769	41.8463	12769K.SVAGIGQTGK.I	688.42	2	688.419	0.86	3.009
sp|P00338-3|LDHA_HUMAN	237	Classical_frac	311238	827	2	R	K.VTLTSEEEAR.L	493.942	69.5533	93.2022	343.561	87.6084	67.8582	425.277	87.2818	81.108	0.973599	11081	38.519	11081K.VTLTSEEEAR.L	682.368	2	682.367	1.85	3.175
sp|P28907|CD38_HUMAN	238	Classical_frac	311238	2380	0	U	R.DLCQDPTIK.E	474.575	52.924	69.6802	818.963	61.2733	59.2959	531.113	64.7151	52.2693	0.945209	14173	44.6165	14173R.DLCQDPTIK.E	774.43	2	774.429	1.9	2.408
sp|P28907|CD38_HUMAN	238	Classical_frac	311238	1931	1	R	K.LGTQTVPCNK.I	535.327	43.7488	82.5159	920.629	62.9887	56.5778	621.672	58.8393	63.1741	1	13280	42.804	13280K.LGTQTVPCNK.I	788.451	2	788.45	1.17	2.91
sp|P28907|CD38_HUMAN	238	Classical_frac	311238	2468	0	U	R.NIQFSCK.N	358.872	43.5095	46.4672	470.146	52.1282	45.394	350.118	45.9745	44.5491	1	14351	44.9737	14351R.NIQFSCK.N	677.882	2	677.881	0.53	2.022
sp|Q9H0X4|F234A_HUMAN	239	Classical_frac	311238	1246	0	U	R.LGEGGPDSDQAIR.D	289.434	104.298	122.11	295.68	121.726	111.45	257.532	134.464	105.123	0.90754	11916	40.1372	11916R.LGEGGPDSDQAIR.D	772.4	2	772.399	0.32	4.157
sp|Q9H0X4|F234A_HUMAN	239	Classical_frac	311238	3425	1	R	K.VTGSGGPFK.S	433.087	69.8628	81.6757	283.925	75.0887	67.8969	278.273	82.472	69.0781	0.942365	16238	48.993	16238K.VTGSGGPFK.S	654.39	2	654.39	-0.12	2.325
sp|P02545|LMNA_HUMAN	240	Classical_frac	311238	1387	5	R	K.EGDLIAAQAR.L	376.777	69.7813	65.6258	213.147	88.3184	85.9716	300.406	99.3674	69.1573	1	12201	40.7052	12201K.EGDLIAAQAR.L	636.859	2	636.859	0.24	2.799
sp|P02545|LMNA_HUMAN	240	Classical_frac	311238	1159	3	R	R.ITESEEVVSR.E	265.102	50.9001	71.7605	124.738	56.0397	59.3478	156.666	83.5031	67.9864	0.982178	11731	39.7735	11731R.ITESEEVVSR.E	689.375	2	689.375	0.37	3.028
sp|P02545|LMNA_HUMAN	240	Classical_frac	311238	682	3	R	R.SLETENAGLR.L	148.189	39.0163	64.8554	96.7688	46.4716	47.8981	139.677	72.3678	53.7883	0.912329	10795	38.002	10795R.SLETENAGLR.L	659.862	2	659.862	0.83	3.176
sp|Q9BRK5|CAB45_HUMAN	241	Classical_frac	311238	2860	3	R	K.DLGGFDEDAEPR.R	187.947	65.3928	89.8355	152.655	71.3426	59.1627	210.717	82.9411	49.2845	1	15120	46.5258	15120K.DLGGFDEDAEPR.R	775.371	2	775.37	0.85	3.111
sp|P30101|PDIA3_HUMAN	242	Classical_frac	311238	3392	0	U	K.DPNIVIAK.M	330.244	79.2852	107.983	257.467	77.7492	85.484	307.575	96.1685	65.1012	0.931971	16172	48.8472	16172K.DPNIVIAK.M	664.422	2	664.421	1.11	1.478
sp|P30101|PDIA3_HUMAN	242	Classical_frac	311238	2541	0	U	K.FVM*QEEFSR.D	526.139	316.063	333.481	390.304	352.434	310.915	515.756	410.456	212.722	1	14492	45.2652	14492K.FVM*QEEFSR.D	709.353	2	709.353	0.92	2.604
sp|P30101|PDIA3_HUMAN	242	Classical_frac	311238	4546	0	U	K.GIVPLAK.V	349.62	195.215	200.67	203.593	186.416	177.476	338.201	245.695	116.768	0.874692	18493	55.2113	18493K.GIVPLAK.V	578.397	2	578.397	0.46	2.046
sp|P30101|PDIA3_HUMAN	242	Classical_frac	311238	1851	0	U	R.LAPEYEAAATR.L	175.137	29.5373	40.7449	111.111	31.6214	35.3239	127.183	31.6783	27.7976	1	13120	42.5052	13120R.LAPEYEAAATR.L	710.886	2	710.885	0.99	2.483
sp|P30101|PDIA3_HUMAN	242	Classical_frac	311238	1864	0	U	R.LAPEYEAAATR.L	224.692	29.4526	57.2287	145.877	40.4647	47.3545	173.956	46.1613	34.2624	1	13144	42.5462	13144R.LAPEYEAAATR.L	710.886	2	710.885	1.06	2.459
sp|P30101|PDIA3_HUMAN	242	Classical_frac	311238	3473	0	U	K.LNFAVASR.K	163.893	83.6444	91.2306	106.142	78.1249	82.4074	157.425	113.69	58.2297	0.999094	16334	49.1978	16334K.LNFAVASR.K	553.83	2	553.83	0.36	2.756
sp|P30101|PDIA3_HUMAN	242	Classical_frac	311238	1729	0	U	K.SEPIPESNDGPVK.V	270.703	144.935	159.619	236.037	127.19	133.669	363.951	187.384	99.1766	1	12881	42.0527	12881K.SEPIPESNDGPVK.V	913.999	2	913.999	0.36	3.406
sp|P10809|CH60_HUMAN	244	Classical_frac	311238	4029	0	U	K.VGEVIVTK.D	323.206	104.955	99.7009	182.71	91.3411	121.015	239.494	116.427	95.8445	0.608986	17442	51.9758	17442K.VGEVIVTK.D	651.924	2	651.923	0.9	2.429
sp|P10809|CH60_HUMAN	244	Classical_frac	311238	1501	0	U	R.VTDALNATR.A	229.946	80.1836	103.29	184.296	111.934	115.032	185.503	143.516	94.6539	0.867514	12431	41.1865	12431R.VTDALNATR.A	595.341	2	595.341	0.65	2.689
sp|P14314|GLU2B_HUMAN	245	Classical_frac	311238	7862	1	R	K.DM*EESIR.N	990.51	404.132	450.851	807.379	405.898	400.972	950.401	483.51	362.764	0.968002	6618	30.0095	6618K.DM*EESIR.N	562.777	2	562.776	0.68	1.879
sp|P14314|GLU2B_HUMAN	245	Classical_frac	311238	9361	1	R	R.ESLQQM*AEVTR.E	662.218	480.126	528.539	556.72	491.984	495.848	688.278	596.033	402.19	1	9771	36.0363	9771R.ESLQQM*AEVTR.E	768.899	2	768.898	0.59	3.268
sp|P14314|GLU2B_HUMAN	245	Classical_frac	311238	8141	1	R	K.ETM*VTSTTEPSR.C	372.931	283.658	289.164	333.063	287.641	276.1	383.797	330.54	235.31	1	7197	31.1457	7197K.ETM*VTSTTEPSR.C	792.394	2	792.393	0.87	2.096
sp|Q9UHW9-2|S12A6_HUMAN	247	Classical_frac	311238	1458	14	R	R.GLSLSAAR.F	324.069	43.0904	57.3949	252.796	40.4757	37.3398	261.026	49.432	46.6428	0.79956	12343	41.0092	12343R.GLSLSAAR.F	502.308	2	502.309	-0.01	2.236
sp|Q9UP95-7|S12A4_HUMAN	247	Classical_frac	311238	3273	6	R	R.DQFDICAK.T	200.044	31.6796	58.5388	152.965	43.7003	44.8305	179.131	51.7869	41.7403	0.872744	15934	48.3023	15934R.DQFDICAK.T	727.89	2	727.889	1.22	2.299
sp|Q9UP95-7|S12A4_HUMAN	247	Classical_frac	311238	2704	5	R	K.TFIDTVR.C	300.358	88.3735	136.642	267.318	115.079	108.394	329.942	113.374	109.634	0.761423	14816	45.8835	14816K.TFIDTVR.C	540.817	2	540.816	0.8	1.802
sp|P08697|A2AP_HUMAN	251	Classical_frac	311238	7334	1	R	R.NPNPSAPR.E	386.739	19.5422	37.3774	162.959	35.1846	17.7072	149.27	28.7263	23.077	0.820562	5509	27.8285	5509R.NPNPSAPR.E	541.302	2	541.301	0.67	2.517
sp|P08697|A2AP_HUMAN	251	Classical_frac	311238	8095	0	U	K.SPPGVCSR.D	101.246	2.89352	4.9396	38.161	2.93312	2.49168	55.5866	3.53683	10.3146	0.714663	7106	30.978	7106K.SPPGVCSR.D	544.79	2	544.79	1.27	1.886
sp|O00602|FCN1_HUMAN	252	Classical_frac	311238	8546	0	U	K.DQDNDVSSSNCAEK.F	352.232	59.0689	77.6052	297.889	79.0303	66.2414	413.756	70.9613	65.0196	0.846491	8048	32.6355	8048K.DQDNDVSSSNCAEK.F	676.317	3	676.318	-0.74	2.698
sp|O15389|SIGL5_HUMAN	253	Classical_frac	311238	1938	0	U	K.M*DDEDPIM*GTITSGSR.K	253.473	9.12609	6.41148	734.651	16.7365	1.32571	358.489	3.22555	4.03702	0.956163	13295	42.838	13295K.M*DDEDPIM*GTITSGSR.K	993.454	2	993.453	0.67	2.588
sp|O15389|SIGL5_HUMAN	253	Classical_frac	311238	8867	0	U	R.SAEEGGFTCR.A	385.858	142.744	95.0657	285.476	111.408	157.259	372.669	184.99	10.7806	1	8721	33.9352	8721R.SAEEGGFTCR.A	671.817	2	671.817	0.92	2.667
sp|O15389|SIGL5_HUMAN	253	Classical_frac	311238	9195	1	R	K.YSYQQNK.L	129.521	20.7575	41.1062	221.959	29.4026	26.5516	158.432	25.8494	41.4092	0.774194	9420	35.3553	9420K.YSYQQNK.L	694.883	2	694.882	1.27	2.075
sp|Q15043-3|S39AE_HUMAN	254	Classical_frac	311238	8703	2	R	K.DQEEGVM*EK.L	850.195	550.973	1226.56	1240.29	815.048	664.836	892.55	752.948	1179.45	1	8376	33.265	8376K.DQEEGVM*EK.L	769.893	2	769.892	0.75	2.586
sp|P54709|AT1B3_HUMAN	256	Classical_frac	311238	727	0	U	K.EVTVECK.I	474.786	172.453	236.504	544.071	190.258	190.149	508.199	195.915	169.117	0.997542	10885	38.1683	10885K.EVTVECK.I	661.874	2	661.873	0.93	2.413
sp|P54709|AT1B3_HUMAN	256	Classical_frac	311238	2346	0	U	K.IDGSANLK.S	554.784	119.287	178.097	687.199	133.3	147.046	541.534	137.485	131.607	0.972098	14110	44.4895	14110K.IDGSANLK.S	638.388	2	638.387	0.84	2.431
sp|P54709|AT1B3_HUMAN	256	Classical_frac	311238	2664	0	U	K.IDGSANLK.S	256.898	61.1177	58.9616	234.625	56.6205	51.2333	230.036	61.5985	50.1692	0.770977	14731	45.7188	14731K.IDGSANLK.S	638.388	2	638.387	0.92	2.071
sp|P12109|CO6A1_HUMAN	257	Classical_frac	311238	1951	0	U	R.DQLLPPSPNNR.I	211.993	77.1734	97.0141	171.051	84.2338	84.5698	196.145	112.76	83.8812	1	13322	42.901	13322R.DQLLPPSPNNR.I	740.41	2	740.41	0.66	2.498
sp|P12109|CO6A1_HUMAN	257	Classical_frac	311238	2008	0	U	R.DQLLPPSPNNR.I	241.944	68.4675	92.693	196.251	82.7991	88.6343	240.031	91.7358	71.4084	0.73384	13435	43.118	13435R.DQLLPPSPNNR.I	740.41	2	740.41	0.31	2.358
sp|P12109|CO6A1_HUMAN	257	Classical_frac	311238	8034	0	U	R.EASSGAAK.K	3844.54	58.7615	194.764	1169.55	64.5438	92.9934	769.374	37.3871	78.9894	1	6976	30.7385	6976R.EASSGAAK.K	589.843	2	589.843	1.28	2.355
sp|P23142|FBLN1_HUMAN	259	Classical_frac	311238	7394	3	R	K.NVPNCGR.G	273.309	88.4819	140.413	238.459	95.7836	108.931	235.127	89.8664	88.0584	0.892951	5632	28.0712	5632K.NVPNCGR.G	523.274	2	523.274	0.51	2.26
sp|P20138|CD33_HUMAN	261	Classical_frac	311238	8972	1	R	R.DSPVATNK.L	682.132	30.9859	25.848	2143.67	38.4371	36.9064	352.321	29.4556	22.071	0.885638	8945	34.39	8945R.DSPVATNK.L	645.377	2	645.377	0.42	2.244
sp|P20138|CD33_HUMAN	261	Classical_frac	311238	8896	1	R	K.DTSTEYSEVR.T	346.343	6.54685	13.7845	675.596	14.7199	5.04451	645.782	8.00994	8.5635	1	8782	34.0485	8782K.DTSTEYSEVR.T	708.347	2	708.346	0.6	3.381
sp|P20138|CD33_HUMAN	261	Classical_frac	311238	1103	2	R	K.FAGAGVTTER.T	129.115	0	3.53271	548.571	8.48787	0	493.122	2.50636	2.627	0.962112	11625	39.5565	11625K.FAGAGVTTER.T	619.341	2	619.341	0.65	3.143
sp|P20138|CD33_HUMAN	261	Classical_frac	311238	1557	1	R	K.LDQEVQEETQGR.F	146.156	2.04182	13.857	427.074	8.59965	16.5969	397.263	9.92598	15.9549	1	12540	41.3927	12540K.LDQEVQEETQGR.F	830.921	2	830.921	0.6	4.11
sp|Q9UKX5-2|ITA11_HUMAN	262	Classical_frac	311238	2665	1	R	R.FGSSIASVR.D	213.994	49.4996	51.2632	104.052	54.1425	44.0573	140.268	54.4323	43.5284	0.690418	14733	45.7213	14733R.FGSSIASVR.D	576.833	2	576.832	0.96	2.326
sp|Q9UKX5-2|ITA11_HUMAN	262	Classical_frac	311238	471	1	R	K.TVAPALQR.C	181.196	82.012	129.985	195.814	98.1313	117.669	192.173	93.1207	114.063	1	10374	37.2025	10374K.TVAPALQR.C	542.838	2	542.837	0.8	2.565
sp|Q9UKX5-2|ITA11_HUMAN	262	Classical_frac	311238	8241	1	R	K.VIQQSER.D	637.487	66.5102	100.569	358.411	93.9659	99.1004	275.458	90.6266	112.369	0.833438	7410	31.5213	7410K.VIQQSER.D	544.817	2	544.817	0.61	2.208
sp|P51511|MMP15_HUMAN	267	Classical_frac	311238	8622	0	U	R.FNEETQR.G	320.229	93.8241	87.6812	166.628	95.719	127.107	200.349	135.471	47.2433	0.849557	8202	32.9313	8202R.FNEETQR.G	576.796	2	576.796	0.55	2.713
sp|P51511|MMP15_HUMAN	267	Classical_frac	311238	935	0	U	R.VVVQM*EEVAR.T	384.881	184.152	113.376	306.555	185.689	201.447	335.576	245.479	88.6158	1	11293	38.9143	11293R.VVVQM*EEVAR.T	702.89	2	702.89	0.76	2.424
sp|O60449-2|LY75_HUMAN	268	Classical_frac	311238	3622	2	R	K.GQTSPGNCVLLDPK.G	43.9929	4.11143	5.76645	39.8787	9.11736	9.49445	39.5254	3.93824	2.99272	1	16630	49.9128	16630K.GQTSPGNCVLLDPK.G	972.535	2	972.535	0.04	2.626
sp|O60449-2|LY75_HUMAN	268	Classical_frac	311238	9327	2	R	K.LNDASSDK.M	1240.97	27.4218	18.8171	1549.66	38.3672	26.4919	1166.16	28.2785	21.906	1	9694	35.8855	9694K.LNDASSDK.M	654.365	2	654.364	1.32	2.688
sp|O60449-2|LY75_HUMAN	268	Classical_frac	311238	1759	3	R	K.VESIEDVR.N	778.937	15.3345	13.2338	998.822	26.6629	1.38594	780.682	14.8526	14.9683	0.898505	12943	42.172	12943K.VESIEDVR.N	588.327	2	588.327	0.41	2.272
sp|O60449-2|LY75_HUMAN	268	Classical_frac	311238	8382	2	R	K.VQSCEEK.L	565.975	10.6175	11.0415	716.78	21.2626	7.21738	694.639	17.9408	9.08225	0.997136	7702	32.0292	7702K.VQSCEEK.L	669.361	2	669.36	0.94	2.716
sp|O60449-2|LY75_HUMAN	268	Classical_frac	311238	4752	5	R	K.YLNNLYK.I	179.896	40.7831	48.6465	134.855	47.2257	41.1439	160.271	54.4951	39.1589	0.8377	18926	56.7228	18926K.YLNNLYK.I	693.414	2	693.413	1.18	1.858
sp|O60449-2|LY75_HUMAN	268	Classical_frac	311238	9283	2	R	K.YSPDSAAK.V	909.462	20.7205	23.2545	1284.07	40.9069	24.3102	1365.32	25.1389	18.7997	0.993393	9603	35.7175	9603K.YSPDSAAK.V	648.864	2	648.864	0.99	2.468
sp|O15118|NPC1_HUMAN	269	Classical_frac	311238	9205	0	U	R.DVEAPSSNDK.A	281.809	172.257	214.304	259.282	201.649	141.738	287.899	231.888	132.321	1	9438	35.3862	9438R.DVEAPSSNDK.A	760.405	2	760.404	1.63	2.956
sp|O15118|NPC1_HUMAN	269	Classical_frac	311238	2713	1	R	R.LQGETLDQQLGR.V	134.388	47.7711	63.5884	106.404	59.4439	58.0234	123.424	65.0043	40.2059	1	14832	45.9168	14832R.LQGETLDQQLGR.V	793.939	2	793.939	0.17	3.169
sp|P04839|CY24B_HUMAN	271	Classical_frac	311238	3913	0	U	K.DVITGLK.Q	717.509	44.4951	46.8008	373.914	43.1063	45.6997	407.776	48.5453	42.0502	0.56204	17211	51.3378	17211K.DVITGLK.Q	602.39	2	602.389	0.64	1.943
sp|P04839|CY24B_HUMAN	271	Classical_frac	311238	7641	0	U	K.QSISNSESGPR.G	1304.49	9.52557	12.448	1481.76	15.3245	0	1372	0.19765	7.18728	0.999496	6149	29.0745	6149K.QSISNSESGPR.G	695.861	2	695.86	1.01	3.627
sp|P04839|CY24B_HUMAN	271	Classical_frac	311238	7956	0	U	K.QSISNSESGPR.G	202.666	10.0795	11.7013	259.007	14.2704	12.4896	182.587	13.503	12.2615	1	6809	30.3682	6809K.QSISNSESGPR.G	695.86	2	695.86	0.68	2.826
sp|P04839|CY24B_HUMAN	271	Classical_frac	311238	2235	0	R	K.TLEIQM*K.A	1612.38	46.3715	46.4709	1992.95	63.9095	45.1475	1573.12	43.7419	39.5955	1	13887	44.0372	13887K.TLEIQM*K.A	668.9	2	668.899	0.82	2.214
sp|P04839|CY24B_HUMAN	271	Classical_frac	311238	2249	0	R	K.TLEIQM*K.A	2387.89	30.7334	15.8031	3130.86	44.3248	0	2422.04	16.027	11.9145	0.914098	13916	44.0938	13916K.TLEIQM*K.A	668.9	2	668.899	0.83	2.226
sp|P04839|CY24B_HUMAN	271	Classical_frac	311238	1284	0	U	K.YCNNATNLK.L	843.837	305.96	376.736	964.769	304.296	298.931	928.257	347.375	261.09	1	11994	40.3055	11994K.YCNNATNLK.L	778.419	2	778.419	0.47	2.763
sp|P02790|HEMO_HUMAN	275	Classical_frac	311238	3936	0	U	K.NFPSPVDAAFR.Q	597.995	28.0931	52.0788	241.969	49.9334	35.4524	531.12	37.3781	36.6878	0.805571	17258	51.4765	17258K.NFPSPVDAAFR.Q	725.389	2	725.388	0.72	2.7
sp|P02790|HEMO_HUMAN	275	Classical_frac	311238	4219	0	U	K.NFPSPVDAAFR.Q	806.396	2.64333	10.7661	213.858	6.79372	3.33153	141.719	2.00374	4.28658	0.999257	17824	53.0513	17824K.NFPSPVDAAFR.Q	725.389	2	725.388	0.9	3.216
sp|P02790|HEMO_HUMAN	275	Classical_frac	311238	4413	0	U	K.NFPSPVDAAFR.Q	378.009	23.8869	30.7866	145.464	30.0412	25.9023	156.358	39.5119	30.227	0.905704	18220	54.2583	18220K.NFPSPVDAAFR.Q	725.388	2	725.388	0.44	2.117
sp|P02790|HEMO_HUMAN	275	Classical_frac	311238	2623	0	U	K.VDGALCM*EK.S	3483.2	18.7249	20.2362	686.799	15.415	7.09602	383.474	2.60127	7.97356	1	14658	45.5852	14658K.VDGALCM*EK.S	748.897	2	748.896	0.73	1.895
sp|P02790|HEMO_HUMAN	275	Classical_frac	311238	2925	0	U	K.VDGALCM*EK.S	1403.09	38.2191	57.7443	393.727	44.9182	49.3502	288.112	44.8593	38.7658	1	15252	46.817	15252K.VDGALCM*EK.S	748.897	2	748.896	0.98	2.001
sp|P02790|HEMO_HUMAN	275	Classical_frac	311238	3211	0	U	K.VDGALCM*EK.S	3340.96	23.8283	25.4332	761.732	29.1147	12.809	473.175	14.7085	20.365	0.983845	15815	48.0423	15815K.VDGALCM*EK.S	748.897	2	748.896	0.81	2.007
sp|Q92859|NEO1_HUMAN	276	Classical_frac	311238	1660	3	R	K.DVTVVSK.E	216.253	76.0338	103.221	165.822	98.302	83.8614	186.762	107.279	81.995	0.822703	12745	41.7998	12745K.DVTVVSK.E	603.379	2	603.379	0.39	2.132
sp|Q92859|NEO1_HUMAN	276	Classical_frac	311238	9296	3	R	K.TNIPANTK.Y	493.259	159.334	285.593	459.393	209.056	196.853	313.056	256.922	203.15	1	9630	35.7617	9630K.TNIPANTK.Y	658.901	2	658.901	1.08	2.127
sp|Q9NY25|CLC5A_HUMAN	277	Classical_frac	311238	2522	1	R	K.TFDAASCDISYR.R	311.564	34.7412	32.3035	267.985	36.0795	28.3862	324.966	37.0391	27.8294	1	14457	45.1838	14457K.TFDAASCDISYR.R	817.889	2	817.888	1.06	2.963
sp|Q5VTE0|EF1A3_HUMAN	279	Classical_frac	311238	7861	3	R	K.EAAEM*GK.G	1790.36	583.462	676.441	1156.9	714.754	578.303	1234.12	972.17	466.453	0.99988	6617	30.0092	6617K.EAAEM*GK.G	605.332	2	605.331	0.91	1.722
sp|Q5VTE0|EF1A3_HUMAN	279	Classical_frac	311238	2668	2	R	K.EVSTYIK.K	226.773	48.7949	61.5088	153.486	73.9128	55.8474	163.957	77.4152	47.9917	1	14744	45.7432	14744K.EVSTYIK.K	649.393	2	649.392	0.82	1.997
sp|Q5VTE0|EF1A3_HUMAN	279	Classical_frac	311238	8126	2	R	R.GNVAGDSK.N	693.196	358.241	411.327	528.85	447.138	364.632	606.036	546.647	234.898	0.998565	7170	31.0962	7170R.GNVAGDSK.N	603.349	2	603.348	0.8	2.662
sp|Q5VTE0|EF1A3_HUMAN	279	Classical_frac	311238	3334	3	R	K.IGGIGTVPVGR.V	236.309	104.308	150.955	208.729	134.58	123.761	213.424	153.403	83.8508	0.739864	16061	48.6008	16061K.IGGIGTVPVGR.V	627.891	2	627.89	0.62	2.816
sp|Q5VTE0|EF1A3_HUMAN	279	Classical_frac	311238	4204	2	R	K.QLIVGVNK.M	425.219	189.298	217.759	417.288	262.377	202.32	396.73	271.17	173.114	1	17794	52.9702	17794K.QLIVGVNK.M	664.938	2	664.937	0.99	2.692
sp|Q5VTE0|EF1A3_HUMAN	279	Classical_frac	311238	3434	3	R	R.QTVAVGVIK.N	456.084	114.304	164.616	456.301	169.187	123.798	463.813	198.875	114.419	0.77487	16257	49.0388	16257R.QTVAVGVIK.N	686.951	2	686.95	0.76	3.031
sp|Q02818|NUCB1_HUMAN	283	Classical_frac	311238	2741	0	U	K.LQAANAEDIK.S	173.077	39.3533	54.426	113.079	42.7023	43.9418	120.733	42.0378	35.9991	1	14886	46.0253	14886K.LQAANAEDIK.S	765.949	2	765.948	1.19	2.636
sp|Q02818|NUCB1_HUMAN	283	Classical_frac	311238	1682	0	U	R.LSQETEALGR.S	268.409	80.9243	93.6358	201.21	91.7759	96.7312	244.121	95.9908	72.6981	0.616333	12788	41.8835	12788R.LSQETEALGR.S	666.87	2	666.87	0.2	2.056
sp|P14625|ENPL_HUMAN	284	Classical_frac	311238	3855	0	U	K.GVVDSDDLPLNVSR.E	121.612	55.3325	64.0887	80.4127	53.5623	53.6905	112.301	69.074	47.1564	1	17095	51.0398	17095K.GVVDSDDLPLNVSR.E	857.963	2	857.962	0.66	3.791
sp|P14625|ENPL_HUMAN	284	Classical_frac	311238	2846	0	U	K.NLGTIAK.S	140.982	85.8378	82.5783	113.078	70.4279	73.8343	233.287	104.839	57.5134	0.811481	15095	46.4752	15095K.NLGTIAK.S	587.882	2	587.882	0.99	2.188
sp|P14625|ENPL_HUMAN	284	Classical_frac	311238	3254	0	U	K.SGTSEFLNK.M	288.146	131.304	178.831	310.226	150.201	156.195	291.593	188.27	145.574	0.931719	15899	48.2183	15899K.SGTSEFLNK.M	720.909	2	720.909	1.04	2.842
sp|P14625|ENPL_HUMAN	284	Classical_frac	311238	2026	1	R	K.TFEINPR.H	320.04	136.114	152.454	198.251	157.869	132.672	282.575	188.635	95.9181	0.946203	13472	43.2012	13472K.TFEINPR.H	553.314	2	553.314	0.93	2.361
sp|Q9UIW2|PLXA1_HUMAN	285	Classical_frac	311238	8696	2	R	R.NLPQPQSGQR.G	387.121	96.6593	147.619	309.519	155.726	118.679	330.916	157.575	124.587	0.638614	8356	33.226	8356R.NLPQPQSGQR.G	677.376	2	677.375	1.31	2.053
sp|Q9Y4L1|HYOU1_HUMAN	287	Classical_frac	311238	1176	1	R	K.EAGM*QPQLQIR.G	308.063	204.266	225.39	271.183	218.075	196.119	331.613	279.693	127.781	1	11762	39.8215	11762K.EAGM*QPQLQIR.G	758.412	2	758.411	0.8	2.296
sp|Q9Y4L1|HYOU1_HUMAN	287	Classical_frac	311238	7337	0	U	K.EQSTGQK.R	914.16	123.316	165.952	298.993	132.325	124.879	354.74	174.649	104.981	0.919797	5515	27.8368	5515K.EQSTGQK.R	618.354	2	618.353	0.53	1.92
sp|Q9Y4L1|HYOU1_HUMAN	287	Classical_frac	311238	8386	0	U	K.GDATPEGEK.A	349.361	270.035	292.391	318.229	323.115	278.607	386.469	416.022	158.198	0.980683	7707	32.0342	7707K.GDATPEGEK.A	681.37	2	681.369	0.48	2.779
sp|Q9Y4L1|HYOU1_HUMAN	287	Classical_frac	311238	3087	1	R	K.GVGDSFK.K	271.854	117.08	129.78	189.923	115.179	124.393	264.768	173.537	82.7149	0.996183	15573	47.5337	15573K.GVGDSFK.K	584.343	2	584.342	0.69	2.051
sp|Q9Y4L1|HYOU1_HUMAN	287	Classical_frac	311238	4790	1	R	R.VQEVLLK.A	131.746	38.7332	41.4636	72.3471	42.7371	43.9119	92.5184	44.6979	35.6374	1	19012	57.0338	19012R.VQEVLLK.A	643.927	2	643.926	0.92	2.099
sp|Q9Y6N7-2|ROBO1_HUMAN	288	Classical_frac	311238	333	5	R	R.GDPVPTVR.W	352.23	75.3009	105.058	265.247	88.6725	94.8719	297.562	129.549	82.0846	0.916427	10104	36.6677	10104R.GDPVPTVR.W	535.314	2	535.314	-0.22	2.115
sp|Q9Y666|S12A7_HUMAN	289	Classical_frac	311238	1802	0	U	K.GVPSVPVAEESR.A	214.087	23.6915	32.5139	280.826	25.2868	21.6513	180.964	20.7607	16.0801	0.973216	13025	42.3102	13025K.GVPSVPVAEESR.A	728.404	2	728.404	0.75	3.386
sp|Q9Y666|S12A7_HUMAN	289	Classical_frac	311238	309	0	U	K.NVDSFPQNQER.F	549.064	34.7664	54.1026	561.566	53.0951	52.7364	403.671	50.5102	43.3051	1	10057	36.5667	10057K.NVDSFPQNQER.F	781.892	2	781.892	0.69	3.301
sp|P26006-1|ITA3_HUMAN	291	Classical_frac	311238	8000	1	R	K.ECGPDNK.C	318.674	225.625	243.462	246.549	264.766	249.239	318.594	288.897	155.394	0.916184	6906	30.58	6906K.ECGPDNK.C	639.332	2	639.332	0.57	2.143
sp|P26006-1|ITA3_HUMAN	291	Classical_frac	311238	2908	1	R	K.TVEDVGSPLK.Y	239.74	123.827	132.949	208.001	119.95	178.373	235.649	170.644	103.455	0.857815	15217	46.7333	15217K.TVEDVGSPLK.Y	751.946	2	751.945	0.76	2.896
sp|P26006-1|ITA3_HUMAN	291	Classical_frac	311238	4856	1	R	R.YLLLAGAPR.E	55.9958	28.5495	31.7882	36.5675	32.4997	36.9077	46.5368	43.9011	21.555	0.916962	19151	57.5255	19151R.YLLLAGAPR.E	601.877	2	601.877	0.76	2.514
sp|P35613|BASI_HUMAN	292	Classical_frac	311238	1155	1	R	K.EDALPGQK.T	484.908	212.596	307.853	616.294	246.46	224.092	504.959	258.482	229.364	0.825555	11728	39.771	11728K.EDALPGQK.T	658.385	2	658.385	0.46	2.378
sp|P35613|BASI_HUMAN	292	Classical_frac	311238	1225	1	R	K.EDALPGQK.T	305.397	94.4459	148.933	399.335	118.449	122.222	328.603	125.307	95.6023	0.773943	11869	40.0287	11869K.EDALPGQK.T	658.385	2	658.385	0.37	1.893
sp|P35613|BASI_HUMAN	292	Classical_frac	311238	2996	3	R	R.FFVSSSQGR.S	154.818	69.2319	86.3413	189.175	69.4302	63.5673	143.888	77.1018	71.8371	0.888612	15395	47.1513	15395R.FFVSSSQGR.S	622.336	2	622.335	0.76	2.448
sp|P35613|BASI_HUMAN	292	Classical_frac	311238	3285	3	R	R.FFVSSSQGR.S	84.1734	29.9362	49.937	79.6381	31.0639	40.7452	80.6485	32.4507	33.0374	1	15963	48.3793	15963R.FFVSSSQGR.S	622.336	2	622.335	0.78	2.424
sp|P35613|BASI_HUMAN	292	Classical_frac	311238	3564	3	R	R.FFVSSSQGR.S	228.495	49.269	64.0679	213.909	55.4664	57.0764	202.427	64.6087	60.4876	0.838459	16517	49.633	16517R.FFVSSSQGR.S	622.335	2	622.335	0.27	2.053
sp|P35613|BASI_HUMAN	292	Classical_frac	311238	6238	3	R	R.FFVSSSQGR.S	34.8818	6.41813	9.13262	24.9145	13.343	11.1362	24.3258	11.259	7.79375	0.514977	22859	73.7827	22859R.FFVSSSQGR.S	622.336	2	622.335	1	1.704
sp|P35613|BASI_HUMAN	292	Classical_frac	311238	2823	3	R	K.GSDQAIITLR.V	319.167	68.5481	105.672	451.828	86.1451	112.735	311.575	118.248	102.636	0.998946	15051	46.387	15051K.GSDQAIITLR.V	651.883	2	651.883	1.05	3.019
sp|P35613|BASI_HUMAN	292	Classical_frac	311238	320	3	R	K.ITDSEDK.A	451.172	172.315	235.712	593.505	217.056	225.539	448.656	262.758	203.746	0.993662	10081	36.6267	10081K.ITDSEDK.A	633.354	2	633.353	0.59	2.232
sp|P35613|BASI_HUMAN	292	Classical_frac	311238	512	3	R	K.ITDSEDK.A	359.334	107.519	158.282	366.925	124.711	153.18	306.723	159.008	142.213	1	10459	37.3562	10459K.ITDSEDK.A	633.353	2	633.353	0.15	2.066
sp|P35613|BASI_HUMAN	292	Classical_frac	311238	649	3	R	K.ITDSEDK.A	401.653	76.4182	90.6367	312.114	85.578	94.0784	299.048	108.717	88.066	0.865569	10729	37.8863	10729K.ITDSEDK.A	633.353	2	633.353	0.43	2.025
sp|P29323|EPHB2_HUMAN	293	Classical_frac	311238	2984	20	R	K.VSDFGLSR.F	329.326	91.5832	106.143	335.963	105.603	134.889	330.998	141.566	110.631	0.914133	15369	47.0692	15369K.VSDFGLSR.F	555.311	2	555.311	0.23	2.631
sp|P02662|CASA1_BOVIN_contaminant	296	Classical_frac	311238	7856	0	U	K.EDVPSER.Y	1559.75	105.359	123.066	549.157	125.907	118.89	1225.42	130.818	108.165	0.873497	6601	29.977	6601K.EDVPSER.Y	530.778	2	530.777	1.02	2.494
sp|O95497|VNN1_HUMAN	297	Classical_frac	311238	1371	0	U	R.EEALALM*NR.N	1019.54	29.4207	31.1979	619.654	31.3464	18.6585	414.156	30.5781	30.5599	1	12169	40.645	12169R.EEALALM*NR.N	646.348	2	646.348	0.97	2.11
sp|O95497|VNN1_HUMAN	297	Classical_frac	311238	816	0	U	R.FGQTPVQER.L	729.424	33.4127	43.973	498.945	36.6798	31.3328	349.637	33.0314	26.4221	0.9025	11063	38.488	11063R.FGQTPVQER.L	645.853	2	645.854	-0.5	2.472
sp|Q8NBI5-2|S43A3_HUMAN	298	Classical_frac	311238	8334	1	R	K.EETPGAGQK.Q	663.773	60.5092	125.927	952.428	78.7257	56.5284	540.2	74.608	109.783	0.958069	7603	31.8615	7603K.EETPGAGQK.Q	687.886	2	687.885	0.59	2.795
sp|P15509-7|CSF2R_HUMAN	300	Classical_frac	311238	2459	6	R	K.LLYPNSGR.E	262.389	13.4471	15.8487	346.183	17.337	9.51389	277.211	15.317	13.6451	0.86955	14333	44.9425	14333K.LLYPNSGR.E	574.835	2	574.835	0.42	2.654
sp|P15509-7|CSF2R_HUMAN	300	Classical_frac	311238	808	6	R	R.LSNNECSCTFR.E	154.488	5.80565	8.5561	235.691	9.13781	10.493	176.361	6.57533	8.05839	0.995494	11044	38.45	11044R.LSNNECSCTFR.E	808.872	2	808.872	0.84	3.838
sp|P15509-7|CSF2R_HUMAN	300	Classical_frac	311238	1460	5	R	R.YNFPSSEPR.A	244.25	13.5213	14.6581	444.889	17.8463	15.7749	313.288	13.4595	11.0978	0.981495	12346	41.013	12346R.YNFPSSEPR.A	663.339	2	663.338	0.81	2.314
sp|P21730|C5AR1_HUMAN	301	Classical_frac	311238	2331	0	U	R.NVLTEESVVR.E	344.654	26.3655	47.8109	350.4	32.7481	31.8287	268.847	41.6685	39.2622	0.97605	14078	44.4233	14078R.NVLTEESVVR.E	687.892	2	687.893	-1.16	3.278
sp|P21730|C5AR1_HUMAN	301	Classical_frac	311238	2489	0	U	R.NVLTEESVVR.E	261.462	52.2182	69.8201	178.857	51.2348	75.9938	191.787	61.3227	56.4476	0.883234	14391	45.0492	14391R.NVLTEESVVR.E	687.894	2	687.893	0.52	2.46
sp|P21730|C5AR1_HUMAN	301	Classical_frac	311238	8533	0	U	R.STVDTM*AQK.T	2958.98	29.9783	28.7839	2943.49	55.3781	13.5137	2298.97	13.078	17.8774	0.99561	8021	32.5865	8021R.STVDTM*AQK.T	727.9	2	727.9	0.78	2.554
sp|O75022-2|LIRB3_HUMAN	304	Classical_frac	311238	8907	4	R	K.EGSPEPLDR.N	753.789	29.468	29.9702	841.928	44.6165	18.0407	1473.38	32.183	30.455	1	8809	34.097	8809K.EGSPEPLDR.N	614.823	2	614.822	0.74	2.519
sp|O75022-2|LIRB3_HUMAN	304	Classical_frac	311238	1847	4	R	R.NNPLEPK.N	646.079	13.8994	21.3492	1099.27	30.317	17.8075	1197.3	20.1548	15.0578	0.93446	13115	42.5003	13115R.NNPLEPK.N	635.383	2	635.382	1.35	2.159
sp|Q8NHL6-3|LIRB1_HUMAN	304	Classical_frac	311238	7628	4	R	R.CQGGQETQEYR.L	246.301	6.4838	3.0075	540.181	8.09809	4.79123	323.532	0	1.257	1	6125	29.0278	6125R.CQGGQETQEYR.L	792.868	2	792.867	1.03	3.55
sp|Q8NHL6-3|LIRB1_HUMAN	304	Classical_frac	311238	8862	4	R	R.CYYGSDTAGR.S	254.262	27.696	35.2635	372.822	32.1122	18.7476	280.288	25.8896	22.1106	0.820144	8707	33.8938	8707R.CYYGSDTAGR.S	689.817	2	689.817	0.74	2.7
sp|Q8NHL6-3|LIRB1_HUMAN	304	Classical_frac	311238	8052	4	R	R.STYQSQK.Y	317.751	5.01207	6.63193	533.378	6.97743	4.04593	212.049	1.94747	3.42858	0.846648	7016	30.8067	7016R.STYQSQK.Y	650.37	2	650.369	0.78	2.744
sp|Q8N423|LIRB2_HUMAN	304	Classical_frac	311238	8850	4	R	K.AGAADAPLR.L	1445.86	17.4806	25.8442	2300.95	42.8758	17.5419	2389.94	6.37898	23.1587	1	8687	33.8637	8687K.AGAADAPLR.L	535.812	2	535.811	0.76	2.594
sp|Q8N423|LIRB2_HUMAN	304	Classical_frac	311238	4263	3	R	R.AIFSVGPVSPNR.R	262.872	24.467	26.1233	94.4931	23.5085	22.5748	212.355	32.9978	26.383	1	17912	53.3047	17912R.AIFSVGPVSPNR.R	736.926	2	736.925	1.68	2.301
sp|Q8N423|LIRB2_HUMAN	304	Classical_frac	311238	7392	2	R	K.ATEPPPSQER.E	347.592	5.52093	7.02953	428.22	10.5209	9.61905	333.413	0	4.45577	0.896338	5628	28.0655	5628K.ATEPPPSQER.E	670.855	2	670.854	1.45	2.867
sp|Q8N423|LIRB2_HUMAN	304	Classical_frac	311238	8679	2	R	K.DTQPEDGVEM*DTR.A	952.644	9.95476	18.5929	1224.58	9.57609	19.3905	1085.7	0	19.4923	1	8324	33.1758	8324K.DTQPEDGVEM*DTR.A	869.394	2	869.394	0.71	3.073
sp|P31641|SC6A6_HUMAN	306	Classical_frac	311238	7855	0	U	R.EGATPYNSR.T	315.44	38.2356	50.8095	421.064	45.7388	39.5009	373.932	48.3887	42.4613	0.931659	6599	29.973	6599R.EGATPYNSR.T	612.315	2	612.315	0.67	2.533
sp|P11049|CD37_HUMAN	307	Classical_frac	311238	538	2	R	R.EGCAQGLQK.W	668.538	56.7743	67.1847	530.501	76.995	57.0075	599.399	64.825	52.2649	1	10513	37.4575	10513R.EGCAQGLQK.W	724.901	2	724.9	0.89	2.672
sp|Q08722|CD47_HUMAN	311	Classical_frac	311238	4310	3	R	R.EGETIIELK.Y	190.669	60.8588	85.0863	172.027	72.5659	79.6121	317.88	74.5808	72.7443	0.669626	18007	53.59	18007R.EGETIIELK.Y	745.449	2	745.448	1.48	2.537
sp|Q08722|CD47_HUMAN	311	Classical_frac	311238	1532	2	R	K.FVASNQK.T	278.783	87.5322	136.031	276.657	112.642	119.443	266.611	97.637	125.874	0.831739	12495	41.3075	12495K.FVASNQK.T	626.377	2	626.377	0.6	2.147
sp|Q08722|CD47_HUMAN	311	Classical_frac	311238	1859	2	R	K.FVASNQK.T	280.229	93.8016	129.125	243.413	120.47	121.299	268.879	108.518	146.356	0.965379	13139	42.5403	13139K.FVASNQK.T	626.377	2	626.377	0.71	2.042
sp|Q08722|CD47_HUMAN	311	Classical_frac	311238	5458	3	R	K.IEVSQLLK.G	67.5679	9.95822	18.6374	44.2485	10.6295	9.04026	48.8448	13.7591	13.3744	1	20494	62.8283	20494K.IEVSQLLK.G	694.451	2	694.45	1.31	2.083
sp|Q08722|CD47_HUMAN	311	Classical_frac	311238	2316	3	R	K.STVPTDFSSAK.I	1032.38	223.918	346.011	1377.32	261.188	264.833	1320.7	250.78	294.997	1	14044	44.3503	14044K.STVPTDFSSAK.I	799.446	2	799.446	1.16	3.827
sp|Q08722|CD47_HUMAN	311	Classical_frac	311238	2629	3	R	K.STVPTDFSSAK.I	291.071	64.8883	77.9131	330.293	70.3542	67.9789	323.495	71.8391	78.9185	1	14665	45.5923	14665K.STVPTDFSSAK.I	799.446	2	799.446	1.08	3.023
sp|P0CG48|UBC_HUMAN	313	Classical_frac	311238	8372	4	R	K.EGIPPDQQR.L	476.67	108.629	138.015	398.069	123.414	137.999	445.692	174.055	98.9393	0.802399	7684	32.0017	7684K.EGIPPDQQR.L	634.844	2	634.843	0.8	2.656
sp|P0CG48|UBC_HUMAN	313	Classical_frac	311238	8694	4	R	K.EGIPPDQQR.L	617.929	178.925	218.008	595.406	194.524	240.831	645.472	236.274	185.61	1	8353	33.2228	8353K.EGIPPDQQR.L	634.844	2	634.843	0.47	2.578
sp|P0CG48|UBC_HUMAN	313	Classical_frac	311238	9220	4	R	K.EGIPPDQQR.L	570	125.932	177.271	543.858	167.634	171.792	543.681	181.601	148.075	0.947808	9472	35.471	9472K.EGIPPDQQR.L	634.845	2	634.843	1.8	2.369
sp|P0CG48|UBC_HUMAN	313	Classical_frac	311238	2894	4	R	R.TLSDYNIQK.E	295.574	59.0025	74.6149	254.734	67.7321	66.6779	284.203	93.8233	57.4473	0.994807	15190	46.6812	15190R.TLSDYNIQK.E	770.443	2	770.443	0.83	3.265
sp|P04920|B3A2_HUMAN	314	Classical_frac	311238	2785	2	R	R.ELPPPAPPAGITR.S	288.38	25.6587	52.6217	247.533	21.8209	39.2957	460.211	23.6681	42.6307	1	14973	46.2227	14973R.ELPPPAPPAGITR.S	772.954	2	772.954	1.13	2.163
sp|P04920|B3A2_HUMAN	314	Classical_frac	311238	2796	2	R	R.FEDVPGVR.R	655.206	152.15	164.6	382.585	141.868	180.561	447.421	174.452	161.643	0.772137	14992	46.262	14992R.FEDVPGVR.R	574.32	2	574.319	1.22	2.459
sp|Q5QNW6-2|H2B2F_HUMAN	318	Classical_frac	311238	9005	14	R	R.EIQTAVR.L	1656.56	57.4423	43.2459	219.555	42.5708	64.2476	279.153	38.7982	32.9375	1	9019	34.551	9019R.EIQTAVR.L	523.314	2	523.314	0.87	2.586
sp|Q9BZW8|CD244_HUMAN	321	Classical_frac	311238	7655	3	R	K.QSETSPK.E	1036.73	14.2064	17.2945	1599.16	31.0724	3.37211	974.96	12.1637	15.5031	0.965443	6178	29.1178	6178K.QSETSPK.E	617.856	2	617.856	0.79	2.511
sp|Q9UIQ6|LCAP_HUMAN	322	Classical_frac	311238	2971	2	R	K.ELFIQQER.F	338.687	16.8112	27.265	304.499	12.8598	9.0822	319.949	13.775	15.7167	0.99685	15345	47.0192	15345K.ELFIQQER.F	646.365	2	646.364	0.82	2.671
sp|Q9UIQ6|LCAP_HUMAN	322	Classical_frac	311238	391	2	R	K.SSLNGDNFR.T	618.032	51.3133	66.4107	799.889	62.8807	50.3287	760.328	67.7723	54.9889	0.971958	10217	36.8938	10217K.SSLNGDNFR.T	619.82	2	619.82	0.57	2.436
sp|Q9HCU0|CD248_HUMAN	324	Classical_frac	311238	1905	0	U	R.ELGGDLATPR.T	357.817	154.829	223.663	300.081	190.441	201.712	305.035	188.943	167.575	0.947218	13231	42.715	13231R.ELGGDLATPR.T	629.354	2	629.354	0.96	2.89
sp|Q9HCU0|CD248_HUMAN	324	Classical_frac	311238	2728	0	U	R.VDSLVGAGPASR.L	69.9554	31.7753	58.7025	72.6844	47.329	50.3591	61.1904	43.3638	45.0772	0.792736	14859	45.9753	14859R.VDSLVGAGPASR.L	679.386	2	679.385	0.89	2.736
sp|Q8WWI5|CTL1_HUMAN	325	Classical_frac	311238	2134	2	R	K.SSVLCPK.L	364.811	23.6688	34.9161	365.551	30.6603	21.154	265.837	35.4444	26.8922	1	13687	43.6415	13687K.SSVLCPK.L	624.873	2	624.873	0.66	2.533
sp|P12111|CO6A3_HUMAN	327	Classical_frac	311238	1993	2	R	R.ELPNIEER.I	171.881	43.1642	67.8153	211.362	66.8733	49.8313	178.883	56.7674	56.3246	0.592518	13409	43.0708	13409R.ELPNIEER.I	614.841	2	614.84	1.24	2.146
sp|P12111|CO6A3_HUMAN	327	Classical_frac	311238	1364	4	R	R.NADQEELVK.I	178.541	69.8801	85.1861	122.096	90.9585	92.07	140.608	96.5432	79.6176	1	12153	40.6062	12153R.NADQEELVK.I	752.425	2	752.425	-0.05	2.481
sp|P12111|CO6A3_HUMAN	327	Classical_frac	311238	1110	2	R	R.NIDSEEVGK.I	331.742	91.1511	128.842	343.062	126.478	106.973	391.19	115.246	112.57	1	11632	39.5628	11632R.NIDSEEVGK.I	724.904	2	724.903	1.32	2.812
sp|Q7Z403|TMC6_HUMAN	328	Classical_frac	311238	2372	1	R	K.ELQSLAVAQR.D	243.662	29.5388	36.0327	178.784	29.0933	37.7846	190.889	26.6032	35.6476	1	14158	44.5877	14158K.ELQSLAVAQR.D	672.397	2	672.396	1.03	2.572
sp|P06703|S10A6_HUMAN	329	Classical_frac	311238	2635	0	U	K.ELTIGSK.L	439.199	83.6551	123.396	255.452	116.582	93.8622	377.458	131.497	92.992	0.722845	14680	45.6257	14680K.ELTIGSK.L	603.379	2	603.379	0.9	2.179
sp|P06703|S10A6_HUMAN	329	Classical_frac	311238	1366	0	U	K.LQDAEIAR.L	643.175	38.5725	53.3843	250.71	53.9604	55.7496	338.188	57.0651	45.5884	0.787583	12160	40.628	12160K.LQDAEIAR.L	572.83	2	572.83	0.91	2.319
sp|P14209|CD99_HUMAN	331	Classical_frac	311238	7582	1	R	R.NANAEPAVQR.T	756.744	11.7525	4.63116	1438.33	20.6456	0	765.279	8.46338	7.45277	0.989258	6032	28.8573	6032R.NANAEPAVQR.T	649.855	2	649.854	1.09	3.494
sp|P34910-2|EVI2B_HUMAN	332	Classical_frac	311238	9068	1	R	R.ENEISTK.R	890.459	8.93675	0.363519	965.738	18.1909	4.41681	891.08	2.71883	3.55166	1	9151	34.8108	9151R.ENEISTK.R	639.869	2	639.869	0.56	2.824
sp|P34910-2|EVI2B_HUMAN	332	Classical_frac	311238	4013	1	R	K.LFESSENIEDSNNPK.T	523.88	55.3463	70.3586	339.139	62.7779	60.8883	415.875	85.6572	68.0758	0.796234	17405	51.869	17405K.LFESSENIEDSNNPK.T	727.708	3	727.707	0.7	3.668
sp|P34910-2|EVI2B_HUMAN	332	Classical_frac	311238	3571	1	R	R.SPFADGETPDICM*DNIR.E	234.92	44.7296	62.9064	157.954	66.9616	56.6932	167.209	55.6791	45.2636	0.760374	16529	49.6552	16529R.SPFADGETPDICM*DNIR.E	728.338	3	728.336	1.55	2.957
sp|Q10589|BST2_HUMAN	333	Classical_frac	311238	910	1	R	R.ENQVLSVR.I	518.072	12.8872	19.4055	543.219	23.673	11.2408	375.806	17.0377	13.9734	1	11247	38.8273	11247R.ENQVLSVR.I	587.343	2	587.343	0.31	2.797
sp|Q10589|BST2_HUMAN	333	Classical_frac	311238	855	1	R	K.LQDASAEVER.L	575.649	15.4438	18.0988	636.566	31.496	20.7195	468.543	19.2353	18.6828	0.995217	11137	38.6125	11137K.LQDASAEVER.L	673.86	2	673.859	0.56	3.02
sp|P15151|PVR_HUMAN	334	Classical_frac	311238	2324	3	R	K.VQLTGEPVPM*AR.C	549.859	63.0237	67.0446	582.663	65.4163	54.6703	383.992	71.6389	56.0051	0.987086	14062	44.389	14062K.VQLTGEPVPM*AR.C	771.93	2	771.929	0.98	3.021
sp|P61978-2|HNRPK_HUMAN	335	Classical_frac	311238	1629	2	R	K.GSDFDCELR.L	239.133	53.1909	61.5946	150.488	68.3004	61.3021	189.893	84.8729	58.8628	0.932209	12684	41.6837	12684K.GSDFDCELR.L	664.312	2	664.311	0.75	1.815
sp|P61978-2|HNRPK_HUMAN	335	Classical_frac	311238	1918	2	R	K.IDEPLEGSEDR.I	169.554	87.2746	107.232	140.846	98.5026	94.6913	169.999	132.992	78.3485	0.69078	13254	42.7565	13254K.IDEPLEGSEDR.I	744.874	2	744.873	1.8	2.966
sp|O75882|ATRN_HUMAN	336	Classical_frac	311238	8576	3	R	K.ENYDNAK.L	1037.1	62.8324	80.3322	693.15	75.0309	74.7928	595.678	93.3911	68.0757	0.860957	8108	32.76	8108K.ENYDNAK.L	656.351	2	656.351	0.54	2.407
sp|O75882|ATRN_HUMAN	336	Classical_frac	311238	8556	2	R	R.IM*QSSQSM*SK.L	1040.09	44.9585	49.0538	712.813	40.0302	44.8935	521.68	47.5626	39.8452	1	8069	32.683	8069R.IM*QSSQSM*SK.L	808.924	2	808.923	0.63	2.481
sp|O75882|ATRN_HUMAN	336	Classical_frac	311238	2840	2	R	R.LADDLYR.Y	653.446	44.8593	46.6143	428.098	53.584	53.1557	403.413	66.9655	44.4191	0.808252	15082	46.4432	15082R.LADDLYR.Y	547.806	2	547.806	0.96	2.132
sp|P14384|CBPM_HUMAN	337	Classical_frac	311238	3736	0	U	R.QEGM*EAFLK.T	872.094	230.405	324.653	725.027	278.951	276.299	791.651	262.504	269.251	1	16856	50.4558	16856R.QEGM*EAFLK.T	763.919	2	763.918	0.64	2.655
sp|P14384|CBPM_HUMAN	337	Classical_frac	311238	4085	0	U	R.QEGM*EAFLK.T	822.241	78.7176	95.6949	357.868	104.725	89.9644	448.376	99.8883	88.7689	1	17556	52.2952	17556R.QEGM*EAFLK.T	763.92	2	763.918	2.49	2.154
sp|Q8N370-3|LAT4_HUMAN	342	Classical_frac	311238	4329	3	R	K.FLVSGDQK.T	371.502	69.9752	96.433	313.724	102.766	75.3549	314.796	113.763	85.2642	0.864064	18047	53.7162	18047K.FLVSGDQK.T	676.404	2	676.403	0.9	2.157
sp|P04156|PRIO_HUMAN	346	Classical_frac	311238	1939	1	R	R.VVEQM*CITQYER.E	304.03	123.036	184.735	347.833	163.879	138.823	330.323	173.304	154.724	0.664768	13300	42.856	13300R.VVEQM*CITQYER.E	900.945	2	900.945	0.57	2.585
sp|P57721|PCBP3_HUMAN	347	Classical_frac	311238	1128	13	R	R.INISEGNCPER.I	196.566	33.8107	52.7377	124.933	40.9511	40.5094	137.728	46.3467	36.0913	0.838605	11671	39.6383	11671R.INISEGNCPER.I	759.383	2	759.383	0.74	2.923
sp|P36542|ATPG_HUMAN	348	Classical_frac	311238	7666	1	R	R.M*TAM*DNASK.N	1398.49	226.283	218.835	371.545	213.694	298.238	1998.63	231.4	176.758	1	6207	29.181	6207R.M*TAM*DNASK.N	729.87	2	729.87	0.09	1.586
sp|Q13641|TPBG_HUMAN	350	Classical_frac	311238	303	0	U	K.ETEVVQGK.D	243.84	163.674	190.972	228.321	204.211	203.421	251.983	206.132	161.362	0.969837	10045	36.5478	10045K.ETEVVQGK.D	674.398	2	674.398	0.56	3.07
sp|P55290-4|CAD13_HUMAN	353	Classical_frac	311238	566	2	R	R.ETLENPK.Y	256.701	150.747	198.691	206.181	171.22	177.946	235.214	148.822	171.051	0.925015	10565	37.5735	10565R.ETLENPK.Y	644.879	2	644.879	0.16	2.367
sp|P55290-4|CAD13_HUMAN	353	Classical_frac	311238	8647	2	R	K.GVDQEPK.G	587.807	292.502	446.945	532.539	354.054	336.241	554.488	280.188	388.23	0.984979	8258	33.0493	8258K.GVDQEPK.G	615.859	2	615.858	0.44	2.506
sp|P55290-4|CAD13_HUMAN	353	Classical_frac	311238	482	2	R	R.INENTGSVSVTR.T	128.896	45.7859	62.207	90.1323	55.1343	44.5573	84.9855	47.3322	55.3729	1	10398	37.2437	10398R.INENTGSVSVTR.T	753.41	2	753.41	0.66	3.179
sp|P55290-4|CAD13_HUMAN	353	Classical_frac	311238	3135	4	R	K.VNSDGGLVALR.N	156.216	58.4214	87.4787	114.388	70.6673	80.0405	139.905	69.4725	87.082	0.976888	15662	47.7063	15662K.VNSDGGLVALR.N	665.389	2	665.388	1.14	2.568
sp|P55290-4|CAD13_HUMAN	353	Classical_frac	311238	8325	2	R	R.VQVCSCR.N	1631.57	132.768	176.928	1933.02	144.181	153.835	2153.49	143.542	148.993	0.614268	7579	31.821	7579R.VQVCSCR.N	569.289	2	569.289	0.56	2.113
sp|Q08431|MFGM_HUMAN	355	Classical_frac	311238	975	2	R	K.QITASSSYK.T	476.742	109.939	215.747	323.014	143.124	180.359	410.765	151.498	142	1	11371	39.0638	11371K.QITASSSYK.T	721.917	2	721.916	0.99	2.736
sp|P12319|FCERA_HUMAN	357	Classical_frac	311238	2592	0	U	K.FEDSGEYK.C	312.514	50.519	65.257	303.167	53.6157	55.7644	354.53	55.8836	46.7935	1	14591	45.442	14591K.FEDSGEYK.C	716.872	2	716.872	0.62	2.151
sp|P04040|CATA_HUMAN	361	Classical_frac	311238	623	0	U	K.NLSVEDAAR.L	431.872	29.0987	27.9822	170.228	37.4928	33.2468	591.751	41.8201	39.0113	1	10680	37.7977	10680K.NLSVEDAAR.L	602.331	2	602.33	1.07	2.561
sp|P05164-3|PERM_HUMAN	362	Classical_frac	311238	8708	2	R	R.YQPM*EPNPR.V	913.162	22.4467	20.3513	864.414	28.3787	9.21001	561.425	20.5826	16.43	1	8383	33.2733	8383R.YQPM*EPNPR.V	688.845	2	688.845	-0.09	1.804
sp|P51828|ADCY7_HUMAN	363	Classical_frac	311238	421	0	U	R.M*ESTGELGK.I	1570.64	33.1968	42.6216	1458.59	45.0265	24.8224	1281.75	28.0134	29.5025	1	10278	37.0033	10278R.M*ESTGELGK.I	713.387	2	713.387	0.79	2.438
sp|Q9P273|TEN3_HUMAN	364	Classical_frac	311238	426	0	U	R.FSEDGM*VNAR.F	379.179	126.406	198.508	244.946	142.941	155.23	278.005	166.005	167.766	1	10288	37.0177	10288R.FSEDGM*VNAR.F	685.833	2	685.832	0.8	2.022
sp|Q9P273|TEN3_HUMAN	364	Classical_frac	311238	1766	0	U	K.TTTPESDLGTLR.L	211.185	73.9518	89.3779	182.193	81.5078	84.3424	201.333	95.5527	83.9337	1	12954	42.1858	12954K.TTTPESDLGTLR.L	760.412	2	760.412	0.61	2.229
sp|Q8NHJ6-3|LIRB4_HUMAN	365	Classical_frac	311238	3494	2	R	R.FSIPSM*TEDYAGR.Y	192.285	24.5974	33.028	336.845	29.129	27.9044	227.645	21.5968	22.2108	1	16373	49.2892	16373R.FSIPSM*TEDYAGR.Y	859.917	2	859.916	0.54	2.137
sp|Q8NHJ6-3|LIRB4_HUMAN	365	Classical_frac	311238	8347	2	R	K.NTQPEDGVEM*DTR.Q	787.527	10.6802	9.20393	1041.15	29.6647	0	1419.64	3.88596	13.7678	1	7632	31.9055	7632K.NTQPEDGVEM*DTR.Q	868.902	2	868.902	0.63	2.794
sp|Q8NHJ6-3|LIRB4_HUMAN	365	Classical_frac	311238	1888	2	R	R.QNPLEPK.N	159.972	15.0538	18.8631	298.642	16.5613	12.5738	237.967	11.1998	13.8524	0.83904	13193	42.6353	13193R.QNPLEPK.N	642.39	2	642.39	0.67	2.1
sp|Q8NHJ6-3|LIRB4_HUMAN	365	Classical_frac	311238	2144	2	R	K.SVTLLCQSR.S	198.997	31.5218	43.846	350.859	43.6669	37.8508	225.526	61.7599	43.7058	0.967111	13705	43.6708	13705K.SVTLLCQSR.S	646.864	2	646.863	0.65	2.353
sp|Q6PCB8|EMB_HUMAN	368	Classical_frac	311238	4493	1	R	R.FTIINSK.Q	385.564	15.6374	16.5788	559.485	18.7412	13.7534	407.49	16.1526	13.6315	0.995033	18387	54.8425	18387R.FTIINSK.Q	640.903	2	640.903	1.12	2.266
sp|Q6PCB8|EMB_HUMAN	368	Classical_frac	311238	9447	1	R	K.SDDSNGIENNVPR.H	344.116	13.87	15.1532	355.908	12.3816	24.747	262.127	17.2905	17.3701	1	9951	36.3607	9951K.SDDSNGIENNVPR.H	823.403	2	823.403	1.05	3.763
sp|P12821|ACE_HUMAN	370	Classical_frac	311238	2057	3	R	K.FVEEYDR.T	190.818	57.7755	76.7833	113.262	65.4764	64.8127	158.872	74.4257	58.7843	0.885624	13538	43.3497	13538K.FVEEYDR.T	593.801	2	593.801	-0.01	2.113
sp|P12821|ACE_HUMAN	370	Classical_frac	311238	1564	3	R	R.TQGDFDPGAK.F	404.787	185.409	205.557	255.77	188.663	220.44	343.437	191.605	156.959	0.819813	12558	41.4372	12558R.TQGDFDPGAK.F	747.404	2	747.404	0.18	3.084
sp|P12821|ACE_HUMAN	370	Classical_frac	311238	4374	3	R	R.VFDGSITK.E	471.216	64.7881	93.0535	492.592	92.9229	101.403	493.578	81.0225	80.9498	0.635505	18140	53.9978	18140R.VFDGSITK.E	662.898	2	662.898	0.89	2.344
sp|P54289|CA2D1_HUMAN	371	Classical_frac	311238	3410	4	R	R.FVVTDGGITR.V	309.031	96.064	146.375	228.475	122.065	114.047	229.297	107.046	126.423	0.925516	16209	48.9287	16209R.FVVTDGGITR.V	647.372	2	647.372	0.59	2.182
sp|P54289|CA2D1_HUMAN	371	Classical_frac	311238	2030	4	R	K.LEETITQAR.Y	316.864	37.5957	61.4238	270.243	38.1944	52.2612	298.419	48.3052	51.1749	0.797904	13479	43.2107	13479K.LEETITQAR.Y	645.368	2	645.367	1.31	2.022
sp|P54289|CA2D1_HUMAN	371	Classical_frac	311238	2625	4	R	R.QLVEIAAR.D	138.85	78.0763	119.667	96.748	93.9936	77.8804	111.947	89.8889	93.8632	0.978006	14660	45.5863	14660R.QLVEIAAR.D	564.851	2	564.851	0.57	2.672
sp|P14618|KPYM_HUMAN	372	Classical_frac	311238	3745	1	R	R.LDIDSPPITAR.N	395.944	46.3671	76.7316	177.836	59.8898	57.8051	270.345	60.2745	56.0836	0.927541	16873	50.4947	16873R.LDIDSPPITAR.N	713.909	2	713.909	0.32	2.842
sp|P14618|KPYM_HUMAN	372	Classical_frac	311238	1883	2	R	K.VVEVGSK.I	315.24	40.2928	54.2912	191.937	66.4657	50.8707	255.534	56.2571	59.1714	0.736572	13186	42.6248	13186K.VVEVGSK.I	588.374	2	588.374	1.22	2.153
sp|Q9BY10|TSCOT_HUMAN	373	Classical_frac	311238	7941	0	U	R.GALEDQQQR.A	551.376	20.1278	19.1933	632.809	28.5677	13.824	380.42	21.4326	19.5517	0.976403	6782	30.3158	6782R.GALEDQQQR.A	637.339	2	637.339	0.94	2.937
sp|P27701|CD82_HUMAN	376	Classical_frac	311238	9043	1	R	K.GEEDNSLSVR.K	190.369	36.5904	57.8778	163.654	53.8546	57.3792	220.032	57.5351	41.461	0.875083	9095	34.689	9095K.GEEDNSLSVR.K	667.842	2	667.841	0.8	3.56
sp|P16150|LEUK_HUMAN	377	Classical_frac	311238	9010	0	U	K.GSGFPDGEGSSR.R	1550.3	12.3316	6.60382	1335.13	22.4792	2.03167	1528.96	4.01509	11.5142	1	9024	34.555	9024K.GSGFPDGEGSSR.R	691.331	2	691.331	0.7	3.587
sp|P16150|LEUK_HUMAN	377	Classical_frac	311238	2739	0	U	R.QGSLAM*EELK.S	1145.74	35.7135	50.5655	1157.3	56.5233	33.2499	814.733	34.5232	33.35	1	14883	46.0208	14883R.QGSLAM*EELK.S	790.443	2	790.442	0.91	2.655
sp|P16150|LEUK_HUMAN	377	Classical_frac	311238	3021	0	U	R.QGSLAM*EELK.S	1044.88	30.8892	39.2913	1040.43	46.5484	27.1519	691.413	32.518	37.7901	0.932484	15444	47.2422	15444R.QGSLAM*EELK.S	790.442	2	790.442	0.72	2.717
sp|P16150|LEUK_HUMAN	377	Classical_frac	311238	1972	0	U	R.TGALVLSR.G	719.774	6.24847	7.92439	675.908	17.0432	0	835.339	9.8611	2.49137	0.980276	13366	42.9903	13366R.TGALVLSR.G	523.332	2	523.332	0.83	2.657
sp|P16150|LEUK_HUMAN	377	Classical_frac	311238	2276	0	U	R.TGALVLSR.G	485.259	36.7506	35.6439	461.662	42.1675	33.7278	504.599	42.7947	34.4231	0.868446	13971	44.2188	13971R.TGALVLSR.G	523.332	2	523.332	0.78	2.41
sp|P09382|LEG1_HUMAN	380	Classical_frac	311238	9116	0	U	R.GEVAPDAK.S	1358.36	261.069	344.592	1086.71	332.087	273.734	1107.97	296.747	273.518	1	9249	35.0157	9249R.GEVAPDAK.S	622.867	2	622.866	0.52	2.385
sp|Q9H7M9|VISTA_HUMAN	381	Classical_frac	311238	7372	0	U	R.GEVQTCSER.R	229.216	0	16.4116	1089.66	8.56804	51.4211	1112.74	14.9039	43.1071	1	5592	28.0153	5592R.GEVQTCSER.R	647.817	2	647.817	0.9	3.028
sp|P55072|TERA_HUMAN	384	Classical_frac	311238	7835	0	U	R.GGNIGDGGGAADR.V	509.274	48.8891	75.1947	187.611	56.0463	58.8771	296.951	72.9115	63.0707	0.726646	6561	29.9128	6561R.GGNIGDGGGAADR.V	673.337	2	673.337	0.85	2.678
sp|Q15722|LT4R1_HUMAN	387	Classical_frac	311238	7639	0	U	R.GGSLGQTAR.S	354.102	49.2738	70.1825	568.333	65.664	68.7421	438.236	57.5557	54.7442	0.866842	6147	29.0728	6147R.GGSLGQTAR.S	538.307	2	538.306	1.09	2.144
sp|Q15722|LT4R1_HUMAN	387	Classical_frac	311238	1526	0	U	K.LLEGTGSEASSTR.R	202.77	24.2452	28.7159	783.799	36.7514	27.1114	437.681	27.9583	24.2792	1	12478	41.272	12478K.LLEGTGSEASSTR.R	768.907	2	768.907	0.6	3.699
sp|Q15722|LT4R1_HUMAN	387	Classical_frac	311238	3694	0	U	R.SAGVGFVAK.L	725.106	12.0642	7.9345	657.787	16.425	2.92336	561.714	14.3117	10.7152	0.789901	16773	50.2772	16773R.SAGVGFVAK.L	647.401	2	647.4	0.81	2.949
sp|O14786|NRP1_HUMAN	388	Classical_frac	311238	3733	2	R	R.GIIIQGGK.H	447.476	91.1429	130.105	579.745	104.763	123.252	397.333	121.049	97.5084	0.595674	16851	50.4467	16851R.GIIIQGGK.H	622.411	2	622.411	0.57	2.314
sp|O14786|NRP1_HUMAN	388	Classical_frac	311238	8897	2	R	K.M*IM*DDSK.R	793.512	489.205	591.017	726.709	506.25	536.243	834.252	645.215	485.503	1	8784	34.0513	8784K.M*IM*DDSK.R	665.343	2	665.343	0.2	1.841
sp|O14786|NRP1_HUMAN	388	Classical_frac	311238	8982	2	R	K.M*IM*DDSK.R	752.184	246.425	358.647	590.551	270.431	325.303	506.104	345.133	282.349	0.834713	8971	34.4552	8971K.M*IM*DDSK.R	665.344	2	665.343	0.69	2.138
sp|O14786|NRP1_HUMAN	388	Classical_frac	311238	2350	2	R	K.SFEGNNNYDTPELR.T	78.3968	20.3439	29.6065	53.1391	24.4903	27.8837	76.6965	36.4909	25.0757	1	14114	44.4925	14114K.SFEGNNNYDTPELR.T	942.951	2	942.95	0.72	3.874
sp|O14786|NRP1_HUMAN	388	Classical_frac	311238	2855	2	R	R.TFPALSTR.F	175.294	89.3851	129.214	145.832	98.2026	110.357	159.943	127.017	95.2233	0.960877	15113	46.5167	15113R.TFPALSTR.F	561.33	2	561.329	0.65	2.395
sp|P41440|S19A1_HUMAN	391	Classical_frac	311238	2519	1	R	K.QVPVEPGPDPELR.S	158.62	20.2909	29.587	159.054	25.8822	25.9437	112.231	32.2614	26.8412	0.790378	14448	45.1615	14448K.QVPVEPGPDPELR.S	831.458	2	831.457	1.13	2.93
sp|Q9H0C2|ADT4_HUMAN	394	Classical_frac	311238	2461	3	R	R.GNLANVIR.Y	290.648	120.444	138.196	193.552	118.536	132.392	306.768	145.739	107.03	0.883859	14335	44.944	14335R.GNLANVIR.Y	543.336	2	543.335	1.21	2.12
sp|Q9H0C2|ADT4_HUMAN	394	Classical_frac	311238	9470	3	R	K.TAVAPIER.V	294.989	88.3593	88.6895	249.682	96.7615	114.019	347.362	104.131	76.6493	0.953508	9999	36.4647	9999K.TAVAPIER.V	543.33	2	543.329	1.39	2.992
sp|Q8TDQ1-6|CLM1_HUMAN	396	Classical_frac	311238	2013	5	R	R.GSLTVQCVYR.S	302.833	45.9401	77.0946	204.283	56.4124	47.7689	263.099	51.0785	50.3424	0.734274	13450	43.1527	13450R.GSLTVQCVYR.S	706.382	2	706.382	0.47	2.673
sp|Q8TDQ1-6|CLM1_HUMAN	396	Classical_frac	311238	8225	5	R	K.TSGSEQEVK.R	486.204	6.616	7.24094	630.521	12.6504	0	606.581	1.92149	0	0.979412	7378	31.4718	7378K.TSGSEQEVK.R	711.896	2	711.896	0.71	2.888
sp|Q6GTX8|LAIR1_HUMAN	397	Classical_frac	311238	1518	3	R	R.IDSVSEGNAGPYR.C	177.239	25.1351	35.0652	179.09	21.0867	32.1769	163.837	30.1204	24.2397	1	12461	41.2352	12461R.IDSVSEGNAGPYR.C	797.408	2	797.407	0.84	3.093
sp|O60603|TLR2_HUMAN	399	Classical_frac	311238	7592	0	U	R.GQQVQDVR.L	1054.32	7.58323	16.9943	1503.14	18.3241	12.3223	1385.69	6.88859	14.8916	0.933398	6053	28.8975	6053R.GQQVQDVR.L	579.826	2	579.825	0.96	2.324
sp|O60603|TLR2_HUMAN	399	Classical_frac	311238	1117	0	U	R.ITVENSK.V	662.448	22.6468	31.2454	1193.63	34.9556	21.5225	940.067	27.2719	28.2861	0.914927	11650	39.6003	11650R.ITVENSK.V	624.882	2	624.882	0.42	2.628
sp|O60603|TLR2_HUMAN	399	Classical_frac	311238	2953	0	U	R.ITYISNSDLQR.C	239.015	12.6347	16.9671	386.883	11.7209	13.3127	316.388	13.0403	12.7392	1	15307	46.9368	15307R.ITYISNSDLQR.C	769.923	2	769.922	0.97	3.299
sp|O60603|TLR2_HUMAN	399	Classical_frac	311238	3159	0	U	R.NAITTFSK.E	553.146	12.0127	23.3171	864.428	23.9101	20.014	719.851	15.8994	18.8582	0.786712	15712	47.822	15712R.NAITTFSK.E	670.404	2	670.403	1.15	2.812
sp|O60603|TLR2_HUMAN	399	Classical_frac	311238	737	0	U	K.SLDLSNNR.I	838.828	9.2236	18.5256	903.527	22.971	6.45041	813.637	8.07701	11.6696	0.923388	10907	38.2103	10907K.SLDLSNNR.I	574.317	2	574.317	0.47	3.314
sp|O60603|TLR2_HUMAN	399	Classical_frac	311238	2594	0	U	R.VGNM*DTFTK.I	696.515	29.4751	42.7179	1070.8	47.8706	37.3373	959.387	39.6033	31.4546	1	14599	45.4607	14599R.VGNM*DTFTK.I	743.903	2	743.902	1.1	2.106
sp|O60603|TLR2_HUMAN	399	Classical_frac	311238	2607	0	U	R.VGNM*DTFTK.I	491.339	22.6165	31.6734	757.024	41.4206	30.5156	664.132	30.3693	21.4863	1	14623	45.5008	14623R.VGNM*DTFTK.I	743.903	2	743.902	1.12	1.524
sp|Q9H3S1|SEM4A_HUMAN	400	Classical_frac	311238	8190	1	R	K.NDVGGEK.L	876.301	14.3953	13.8241	1485.38	32.0328	9.64078	951.957	6.97181	14.889	0.992059	7306	31.3505	7306K.NDVGGEK.L	588.835	2	588.835	0.41	2.174
sp|Q9H3S1|SEM4A_HUMAN	400	Classical_frac	311238	8105	1	R	K.SGVEYTR.L	474.928	17.7601	34.6604	956.78	32.4055	23.1263	714.435	17.8307	31.4314	0.980371	7125	31.0157	7125K.SGVEYTR.L	520.783	2	520.782	0.74	2.626
sp|Q9H3S1|SEM4A_HUMAN	400	Classical_frac	311238	3221	1	R	R.TLGSQPVLK.T	710.269	37.3805	144.479	1265.32	48.973	193.02	867.78	61.9662	104.114	0.819732	15835	48.0815	15835R.TLGSQPVLK.T	700.948	2	700.947	0.82	2.736
sp|P02452|CO1A1_HUMAN	402	Classical_frac	311238	8286	0	U	R.GSPGPAGPK.G	1026.71	73.8665	101.572	294.084	90.5089	72.5909	555.041	91.4244	102.876	1	7505	31.6893	7505R.GSPGPAGPK.G	613.369	2	613.369	0.35	1.787
sp|Q86YZ3|HORN_HUMAN_contaminant	404	Classical_frac	311238	7409	2	R	R.QSPSYGR.H	614.642	12.3884	14.9166	251.18	18.65	13.0511	412.004	13.9386	15.9584	0.965073	5669	28.1375	5669R.QSPSYGR.H	512.275	2	512.275	0.39	2.439
sp|Q86YZ3|HORN_HUMAN_contaminant	404	Classical_frac	311238	7441	1	R	R.YGQQGSGSGQSPSR.G	178.964	1.709	9.03627	60.7535	1.03008	0	78.1264	0.0153034	1.59097	1	5732	28.2387	5732R.YGQQGSGSGQSPSR.G	812.898	2	812.898	0.99	4.213
sp|P51148-2|RAB5C_HUMAN	413	Classical_frac	311238	572	1	R	R.GVDLQENNPASR.S	286.978	58.7787	73.2959	335.189	57.7874	132.305	329.036	83.4884	57.4017	1	10581	37.6042	10581R.GVDLQENNPASR.S	764.9	2	764.9	0.48	3.377
sp|P51148-2|RAB5C_HUMAN	413	Classical_frac	311238	7429	1	R	K.NEPQNATGAPGR.N	244.857	9.23127	7.39548	160.598	10.1588	8.00007	276.087	9.98222	7.08018	1	5703	28.1863	5703K.NEPQNATGAPGR.N	720.874	2	720.873	1.1	2.814
sp|P20645|MPRD_HUMAN	415	Classical_frac	311238	1923	0	U	K.TCDLVGEK.G	309.46	37.4009	45.6918	327.719	36.234	46.4036	283.937	52.8005	43.6246	0.916986	13260	42.7635	13260K.TCDLVGEK.G	690.385	2	690.384	0.96	2.177
sp|Q04941|PLP2_HUMAN	418	Classical_frac	311238	564	0	U	R.HTAAPTDPADGPV.-	961.68	102.493	107.495	299.288	107.378	108.919	466.891	111.302	106.169	0.995825	10563	37.5715	10563R.HTAAPTDPADGPV.-	739.378	2	739.378	0.66	3.15
sp|P13667|PDIA4_HUMAN	421	Classical_frac	311238	2933	0	U	K.IDATSASVLASR.F	261.369	60.504	81.3459	173.52	78.8222	75.887	227.292	80.2615	56.5248	0.595826	15270	46.8597	15270K.IDATSASVLASR.F	710.405	2	710.404	1.53	2.163
sp|P13667|PDIA4_HUMAN	421	Classical_frac	311238	8311	0	U	K.M*DATANDVPSDR.Y	548.657	367.699	403.045	408.794	378.106	382.453	523.088	492.821	271.098	1	7554	31.7792	7554K.M*DATANDVPSDR.Y	768.862	2	768.862	0.96	1.788
sp|Q9H5V8|CDCP1_HUMAN	422	Classical_frac	311238	1531	1	R	R.IDATVVR.I	380.567	152.68	189.11	276.12	178.874	177.314	317.155	167.487	140.52	0.875184	12494	41.3072	12494R.IDATVVR.I	501.811	2	501.811	0.95	2.298
sp|Q9H5V8|CDCP1_HUMAN	422	Classical_frac	311238	9427	1	R	K.LATEEPPPR.S	460.408	169.689	210.216	355.366	222.597	206.548	389.432	224.04	145.881	0.804428	9909	36.2893	9909K.LATEEPPPR.S	619.851	2	619.851	0.37	2.207
sp|Q9NRM0|GTR9_HUMAN	424	Classical_frac	311238	2106	1	R	K.IDSAVTDGK.I	664.833	80.7709	102.92	697.585	91.7359	92.216	502.537	109.753	85.7628	1	13631	43.534	13631K.IDSAVTDGK.I	682.397	2	682.395	2.66	2.371
sp|P09326|CD48_HUMAN	425	Classical_frac	311238	3311	0	U	K.IEDM*DDNCYLK.L	300.405	7.92382	15.9135	296.682	16.0305	6.99846	231.837	10.7404	8.46886	0.822808	16011	48.481	16011K.IEDM*DDNCYLK.L	945.455	2	945.455	-0.05	2.179
sp|Q96F46|I17RA_HUMAN	431	Classical_frac	311238	3876	1	R	K.IIVLCSR.G	384.275	27.4368	38.895	291.554	28.915	29.0424	237.845	26.8816	31.0188	0.686041	17135	51.1378	17135K.IIVLCSR.G	545.337	2	545.336	1.33	2.049
sp|Q96F46|I17RA_HUMAN	431	Classical_frac	311238	3339	1	R	R.VGELSGDNYLR.S	419.047	63.8357	83.0305	404.363	59.5418	67.4635	415.366	89.365	62.9571	1	16067	48.6062	16067R.VGELSGDNYLR.S	726.389	2	726.388	1.18	2.617
sp|P24071-6|FCAR_HUMAN	437	Classical_frac	311238	4145	9	R	K.SSPVIPLDGSVK.I	279.888	12.7013	18.3159	563.175	16.3884	12.2808	412.11	9.37429	12.5609	0.679841	17676	52.646	17676K.SSPVIPLDGSVK.I	829.001	2	829	0.37	2.7
sp|Q9NRX5|SERC1_HUMAN	438	Classical_frac	311238	7876	0	U	K.IQESQPR.S	935.086	26.8827	39.7589	905.786	22.8976	35.2115	835.77	26.1569	24.793	0.913334	6644	30.0567	6644K.IQESQPR.S	543.809	2	543.809	0.92	2.419
sp|Q9NRX5|SERC1_HUMAN	438	Classical_frac	311238	7688	0	U	R.TSNNSQVNK.L	300.713	22.6678	25.7995	388.63	22.0271	21.9117	253.343	24.1213	12.3456	1	6252	29.2685	6252R.TSNNSQVNK.L	725.408	2	725.407	1.44	3.493
sp|O95302-3|FKBP9_HUMAN	442	Classical_frac	311238	3052	2	R	R.ISQSGDFLR.Y	324.968	81.0951	103.945	181.554	80.5955	72.5423	212.219	95.5119	69.6396	0.798547	15500	47.361	15500R.ISQSGDFLR.Y	626.349	2	626.348	0.42	1.734
sp|Q6EMK4|VASN_HUMAN	455	Classical_frac	311238	7413	0	U	R.QGTTVPR.D	606.424	104.826	100.714	197.193	108.154	111.758	224.005	140.789	66.4843	0.926358	5674	28.142	5674R.QGTTVPR.D	494.293	2	494.293	0.31	2.35
sp|P58335|ANTR2_HUMAN	457	Classical_frac	311238	1871	3	R	K.LANEQIQK.A	438.539	24.2112	19.5066	507.807	32.9098	22.4254	337.698	28.622	18.494	0.945826	13162	42.5843	13162K.LANEQIQK.A	701.427	2	701.427	0.64	2.872
sp|P10599|THIO_HUMAN	463	Classical_frac	311238	3419	1	R	K.VGEFSGANK.E	327.247	47.8034	65.777	220.503	64.3607	50.2112	311.622	66.1059	63.873	0.674679	16222	48.9508	16222K.VGEFSGANK.E	683.891	2	683.89	1.18	2.397
sp|Q99808-2|S29A1_HUMAN	465	Classical_frac	311238	1321	1	R	K.LEGPGEQETK.L	124.882	42.7939	65.5747	101.852	48.3602	53.8606	92.5778	55.438	59.3591	1	12064	40.425	12064K.LEGPGEQETK.L	773.431	2	773.43	1.09	2.783
sp|P21589|5NTD_HUMAN	467	Classical_frac	311238	9452	1	R	R.LEQTSEDSSK.C	345.654	196.138	319.364	315.406	290.864	226.779	322.862	225.64	253.298	1	9958	36.3772	9958R.LEQTSEDSSK.C	791.423	2	791.422	0.92	3.016
sp|P21589|5NTD_HUMAN	467	Classical_frac	311238	2754	1	R	K.VIYPAVEGR.I	106.557	37.036	58.6928	76.2979	47.565	47.1582	93.7656	47.347	50.4264	0.994813	14914	46.0988	14914K.VIYPAVEGR.I	616.864	2	616.864	0.61	2.39
sp|P00761|TRYP_PIG_contaminant	469	Classical_frac	311238	998	0	U	K.LSSPATLNSR.V	440.846	24.2733	30.1495	177.081	35.729	20.9571	315.26	23.9522	22.512	0.997643	11418	39.1568	11418K.LSSPATLNSR.V	637.868	2	637.867	1.2	2.84
sp|P00761|TRYP_PIG_contaminant	469	Classical_frac	311238	5620	0	U	K.LSSPATLNSR.V	51.9044	7.72474	8.65644	24.6809	7.46462	11.0152	42.6634	8.36783	12.2622	1	20907	64.5847	20907K.LSSPATLNSR.V	637.867	2	637.867	0.6	2.05
sp|P00761|TRYP_PIG_contaminant	469	Classical_frac	311238	2142	0	U	R.VATVSLPR.S	885.455	6.59354	0	265.173	12.0921	6.03696	428.5	11.8559	7.67006	0.92082	13702	43.666	13702R.VATVSLPR.S	536.34	2	536.34	0.94	2.538
sp|P00761|TRYP_PIG_contaminant	469	Classical_frac	311238	2470	0	U	R.VATVSLPR.S	556.762	2.18867	0.814838	205.919	9.08082	1.26296	315.011	2.62044	1.39492	0.967323	14356	44.9845	14356R.VATVSLPR.S	536.34	2	536.34	0.53	2.683
sp|P00761|TRYP_PIG_contaminant	469	Classical_frac	311238	2824	0	U	R.VATVSLPR.S	288.146	41.3167	52.1608	136.479	51.7199	43.9314	195.659	59.1127	29.1401	0.675123	15052	46.3872	15052R.VATVSLPR.S	536.34	2	536.34	0.98	2.349
sp|P00761|TRYP_PIG_contaminant	469	Classical_frac	311238	2981	0	U	R.VATVSLPR.S	317.62	47.4482	68.9146	149.916	80.055	62.7882	233.186	80.296	52.8988	0.61068	15365	47.064	15365R.VATVSLPR.S	536.34	2	536.34	0.71	2.101
sp|P00761|TRYP_PIG_contaminant	469	Classical_frac	311238	3110	0	U	R.VATVSLPR.S	367.432	46.3721	52.8799	171.48	53.1225	49.9506	250.998	58.9093	44.8784	0.683636	15616	47.6182	15616R.VATVSLPR.S	536.34	2	536.34	0.47	2.055
sp|P00761|TRYP_PIG_contaminant	469	Classical_frac	311238	3466	0	U	R.VATVSLPR.S	246.245	47.3468	45.2742	140.278	42.7702	42.7741	188.389	45.304	41.0571	0.616282	16317	49.1612	16317R.VATVSLPR.S	536.34	2	536.34	1.2	1.742
sp|P00761|TRYP_PIG_contaminant	469	Classical_frac	311238	4067	0	U	R.VATVSLPR.S	182.111	20.2615	24.4621	92.24	24.8335	25.2782	127.529	35.5834	26.8743	0.50286	17518	52.1855	17518R.VATVSLPR.S	536.34	2	536.34	-0.01	2.021
sp|P05155-3|IC1_HUMAN	470	Classical_frac	311238	9114	2	R	R.TLYSSSPR.V	462.599	21.525	31.3042	162.125	30.5541	27.9202	177.412	32.4176	27.705	0.750368	9247	35.0143	9247R.TLYSSSPR.V	570.316	2	570.317	-0.75	2.522
sp|Q03405|UPAR_HUMAN	482	Classical_frac	311238	2608	2	R	R.VEECALGQDLCR.T	177.263	27.1473	44.6007	155.099	46.6513	42.1981	140.442	36.7123	45.4933	0.703261	14624	45.5018	14624R.VEECALGQDLCR.T	839.909	2	839.908	0.64	3.487
sp|P08069|IGF1R_HUMAN	484	Classical_frac	311238	7495	0	U	K.TVNEAASM*R.E	669.233	96.6258	99.1855	908.264	98.293	90.3717	506.453	117.996	78.1982	0.909765	5844	28.4848	5844K.TVNEAASM*R.E	612.317	2	612.316	1.23	1.685
sp|P09619|PGFRB_HUMAN	485	Classical_frac	311238	3309	0	U	R.NVLICEGK.L	317.985	82.9104	131.85	229.471	116.541	98.8694	255.281	132.919	99.2199	0.952322	16008	48.476	16008R.NVLICEGK.L	695.911	2	695.91	0.75	2.409
sp|O43291|SPIT2_HUMAN	487	Classical_frac	311238	8642	1	R	R.NAADSSVPSAPR.R	431.941	20.1878	46.6991	695.56	26.3721	27.2764	565.144	26.5376	18.0143	0.947809	8244	33.0183	8244R.NAADSSVPSAPR.R	700.871	2	700.87	0.78	3.25
sp|Q7KYR7-1|BT2A1_HUMAN	488	Classical_frac	311238	7406	6	R	K.NAEDM*EVR.W	782.449	106.2	132.014	797.879	143.35	115.654	798.315	120.73	115.617	1	5657	28.1103	5657K.NAEDM*EVR.W	604.793	2	604.793	0.79	2.118
sp|P05771-2|KPCB_HUMAN	489	Classical_frac	311238	8229	1	R	K.TTNTVSK.F	1402.35	16.5369	7.50567	133.208	21.8774	19.6099	279.228	19.7874	15.7083	0.920418	7385	31.4822	7385K.TTNTVSK.F	604.867	2	604.866	0.79	2.525
sp|P02663|CASA2_BOVIN_contaminant	490	Classical_frac	311238	2462	0	U	R.NAVPITPTLNR.E	434.927	32.1568	34.893	208.14	44.0398	42.9588	529.417	56.8278	42.601	0.921837	14336	44.945	14336R.NAVPITPTLNR.E	712.925	2	712.925	0.84	2.399
sp|P06729|CD2_HUMAN	491	Classical_frac	311238	8432	0	U	R.NDEELETR.A	496.194	46.6617	58.6297	583.765	79.0452	49.0347	621.586	77.3784	55.2466	0.677359	7807	32.2043	7807R.NDEELETR.A	617.81	2	617.809	0.85	2.399
sp|Q9UKJ1|PILRA_HUMAN	493	Classical_frac	311238	7760	2	R	R.NEGQNTDPK.L	2116.17	20.3516	40.8741	2898.38	40.1669	25.5399	2153.79	8.18891	16.0988	1	6402	29.5783	6402R.NEGQNTDPK.L	730.892	2	730.891	1.18	1.964
sp|Q9UKJ1|PILRA_HUMAN	493	Classical_frac	311238	1397	3	R	K.QDQSVYFCR.V	231.837	35.7702	47.64	326.766	43.757	37.7819	300.734	44.5931	33.7479	1	12222	40.7455	12222K.QDQSVYFCR.V	716.349	2	716.348	1.01	2.379
sp|O14495|PLPP3_HUMAN	495	Classical_frac	311238	7826	0	U	K.NGGSPALNNNPR.R	103.222	42.8967	58.6754	88.9918	42.9584	48.7201	95.2654	54.3654	52.3988	0.789656	6542	29.8698	6542K.NGGSPALNNNPR.R	720.382	2	720.381	0.68	3.669
sp|Q14699|RFTN1_HUMAN	500	Classical_frac	311238	8351	0	U	K.TTSEGSVSTK.Q	472.092	65.6579	89.379	221.581	71.3759	75.3418	408.873	78.3699	75.3337	1	7642	31.9258	7642K.TTSEGSVSTK.Q	727.909	2	727.909	0.83	2.843
sp|P50995|ANX11_HUMAN	502	Classical_frac	311238	2890	1	R	K.NTPAFFAER.L	213.822	60.6082	68.7564	146.442	69.3333	69.1744	186.606	88.1585	60.5042	0.869681	15183	46.6665	15183K.NTPAFFAER.L	641.344	2	641.343	0.84	2.098
sp|P50995|ANX11_HUMAN	502	Classical_frac	311238	2621	3	R	K.SELSGNFEK.T	299.803	88.1574	100.754	201.904	93.7073	97.5915	238.039	102.44	91.3783	0.85356	14650	45.5612	14650K.SELSGNFEK.T	734.908	2	734.906	2.24	2.461
sp|P11166|GTR1_HUMAN	509	Classical_frac	311238	4385	0	U	R.TFDEIASGFR.Q	242.405	67.2637	85.5899	182.156	81.4258	83.9155	226.89	89.3164	79.6887	0.652594	18164	54.0838	18164R.TFDEIASGFR.Q	686.359	2	686.359	0.52	2.535
sp|P30040|ERP29_HUMAN	510	Classical_frac	311238	968	0	U	K.QGQDNLSSVK.E	453.39	93.1526	101.51	400.157	103.665	86.7041	406.658	112.011	66.8218	0.86215	11358	39.0327	11358K.QGQDNLSSVK.E	767.436	2	767.435	0.37	3.053
sp|Q14246|AGRE1_HUMAN	512	Classical_frac	311238	3688	4	R	R.TEYLDIESK.V	409.039	48.019	75.235	371.389	65.8476	63.538	266.897	62.3088	57.4835	0.881088	16761	50.2455	16761R.TEYLDIESK.V	778.435	2	778.435	0.67	2.347
sp|P55283|CADH4_HUMAN	514	Classical_frac	311238	4200	3	R	K.QLLIDPEDDVR.D	167.867	62.7922	85.9751	129.821	76.1783	76.2476	144.635	84.2344	65.8366	1	17783	52.9392	17783K.QLLIDPEDDVR.D	771.423	2	771.422	1.39	2.982
sp|P08962|CD63_HUMAN	518	Classical_frac	311238	8744	2	R	R.QQM*ENYPK.N	722.062	113.733	143.975	1254.35	149.638	94.743	1036.11	108.628	100.682	1	8456	33.4002	8456R.QQM*ENYPK.N	756.4	2	756.4	0.26	1.841
sp|P08962|CD63_HUMAN	518	Classical_frac	311238	2334	2	R	K.VM*SEFNNNFR.Q	375.935	153.148	192.217	363.487	168.4	184.296	429.54	172.282	151.662	1	14083	44.4302	14083K.VM*SEFNNNFR.Q	751.867	2	751.867	0.83	2.171
sp|P08962|CD63_HUMAN	518	Classical_frac	311238	2649	2	R	K.VM*SEFNNNFR.Q	849.649	71.1097	196.732	367.97	86.9933	110.854	778.059	72.898	131.341	0.655636	14705	45.6732	14705K.VM*SEFNNNFR.Q	751.867	2	751.867	0.85	1.645
sp|Q14847-2|LASP1_HUMAN	521	Classical_frac	311238	8479	1	R	K.QQSELQSQVR.Y	98.5477	19.3224	21.0001	56.1749	18.6598	22.9163	64.0349	25.9453	18.5954	0.692141	7904	32.3695	7904K.QQSELQSQVR.Y	716.392	2	716.391	0.85	2.708
sp|O96005|CLPT1_HUMAN	523	Classical_frac	311238	2059	2	R	R.QSLEGLSVR.S	427.581	41.4016	53.9741	168.914	51.63	50.7109	220.664	47.5459	41.9426	1	13540	43.3513	13540R.QSLEGLSVR.S	609.357	2	609.356	1.03	2.452
sp|P26641-2|EF1G_HUMAN	525	Classical_frac	311238	2615	1	R	K.QVLEPSFR.Q	246.602	82.0476	98.9474	140.029	93.4595	79.7498	225.576	122.199	84.3121	0.941728	14640	45.5445	14640K.QVLEPSFR.Q	602.849	2	602.848	1.02	2.241
sp|Q5JXA9|SIRB2_HUMAN	526	Classical_frac	311238	3627	2	R	R.QYLSGQGTSLK.V	166.541	19.1312	35.1257	163.095	26.6895	23.3079	134.243	27.083	19.313	1	16637	49.9278	16637R.QYLSGQGTSLK.V	820.475	2	820.475	0.76	2.671
sp|Q5JXA9|SIRB2_HUMAN	526	Classical_frac	311238	2487	0	U	K.SDEGTSVLVK.G	261.544	19.0054	35.0527	407.46	24.5627	28.5655	311.191	18.933	25.4553	1	14388	45.04	14388K.SDEGTSVLVK.G	746.935	2	746.935	0.01	2.927
sp|Q5JXA9|SIRB2_HUMAN	526	Classical_frac	311238	8753	1	R	R.SPGQEDVK.T	276.608	25.1779	24.9768	376.185	26.0241	21.9225	280.381	27.4585	16.0238	1	8477	33.436	8477R.SPGQEDVK.T	659.375	2	659.374	0.7	2.337
sp|P26447|S10A4_HUMAN	528	Classical_frac	311238	1436	0	U	R.TDEAAFQK.L	1236.67	37.1238	46.448	355.919	54.3416	32.7678	1603.42	43.2602	29.3337	0.994503	12304	40.9192	12304R.TDEAAFQK.L	684.383	2	684.382	1.32	2.712
sp|P61604|CH10_HUMAN	529	Classical_frac	311238	8936	0	U	R.SAAETVTK.G	314.234	106.2	80.2936	184.98	63.7094	117.376	251.7	80.5187	50.0654	1	8869	34.2455	8869R.SAAETVTK.G	632.879	2	632.879	-0.12	2.967
sp|Q9Y5Y6|ST14_HUMAN	532	Classical_frac	311238	7535	0	U	R.SAPGVQER.R	322.678	55.6909	85.561	265.214	77.8632	85.687	331.205	78.5185	68.508	0.919431	5931	28.6568	5931R.SAPGVQER.R	536.802	2	536.801	0.84	2.284
sp|Q9Y5Y6|ST14_HUMAN	532	Classical_frac	311238	2302	0	U	R.SFDLASCDER.G	252.73	21.7302	35.9533	266.702	28.6977	29.4968	251.636	26.7474	21.7831	1	14019	44.3077	14019R.SFDLASCDER.G	714.836	2	714.835	1.15	2.181
sp|P01876|IGHA1_HUMAN	533	Classical_frac	311238	7878	1	R	K.SAVQGPPER.D	932.972	99.598	90.3253	748.219	120.476	66.9094	439.756	69.6371	72.9865	0.833454	6648	30.0622	6648K.SAVQGPPER.D	585.328	2	585.327	1.01	2.456
sp|P68871|HBB_HUMAN	534	Classical_frac	311238	2875	0	U	K.VNVDEVGGEALGR.L	441.879	18.0071	25.6392	226.573	14.1048	19.5123	347.796	15.2219	16.3522	1	15152	46.5968	15152K.VNVDEVGGEALGR.L	772.418	2	772.418	1.13	3.462
sp|P12314|FCGR1_HUMAN	535	Classical_frac	311238	4582	1	R	R.VFTEGEPLALR.C	120.441	21.9619	31.3615	73.0711	24.7292	25.944	80.5222	29.2074	26.9726	1	18566	55.4497	18566R.VFTEGEPLALR.C	730.92	2	730.919	0.86	2.274
sp|P12314|FCGR1_HUMAN	535	Classical_frac	311238	2171	2	R	K.VISSLQEDR.H	299.003	81.0811	138.234	253.54	98.932	88.6232	257.384	70.4359	111.504	1	13762	43.7888	13762K.VISSLQEDR.H	638.359	2	638.359	-0.13	2.635
sp|O43493|TGON2_HUMAN	540	Classical_frac	311238	7927	5	R	K.SGADGQTPK.D	397.024	53.1387	71.0019	620.218	62.7438	59.4328	517.575	137.131	92.5319	0.868911	6754	30.2532	6754K.SGADGQTPK.D	659.873	2	659.872	0.99	2.57
sp|Q6UVY6|MOXD1_HUMAN	542	Classical_frac	311238	8957	1	R	K.SITDSTVR.V	226.519	116.36	196.34	196.083	144.276	151.135	213.526	132.611	184.109	0.989322	8917	34.3487	8917K.SITDSTVR.V	554.315	2	554.314	2.29	2.75
sp|Q6UVY6|MOXD1_HUMAN	542	Classical_frac	311238	2876	0	U	R.TLLDSEGK.Y	370.497	125.353	216.588	300.257	169.554	145.255	278.575	122.204	180.644	0.950043	15153	46.5977	15153R.TLLDSEGK.Y	660.894	2	660.892	2.34	2.619
sp|Q6UVY6|MOXD1_HUMAN	542	Classical_frac	311238	946	1	R	K.VEPVIQR.G	232.688	53.5921	96.592	113.289	82.6605	77.3769	126.726	58.0579	91.254	0.707246	11315	38.9585	11315K.VEPVIQR.G	535.332	2	535.332	0.68	1.988
sp|Q9NY35|CLDN1_HUMAN	543	Classical_frac	311238	3307	1	R	R.TESFDVVTK.C	297.874	67.2433	91.2748	266.101	73.1564	84.3708	214.789	80.9292	63.4048	0.820037	16004	48.4692	16004R.TESFDVVTK.C	742.425	2	742.424	1.08	2.567
sp|P62888|RL30_HUMAN	545	Classical_frac	311238	7925	0	U	R.SM*PEQTGEK.-	512.635	150.513	282.54	734.157	446.688	97.8216	438.763	229.932	305.64	0.86408	6747	30.2353	6747R.SM*PEQTGEK.-	740.89	2	740.89	1.19	2.072
sp|Q8N8Z6|DCBD1_HUMAN	546	Classical_frac	311238	3322	1	R	R.SLSFEPDGQIR.A	217.367	45.5429	52.1061	139.318	60.7837	65.3374	156.957	63.5943	41.0987	1	16034	48.5402	16034R.SLSFEPDGQIR.A	739.397	2	739.396	0.74	2.926
sp|Q9NQS5|GPR84_HUMAN	550	Classical_frac	311238	8481	0	U	K.SPPEASAK.A	494.633	20.6006	28.6041	672.005	22.3594	17.0842	697.272	20.2442	13.2308	1	7907	32.3737	7907K.SPPEASAK.A	622.867	2	622.866	0.75	1.686
sp|Q9P258|RCC2_HUMAN	555	Classical_frac	311238	8549	0	U	K.SSTAAQEVK.T	458.958	18.9104	23.0573	181.376	34.5618	29.0486	503.487	32.6268	31.8053	0.576914	8054	32.6498	8054K.SSTAAQEVK.T	689.901	2	689.901	0.49	2.757
sp|O75871|CEAM4_HUMAN	556	Classical_frac	311238	2783	0	U	R.STFSAPLPSPR.T	376.364	27.7765	37.3462	563.071	28.9834	33.4184	181.859	33.0225	29.0247	0.929348	14971	46.2208	14971R.STFSAPLPSPR.T	694.891	2	694.89	0.65	2.923
sp|P32418|NAC1_HUMAN	562	Classical_frac	311238	295	4	R	K.TEIEM*DGK.V	1041.07	64.9603	87.9704	1062.77	90.2763	64.7081	915.758	80.9291	56.0559	0.781056	10028	36.52	10028K.TEIEM*DGK.V	698.874	2	698.873	0.3	1.945
sp|P04062|GLCM_HUMAN	569	Classical_frac	311238	8075	4	R	K.TNGAVNGK.G	438.746	183.63	228.858	375.844	232.529	204.462	404.206	259.432	191.487	0.954949	7062	30.8905	7062K.TNGAVNGK.G	609.864	2	609.864	-0.27	2.447
sp|P25024|CXCR1_HUMAN	571	Classical_frac	311238	8991	0	U	R.TQVIQESCER.R	498.072	22.2388	25.1136	452.525	32.5102	19.7964	445.071	44.0579	28.1928	1	8985	34.4815	8985R.TQVIQESCER.R	739.878	2	739.877	0.89	3.44
sp|P25025|CXCR2_HUMAN	572	Classical_frac	311238	9265	0	U	R.TQVIQETCER.R	169.851	9.85599	12.9867	209.436	13.7276	10.6689	204.531	3.90104	8.2162	1	9565	35.6447	9565R.TQVIQETCER.R	746.886	2	746.885	0.76	3.432
sp|Q32P28|P3H1_HUMAN	574	Classical_frac	311238	9236	2	R	K.TVTAEVQPQCGR.A	108.229	40.6359	49.1681	77.3716	45.2005	41.8897	92.4469	49.3052	35.6315	1	9508	35.5403	9508K.TVTAEVQPQCGR.A	787.913	2	787.912	1.28	3.276
sp|P48509|CD151_HUMAN	575	Classical_frac	311238	1380	0	U	K.TVVALCGQR.D	164.971	53.4969	71.6272	121.25	65.9092	72.0103	228.068	69.5754	52.6747	0.963634	12190	40.6868	12190K.TVVALCGQR.D	616.853	2	616.853	0.41	3.196
sp|P48509|CD151_HUMAN	575	Classical_frac	311238	1383	0	U	K.TVVALCGQR.D	128.033	42.4108	58.3165	97.2605	54.1078	52.7246	191.144	51.1502	40.9634	0.986393	12197	40.7025	12197K.TVVALCGQR.D	616.853	2	616.853	0.44	2.933
sp|P48509|CD151_HUMAN	575	Classical_frac	311238	1400	0	R	K.VEGGCITK.L	251.683	58.729	74.459	226.197	61.9685	69.8281	175.072	72.2834	49.7026	0.911777	12228	40.7615	12228K.VEGGCITK.L	661.382	2	661.381	0.92	2.185
sp|P48509|CD151_HUMAN	575	Classical_frac	311238	1145	0	U	R.VVPDSCCK.T	441.602	157.29	215.312	440.887	193.679	189.421	529.836	171.493	138.974	1	11707	39.7297	11707R.VVPDSCCK.T	711.879	2	711.878	1	2.236
sp|Q8N386|LRC25_HUMAN	579	Classical_frac	311238	562	0	U	R.VDGALAAR.C	869.065	10.8842	24.6101	1458.29	27.3503	6.05536	1039.18	15.1668	11.0579	0.956192	10561	37.57	10561R.VDGALAAR.C	501.301	2	501.301	0.12	2.439
sp|Q9UGM5|FETUB_HUMAN	582	Classical_frac	311238	8253	1	R	K.VEESQQK.N	938.164	19.6466	12.3972	262.592	25.7447	19.9094	193.284	27.1352	39.9585	1	7435	31.5655	7435K.VEESQQK.N	653.375	2	653.374	1.5	2.381
sp|Q14974|IMB1_HUMAN	587	Classical_frac	311238	883	0	U	R.VLANPGNSQVAR.V	332.21	111.655	128.695	331.902	122.374	124.434	326.41	116.017	89.4412	0.641506	11193	38.7115	11193R.VLANPGNSQVAR.V	727.918	2	727.917	0.73	2.527
sp|Q5JPE7|NOMO2_HUMAN	590	Classical_frac	311238	1867	4	R	K.VQVM*VPEAETR.A	371.829	122.162	143.507	304.366	130.809	134.393	378.002	187.144	103.799	0.775292	13155	42.5728	13155K.VQVM*VPEAETR.A	752.406	2	752.406	0.71	2.289
sp|O75326|SEM7A_HUMAN	0	Classical_frac	311237	6347	1	R	R.AAAIQTM*SLDAER.R	135.595	119.987	141.345	107.629	109.227	113.291	122.911	105.622	62.5615	1	9165	40.8173	9165R.AAAIQTM*SLDAER.R	811.425	2	811.424	1.23	2.886
sp|O75326|SEM7A_HUMAN	0	Classical_frac	311237	6293	1	R	R.GDQGGESSLSVSK.W	28.1481	19.1688	17.3543	21.4646	19.9168	19.4136	28.5101	19.3253	13.5696	1	9049	40.4253	9049R.GDQGGESSLSVSK.W	854.96	2	854.96	0.7	3.903
sp|P02768|ALBU_HUMAN_contaminant	1	Classical_frac	311237	6633	1	R	K.AAFTECCQAADK.A	28.7131	7.77422	8.62534	31.5445	8.93344	7.77492	18.6691	8.22951	3.86501	1	9786	43.0293	9786K.AAFTECCQAADK.A	915.451	2	915.45	0.99	3.511
sp|P02768|ALBU_HUMAN_contaminant	1	Classical_frac	311237	717	2	R	K.AEFAEVSK.L	573.757	12.1937	17.478	735.491	19.6674	22.0342	299.094	10.8484	11.3407	0.913466	10594	45.8943	10594K.AEFAEVSK.L	669.888	2	669.887	0.91	3.256
sp|P02768|ALBU_HUMAN_contaminant	1	Classical_frac	311237	5748	2	R	K.TCVADESAENCDK.S	892.926	10.3288	35.2838	937.503	15.7253	22.7507	339.412	6.22516	13.3603	0.986178	7869	36.3087	7869K.TCVADESAENCDK.S	652.974	3	652.973	1.11	4.528
sp|P02768|ALBU_HUMAN_contaminant	1	Classical_frac	311237	445	2	R	K.YICENQDSISSK.L	486.164	22.9665	35.9353	653.033	29.1406	33.0253	257.523	19.5176	27.1191	0.998151	10052	43.969	10052K.YICENQDSISSK.L	634.661	3	634.661	0.85	2.8
sp|P05023-4|AT1A1_HUMAN	2	Classical_frac	311237	6554	7	R	R.AAVPDAVGK.C	311.402	198.717	242.199	222.166	238.464	216.797	242.75	240.551	164.529	0.902137	9615	42.4097	9615R.AAVPDAVGK.C	643.399	2	643.398	1.42	2.287
sp|P05023-4|AT1A1_HUMAN	2	Classical_frac	311237	1163	3	R	R.AVAGDASESALLK.C	30.5441	13.4335	19.2908	20.3537	20.7595	14.6818	21.5085	15.0872	11.4528	1	11484	49.1817	11484R.AVAGDASESALLK.C	845.495	2	845.493	1.98	3.639
sp|P05023-4|AT1A1_HUMAN	2	Classical_frac	311237	573	8	R	K.NM*VPQQALVIR.G	240.811	68.4261	94.6171	113.167	86.6244	76.1624	119.298	85.166	63.278	0.79405	10306	44.8753	10306K.NM*VPQQALVIR.G	757.441	2	757.44	1.71	2.164
sp|P05023-4|AT1A1_HUMAN	2	Classical_frac	311237	5946	8	R	K.VDNSSLTGESEPQTR.S	54.6631	38.3199	49.9489	49.4611	35.1535	38.1058	51.2351	43.0531	36.9787	1	8298	37.8068	8298K.VDNSSLTGESEPQTR.S	924.961	2	924.96	1.02	4.725
sp|P35908|K22E_HUMAN_contaminant	4	Classical_frac	311237	613	1	R	K.DVDNAYM*IK.V	349.273	76.1259	118.286	246.755	97.8125	85.6119	755.215	109.445	122.214	0.832672	10388	45.1698	10388K.DVDNAYM*IK.V	771.916	2	771.916	0.88	2.644
sp|P35908|K22E_HUMAN_contaminant	4	Classical_frac	311237	1385	1	R	R.SLVGLGGTK.S	87.3519	39.0368	46.6049	57.4365	49.795	43.7375	89.8734	41.2682	41.4884	0.514701	11944	50.9712	11944R.SLVGLGGTK.S	645.414	2	645.413	1.54	1.856
sp|P35908|K22E_HUMAN_contaminant	4	Classical_frac	311237	1407	1	R	R.TAAENDFVTLK.K	64.6967	42.3177	56.1123	53.4805	48.8431	39.7139	57.6129	59.1843	38.1729	1	11992	51.1462	11992R.TAAENDFVTLK.K	833.975	2	833.974	0.67	2.804
sp|P35908|K22E_HUMAN_contaminant	4	Classical_frac	311237	675	1	R	K.VDPEIQNVK.A	170.218	33.1916	43.7207	92.4102	32.9679	40.8517	228.245	32.3155	39.8552	0.889163	10509	45.5967	10509K.VDPEIQNVK.A	750.446	2	750.445	0.99	1.852
sp|P04264|K2C1_HUMAN_contaminant	4	Classical_frac	311237	6684	1	R	K.AEAESLYQSK.Y	158.703	26.1144	27.121	70.4539	34.7438	22.2639	133.595	25.2244	24.1962	0.991729	9896	43.4068	9896K.AEAESLYQSK.Y	792.438	2	792.438	0.81	3.504
sp|P04264|K2C1_HUMAN_contaminant	4	Classical_frac	311237	6601	1	R	K.AQYEDIAQK.S	639.593	75.6408	65.1496	228.942	77.6896	54.8848	435.331	76.8683	74.6934	0.960428	9717	42.7778	9717K.AQYEDIAQK.S	762.428	2	762.427	0.97	3.314
sp|P04264|K2C1_HUMAN_contaminant	4	Classical_frac	311237	6192	1	R	K.DVDGAYM*TK.V	2350.02	180.016	218.911	796.107	226.047	159.311	1568.57	212.561	231.029	0.949996	8829	39.6657	8829K.DVDGAYM*TK.V	737.387	2	737.387	0.98	2.091
sp|P04264|K2C1_HUMAN_contaminant	4	Classical_frac	311237	6358	1	R	K.DVDGAYM*TK.V	209.888	31.3735	29.8858	94.2711	35.9983	33.4787	133.941	45.9098	31.5534	0.98146	9190	40.9088	9190K.DVDGAYM*TK.V	737.386	2	737.387	-0.76	1.797
sp|P04264|K2C1_HUMAN_contaminant	4	Classical_frac	311237	6518	1	R	R.DYQELM*NTK.L	329.394	175.102	196.255	255.676	223.57	164.199	287.372	228.419	229.362	1	9535	42.1252	9535R.DYQELM*NTK.L	808.425	2	808.424	1.4	2.626
sp|P04264|K2C1_HUMAN_contaminant	4	Classical_frac	311237	6394	1	R	R.TLLEGEESR.M	328.606	79.6759	60.53	112.582	83.9783	66.9974	253.456	73.6733	84.2461	0.912116	9268	41.1832	9268R.TLLEGEESR.M	631.844	2	631.843	0.89	2.704
sp|P04264|K2C1_HUMAN_contaminant	4	Classical_frac	311237	1239	1	R	R.TNAENEFVTIK.K	115.429	30.9063	22.0725	48.3016	29.344	23.8214	101.173	32.8459	35.0953	1	11638	49.7812	11638R.TNAENEFVTIK.K	862.486	2	862.485	1.57	3.852
sp|P04264|K2C1_HUMAN_contaminant	4	Classical_frac	311237	792	3	R	K.YEELQITAGR.H	86.4255	28.9704	21.2531	43.4779	29.4098	26.2579	63.6722	26.6377	25.0697	0.966153	10740	46.4117	10740K.YEELQITAGR.H	704.886	2	704.885	1.11	2.503
sp|P04264|K2C1_HUMAN_contaminant	4	Classical_frac	311237	795	3	R	K.YEELQITAGR.H	70.4129	16.983	22.416	32.5996	21.5657	20.0652	56.3022	24.9692	20.3136	1	10748	46.441	10748K.YEELQITAGR.H	704.886	2	704.885	1.11	2.479
sp|P04264|K2C1_HUMAN_contaminant	4	Classical_frac	311237	824	3	R	K.YEELQITAGR.H	46.2601	18.5252	19.5434	31.1587	22.9098	22.6818	26.1879	21.5388	17.9623	1	10806	46.6602	10806K.YEELQITAGR.H	704.886	2	704.885	1.28	1.643
sp|P15144|AMPN_HUMAN	8	Classical_frac	311237	1266	0	U	R.ALEQALEK.T	68.9982	47.3493	50.6177	43.0566	47.9092	38.5731	58.1091	49.2847	36.8632	0.642112	11694	50.0067	11694R.ALEQALEK.T	680.417	2	680.416	1.22	2.534
sp|P15144|AMPN_HUMAN	8	Classical_frac	311237	5522	0	U	K.DNEETGFGSGTR.A	55.9141	35.6612	47.4049	55.1039	39.3197	31.3106	51.6213	43.8099	40.132	0.977632	7376	34.5318	7376K.DNEETGFGSGTR.A	749.848	2	749.852	-4.95	3.418
sp|P15144|AMPN_HUMAN	8	Classical_frac	311237	6503	0	U	R.GVGGSQPPDIDK.T	101.505	72.9137	91.5293	103.084	87.8883	77.8022	100.754	73.8536	58.3486	0.958828	9504	42.018	9504R.GVGGSQPPDIDK.T	814.457	2	814.456	0.96	2.634
sp|P15144|AMPN_HUMAN	8	Classical_frac	311237	6224	0	U	R.SEVYGPM*K.N	759.465	563.797	809.488	668.87	703.347	599.126	797.066	720.116	613.446	1	8898	39.9068	8898R.SEVYGPM*K.N	692.881	2	692.881	0.73	1.985
sp|P15144|AMPN_HUMAN	8	Classical_frac	311237	6322	0	U	R.SEVYGPM*K.N	433.633	348.117	488.535	426.586	487.659	375.085	474.318	456.452	378.548	1	9112	40.6465	9112R.SEVYGPM*K.N	692.882	2	692.881	0.83	1.818
sp|P15144|AMPN_HUMAN	8	Classical_frac	311237	6388	0	U	R.SEVYGPM*K.N	339.158	246.559	323.406	296.021	314.734	243.059	352.304	326.061	268.55	0.994828	9255	41.1382	9255R.SEVYGPM*K.N	692.882	2	692.881	0.92	1.38
sp|P15144|AMPN_HUMAN	8	Classical_frac	311237	6593	0	U	R.SEVYGPM*K.N	116.885	79.9669	107.339	100.981	95.308	83.1667	122.484	111.922	79.1316	1	9699	42.716	9699R.SEVYGPM*K.N	692.882	2	692.881	1.49	1.432
sp|P15144|AMPN_HUMAN	8	Classical_frac	311237	5126	0	U	R.SEYM*EGNVR.K	173.98	98.7309	145.654	160.225	143.163	126.209	168.181	144.44	142.567	0.966186	6516	31.373	6516R.SEYM*EGNVR.K	665.32	2	665.319	1.94	1.411
sp|P15144|AMPN_HUMAN	8	Classical_frac	311237	1404	0	U	K.SFPCFDEPAM*K.A	68.9296	50.6045	56.5336	60.054	55.7574	46.54	60.6362	61.3301	49.5103	1	11986	51.1235	11986K.SFPCFDEPAM*K.A	901.948	2	901.947	1.39	2.42
sp|P15144|AMPN_HUMAN	8	Classical_frac	311237	1439	0	U	K.SFPCFDEPAM*K.A	53.951	36.6693	48.5343	47.7656	50.152	43.5531	42.7016	45.7529	42.0242	0.993636	12060	51.4165	12060K.SFPCFDEPAM*K.A	601.634	3	601.633	1.2	2.545
sp|P15144|AMPN_HUMAN	8	Classical_frac	311237	848	0	U	R.SIQLPTTVR.D	65.7428	36.7114	43.0524	40.6978	46.2179	37.9526	51.4147	47.1991	38.5248	0.946774	10856	46.8513	10856R.SIQLPTTVR.D	622.383	2	622.382	0.76	2.156
sp|P15144|AMPN_HUMAN	8	Classical_frac	311237	5620	0	U	K.VVATTQM*QAADAR.K	420.927	308.098	427.034	395.591	370.803	366.473	419.303	357.417	292.642	1	7591	35.3053	7591K.VVATTQM*QAADAR.K	803.926	2	803.925	1.1	3.412
sp|P15144|AMPN_HUMAN	8	Classical_frac	311237	5744	0	U	K.VVATTQM*QAADAR.K	117.083	84.5418	103.199	106.185	105.843	92.1937	113.745	105.114	94.1339	0.932711	7860	36.276	7860K.VVATTQM*QAADAR.K	803.926	2	803.925	1.16	3.313
sp|P15144|AMPN_HUMAN	8	Classical_frac	311237	5780	0	U	K.VVATTQM*QAADAR.K	57.8119	53.0376	53.9455	50.1667	41.2934	49.3305	56.443	48.0579	43.8776	1	7938	36.5573	7938K.VVATTQM*QAADAR.K	803.925	2	803.925	0.78	2.726
sp|O15031|PLXB2_HUMAN	13	Classical_frac	311237	6100	0	U	R.EASPNPEDGIVR.A	148.756	16.2192	20.3542	166.194	18.8125	15.9213	154.325	17.0274	16.3999	0.962987	8631	38.9662	8631R.EASPNPEDGIVR.A	756.897	2	756.896	0.73	2.821
sp|P50454|SERPH_HUMAN	20	Classical_frac	311237	5156	0	U	K.ATTASQAK.A	56.4273	43.9237	52.9416	42.5181	49.2393	42.1861	60.9429	58.8848	48.641	0.871627	6581	31.6127	6581K.ATTASQAK.A	618.372	2	618.372	0.87	2.49
sp|P50454|SERPH_HUMAN	20	Classical_frac	311237	1726	0	U	R.DTQSGSLLFIGR.L	49.7062	42.6131	33.6539	32.3297	38.7958	43.3142	44.1719	41.2292	33.6501	0.943585	12683	54.003	12683R.DTQSGSLLFIGR.L	761.926	2	761.925	1.57	2.23
sp|P02786|TFR1_HUMAN	21	Classical_frac	311237	5850	0	U	K.AATVTGK.L	152.107	87.9063	108.674	115.167	111.661	109.517	134.228	118.33	100.806	0.893243	8089	37.0922	8089K.AATVTGK.L	553.353	2	553.353	1.3	1.673
sp|P02786|TFR1_HUMAN	21	Classical_frac	311237	960	0	U	K.DSAQNSVIIVDK.N	215.4	178.756	198.413	222.142	189.095	174.078	215.196	209.659	156.771	0.967457	11080	47.656	11080K.DSAQNSVIIVDK.N	583.005	3	583.005	0.82	2.629
sp|P02786|TFR1_HUMAN	21	Classical_frac	311237	6591	0	U	K.LAVDEEENADNNTK.A	141.86	104.3	143.449	140.337	127.855	127.539	148.924	146.464	109.387	0.965461	9695	42.7027	9695K.LAVDEEENADNNTK.A	674.013	3	674.013	0.99	3.472
sp|P02786|TFR1_HUMAN	21	Classical_frac	311237	1107	0	U	R.LTTDFGNAEK.T	83.6713	51.7784	57.2439	64.8911	64.8728	51.0615	57.325	52.218	41.9872	1	11370	48.7422	11370R.LTTDFGNAEK.T	777.434	2	777.432	1.42	2.656
sp|P11498|PYC_HUMAN	27	Classical_frac	311237	6507	1	R	R.ADFAQACQDAGVR.F	102.603	75.5901	94.1032	82.3713	118.176	95.1625	95.3742	115.575	80.4209	0.713501	9513	42.0497	9513R.ADFAQACQDAGVR.F	819.399	2	819.399	0.84	3.516
sp|P11498|PYC_HUMAN	27	Classical_frac	311237	1033	0	U	R.AEAEAQAEELSFPR.S	19.4041	18.6641	22.5084	23.1939	20.9298	15.7308	21.8881	21.2769	18.1888	1	11225	48.1788	11225R.AEAEAQAEELSFPR.S	888.953	2	888.952	1.09	3.934
sp|P11498|PYC_HUMAN	27	Classical_frac	311237	1231	1	R	R.FIGPSPEVVR.K	47.4959	36.8747	50.2899	39.0341	46.0305	42.4139	44.746	52.8623	35.2104	0.997523	11624	49.7303	11624R.FIGPSPEVVR.K	665.391	2	665.39	1.08	2.493
sp|P11498|PYC_HUMAN	27	Classical_frac	311237	6286	0	U	K.GQIGAPM*PGK.V	350.859	278.307	335.739	360.001	289.161	321.031	342.393	366.468	234.364	0.929188	9033	40.3667	9033K.GQIGAPM*PGK.V	715.416	2	715.416	1.34	1.776
sp|P11498|PYC_HUMAN	27	Classical_frac	311237	6490	0	U	R.GTPLDTEVPM*ER.V	270.805	209.53	264.978	282.767	221.787	228.755	271.251	270.463	176.73	0.898939	9475	41.9128	9475R.GTPLDTEVPM*ER.V	795.407	2	795.406	1.16	2.77
sp|P11498|PYC_HUMAN	27	Classical_frac	311237	6408	1	R	R.LTSDSVK.L	187.858	138.887	170.155	179.636	145.795	147.299	178.046	182.228	133.345	0.975245	9298	41.2877	9298R.LTSDSVK.L	604.369	2	604.369	1.11	2.029
sp|P11498|PYC_HUMAN	27	Classical_frac	311237	5143	1	R	R.TSTAPAASPNVR.R	117.712	85.6756	109.595	112.188	97.9895	89.9997	98.9849	108.324	89.0067	0.999296	6554	31.5132	6554R.TSTAPAASPNVR.R	700.889	2	700.888	0.97	3.356
sp|P11498|PYC_HUMAN	27	Classical_frac	311237	5179	1	R	R.VTTEDPAR.S	115.596	92.4986	104.901	101.985	89.9431	93.3451	118.405	105.538	77.7426	0.713869	6632	31.798	6632R.VTTEDPAR.S	559.307	2	559.306	0.83	2.263
sp|Q6YHK3|CD109_HUMAN	31	Classical_frac	311237	936	3	R	R.GQLVAVGK.Q	82.9285	43.634	52.4286	61.8681	54.7522	57.7103	75.3793	53.6829	42.068	0.634329	11031	47.4833	11031R.GQLVAVGK.Q	615.404	2	615.403	1.38	2.063
sp|P07900-2|HS90A_HUMAN	36	Classical_frac	311237	6332	1	R	K.DQVANSAFVER.L	45.4458	24.2663	30.6906	43.0196	29.7047	32.8013	42.029	38.3961	28.7494	0.519265	9133	40.7153	9133K.DQVANSAFVER.L	732.886	2	732.886	0.37	2.555
sp|P08195|4F2_HUMAN	37	Classical_frac	311237	1416	3	R	K.ADLLLSTQPGR.E	35.4669	14.8752	25.682	21.5446	20.0316	20.1321	29.3321	23.2477	19.6361	0.803793	12013	51.2277	12013K.ADLLLSTQPGR.E	700.41	2	700.409	1.77	1.925
sp|P08195|4F2_HUMAN	37	Classical_frac	311237	6701	3	R	R.EEGSPLELER.L	135.092	78.0068	100.087	117.885	94.3506	86.4656	109.242	84.9695	84.7641	0.909884	9934	43.547	9934R.EEGSPLELER.L	694.367	2	694.367	0.67	2.933
sp|P08195|4F2_HUMAN	37	Classical_frac	311237	5990	0	U	K.NAEVTGTM*SQDTEVDM*K.E	213.561	173.088	250.356	270.295	223.578	218.648	225.378	246.179	188.36	1	8393	38.1378	8393K.NAEVTGTM*SQDTEVDM*K.E	782.712	3	782.712	0.79	6.513
sp|P08195|4F2_HUMAN	37	Classical_frac	311237	6686	3	R	K.QPM*NAASGAAM*SLAGAEK.N	76.4983	48.8132	66.591	67.0321	56.526	48.7451	58.4089	68.0138	53.45	0.946058	9900	43.4222	9900K.QPM*NAASGAAM*SLAGAEK.N	732.379	3	732.378	1.08	2.656
sp|P08195|4F2_HUMAN	37	Classical_frac	311237	457	3	R	K.VAEDEAEAAAAAK.F	335.31	249.291	373.582	378.789	297.983	321.635	325.968	317.823	302.884	0.911867	10074	44.0433	10074K.VAEDEAEAAAAAK.F	568.646	3	568.645	0.8	2.199
sp|P08195|4F2_HUMAN	37	Classical_frac	311237	2042	3	R	R.VILDLTPNYR.G	17.1775	6.17746	8.32263	10.7678	11.3482	9.0358	11.5683	8.89123	8.81488	1	13399	57.1013	13399R.VILDLTPNYR.G	716.923	2	716.922	1.37	2.101
sp|P32942|ICAM3_HUMAN	39	Classical_frac	311237	1059	0	U	R.EESTYLPLTSM*QPTEAM*GEEPSRAE.-	471.469	5.8136	18.9626	518.296	7.53069	17.6343	425.44	1.15301	15.3131	0.980406	11278	48.3853	11278R.EESTYLPLTSM*QPTEAM*GEEPSRAE.-	1015.47	3	1015.47	1	5.297
sp|P08575|PTPRC_HUMAN	41	Classical_frac	311237	841	1	R	K.ADTTICLK.W	224.953	28.8403	36.3968	246.303	38.2289	36.6118	280.621	41.2102	26.237	0.884841	10840	46.788	10840K.ADTTICLK.W	690.403	2	690.402	1.2	2.017
sp|P08575|PTPRC_HUMAN	41	Classical_frac	311237	1554	1	R	R.AFGDVVVK.I	225.736	6.70331	7.92122	313.37	10.4805	4.74291	301.671	9.92174	11.9885	0.920529	12309	52.4668	12309R.AFGDVVVK.I	646.903	2	646.903	1.34	2.616
sp|P08575|PTPRC_HUMAN	41	Classical_frac	311237	1563	1	R	R.AFGDVVVK.I	132.454	16.5702	17.5731	161.114	17.3905	16.1599	159.016	15.9375	16.077	0.615055	12329	52.5533	12329R.AFGDVVVK.I	646.903	2	646.903	1.31	2.21
sp|P08575|PTPRC_HUMAN	41	Classical_frac	311237	1025	1	R	R.CPDYIIQK.L	166.306	13.3393	11.9737	217.606	14.2742	16.1898	216.934	10.0778	14.7421	0.967027	11210	48.1272	11210R.CPDYIIQK.L	747.924	2	747.923	1.11	2.034
sp|P08575|PTPRC_HUMAN	41	Classical_frac	311237	1124	1	R	R.DPPSEPSPLEAEFQR.L	18.3963	2.63082	2.37873	14.7137	2.89199	1.30305	15.8578	1.85799	2.57169	1	11406	48.8803	11406R.DPPSEPSPLEAEFQR.L	964.484	2	964.484	0.51	3.633
sp|P08575|PTPRC_HUMAN	41	Classical_frac	311237	6227	1	R	K.EQAEGSEPTSGTEGPEHSVNGPASPALNQGS.-	189.601	0.702517	2.69966	270.66	5.16902	7.84921	241.067	0	6.23482	1	8906	39.9313	8906K.EQAEGSEPTSGTEGPEHSVNGPASPALNQGS.-	1084.17	3	1084.17	0.53	4.561
sp|Q96HJ9-2|CG055_HUMAN	43	Classical_frac	311237	467	3	R	K.VEQLGAEGNVEESQK.V	145.92	90.7211	121.251	129.078	108.947	95.692	139.547	121.454	75.615	0.836023	10095	44.1165	10095K.VEQLGAEGNVEESQK.V	692.373	3	692.372	1.39	3.201
sp|P07355-2|ANXA2_HUMAN	46	Classical_frac	311237	888	1	R	R.DLYDAGVK.R	135.998	65.0626	86.9244	105.073	78.5834	61.3495	126.698	94.2943	69.2779	0.649438	10937	47.1403	10937R.DLYDAGVK.R	669.888	2	669.887	0.87	2.335
sp|P07355-2|ANXA2_HUMAN	46	Classical_frac	311237	551	3	R	K.TPAQYDASELK.A	33.2753	9.67001	13.2197	18.5594	17.966	14.0432	28.2571	13.2741	12.2376	0.64	10263	44.7165	10263K.TPAQYDASELK.A	840.965	2	840.964	0.6	2.091
sp|Q9Y336|SIGL9_HUMAN	48	Classical_frac	311237	5440	1	R	R.EGANTDQDAPVATNNPAR.A	389.122	7.29111	7.37795	582.775	6.76818	7.33389	478.459	0	7.71201	0.994024	7200	33.9087	7200R.EGANTDQDAPVATNNPAR.A	690.674	3	690.673	1.06	4.436
sp|P11169|GTR3_HUMAN	53	Classical_frac	311237	6417	0	U	K.DGVM*EM*NSIEPAK.E	231.932	171.999	256.345	243.473	208.557	208.697	229.635	203.875	204.13	0.968167	9316	41.3505	9316K.DGVM*EM*NSIEPAK.E	637.659	3	637.658	1.17	3.139
sp|P11169|GTR3_HUMAN	53	Classical_frac	311237	753	0	U	K.DGVM*EM*NSIEPAKETTTNV.-	74.5856	25.6464	36.2889	82.4592	31.4372	23.6189	73.8429	27.3032	24.449	0.973308	10665	46.147	10665K.DGVM*EM*NSIEPAKETTTNV.-	852.758	3	852.757	0.86	3.801
sp|P32004-2|L1CAM_HUMAN	54	Classical_frac	311237	5907	2	R	K.VQAVNSQGK.G	30.9031	21.5357	39.9744	50.4796	28.1592	38.036	44.5064	33.8212	51.2001	0.883314	8212	37.5185	8212K.VQAVNSQGK.G	694.918	2	694.917	1.13	2.726
sp|P21333|FLNA_HUMAN	56	Classical_frac	311237	6014	1	R	K.GTVEPQLEAR.G	74.9977	38.0596	52.353	61.3439	47.6671	46.2989	73.3924	60.3527	29.7704	0.863564	8444	38.3157	8444K.GTVEPQLEAR.G	664.873	2	664.872	0.57	2.606
sp|P05556|ITB1_HUMAN	58	Classical_frac	311237	1080	4	R	R.CDDLEALK.K	84.7687	52.9643	83.4125	74.7153	57.7563	64.3803	69.2314	67.4347	54.7872	1	11318	48.5465	11318R.CDDLEALK.K	711.39	2	711.389	1.16	2.338
sp|P05556|ITB1_HUMAN	58	Classical_frac	311237	6501	4	R	K.DDLENVK.S	265.31	202.728	296.217	266.075	226.853	228.476	240.898	249.924	223.125	0.998655	9500	42.0042	9500K.DDLENVK.S	645.87	2	645.869	1.04	2.481
sp|P05556|ITB1_HUMAN	58	Classical_frac	311237	6267	4	R	R.DNTNEIYSGK.F	128.863	104.26	139.414	135.942	114.279	101.92	135.584	126.632	113.701	1	8992	40.2292	8992R.DNTNEIYSGK.F	799.926	2	799.925	0.85	3.659
sp|P05556|ITB1_HUMAN	58	Classical_frac	311237	5714	4	R	K.GCPPDDIENPR.G	56.9053	41.6712	57.2884	50.9462	51.5993	62.3453	60.7728	49.1717	46.1073	1	7794	36.0353	7794K.GCPPDDIENPR.G	749.863	2	749.861	2.18	3.21
sp|P05556|ITB1_HUMAN	58	Classical_frac	311237	6514	4	R	R.GICECGVCK.C	90.1731	71.3284	75.646	80.9563	69.2865	69.8368	82.3205	77.6422	57.483	0.948436	9527	42.0957	9527R.GICECGVCK.C	770.889	2	770.888	1.29	3.212
sp|P05556|ITB1_HUMAN	58	Classical_frac	311237	486	0	U	K.SAVTTVVNPK.Y	79.982	48.3373	50.1626	62.3593	54.5158	44.9009	68.0777	50.1595	42.4007	0.925463	10131	44.2383	10131K.SAVTTVVNPK.Y	737.457	2	737.456	1.19	2.702
sp|P05556|ITB1_HUMAN	58	Classical_frac	311237	658	0	U	K.SAVTTVVNPK.Y	52.4871	20.292	23.6157	26.5035	21.821	21.3354	43.458	20.9659	17.3293	0.725694	10475	45.475	10475K.SAVTTVVNPK.Y	737.457	2	737.456	1.19	1.977
sp|P05556|ITB1_HUMAN	58	Classical_frac	311237	6623	0	U	K.SAVTTVVNPK.Y	323.737	239.949	323.434	321.251	262.694	254.945	301.993	283.17	257.186	1	9765	42.9558	9765K.SAVTTVVNPK.Y	737.457	2	737.456	1.17	3.786
sp|P05556|ITB1_HUMAN	58	Classical_frac	311237	985	4	R	R.SGEPQTFTLK.F	153.089	115.621	144.455	128.73	130.927	106.032	140.688	123.118	113.88	1	11130	47.8332	11130R.SGEPQTFTLK.F	783.452	2	783.451	1.23	3.067
sp|P05556|ITB1_HUMAN	58	Classical_frac	311237	1146	4	R	R.SGEPQTFTLK.F	71.9401	64.3818	71.0673	73.5427	61.8505	58.8088	69.3529	70.1898	62.7392	0.997518	11452	49.0555	11452R.SGEPQTFTLK.F	783.451	2	783.451	1.11	2.489
sp|P05556|ITB1_HUMAN	58	Classical_frac	311237	1299	4	R	R.SGEPQTFTLK.F	26.3136	19.3267	14.0438	19.9231	22.4264	17.1063	25.3484	18.884	13.3888	1	11760	50.256	11760R.SGEPQTFTLK.F	783.451	2	783.451	0.47	1.877
sp|P05556|ITB1_HUMAN	58	Classical_frac	311237	1484	4	R	R.SGEPQTFTLK.F	24.1497	13.9981	12.0927	14.8341	12.8861	14.8039	15.3847	14.9861	12.4983	0.773585	12152	51.805	12152R.SGEPQTFTLK.F	783.451	2	783.451	0.98	1.523
sp|P05556|ITB1_HUMAN	58	Classical_frac	311237	6266	4	R	K.SLGTDLM*NEM*R.R	412.337	320.326	426.818	378.388	379.256	346.314	390.103	348.261	334.243	1	8991	40.2282	8991K.SLGTDLM*NEM*R.R	764.371	2	764.371	0.81	1.994
sp|P05556|ITB1_HUMAN	58	Classical_frac	311237	6469	4	R	K.SLGTDLM*NEM*R.R	109.376	88.4098	114.205	89.0876	97.6312	80.7367	109.491	90.958	81.3103	1	9430	41.7618	9430K.SLGTDLM*NEM*R.R	764.371	2	764.371	0.5	1.84
sp|P05556|ITB1_HUMAN	58	Classical_frac	311237	682	4	R	R.SNGLICGGNGVCK.C	209.732	159.589	192.839	176.7	173.677	162.802	197.87	195.407	161.958	0.974162	10523	45.6418	10523R.SNGLICGGNGVCK.C	598.652	3	598.652	0.93	4.033
sp|P05556|ITB1_HUMAN	58	Classical_frac	311237	765	4	R	K.TVM*PYISTTPAK.L	361.87	239.007	313.722	349.863	287.233	235.438	363.728	303.323	291.381	0.891148	10688	46.2247	10688K.TVM*PYISTTPAK.L	892.009	2	892.007	1.24	3.078
sp|P08648|ITA5_HUMAN	62	Classical_frac	311237	6704	0	U	K.AQLKPPATSDA.-	132.521	99.1802	136.992	124.002	117.606	100.42	140.712	105.41	125.307	1	9940	43.5687	9940K.AQLKPPATSDA.-	778.957	2	778.956	0.91	1.911
sp|P08648|ITA5_HUMAN	62	Classical_frac	311237	507	0	U	R.SSASSGPQILK.C	57.0406	51.9765	67.3551	58.2746	53.8053	43.9002	62.1452	52.6067	57.7733	0.935155	10172	44.3895	10172R.SSASSGPQILK.C	766.957	2	766.956	1.1	3.707
sp|P08648|ITA5_HUMAN	62	Classical_frac	311237	1031	0	U	R.VTAPPEAEYSGLVR.H	74.9031	56.8299	68.2339	72.2826	62.1648	53.7001	71.2544	60.4207	57.5873	1	11220	48.1593	11220R.VTAPPEAEYSGLVR.H	859.47	2	859.47	0.84	3.633
sp|P27487|DPP4_HUMAN	63	Classical_frac	311237	863	0	U	K.DCTFITK.G	96.6113	69.9825	96.3731	84.6367	76.9232	80.5767	90.4233	67.9483	67.4973	0.950454	10886	46.9567	10886K.DCTFITK.G	671.876	2	671.876	1.08	2.283
sp|P27487|DPP4_HUMAN	63	Classical_frac	311237	6226	0	U	K.M*LQNVQM*PSK.K	184.961	115.721	169.058	143.357	146.371	149.253	164.086	122.755	112.933	0.934522	8903	39.9198	8903K.M*LQNVQM*PSK.K	555.974	3	555.974	0.7	3.031
sp|Q9UGN4|CLM8_HUMAN	64	Classical_frac	311237	6611	3	R	R.EEEPDSDYSVIR.K	52.1951	15.5664	14.5307	35.5471	22.2989	15.6552	44.6228	23.9121	14.8882	0.63695	9737	42.8513	9737R.EEEPDSDYSVIR.K	834.403	2	834.402	1.7	2.344
sp|Q9UHN6|TMEM2_HUMAN	69	Classical_frac	311237	938	1	R	R.ATFAFSPEEQQAQR.E	16.2245	11.249	10.6772	12.8947	11.1924	10.1516	22.3031	10.9609	10.3356	0.805864	11035	47.4967	11035R.ATFAFSPEEQQAQR.E	919.966	2	919.965	1.04	4.158
sp|Q9UHN6|TMEM2_HUMAN	69	Classical_frac	311237	6196	1	R	K.IQAATDSK.D	91.8476	42.9468	60.3526	68.7629	47.8949	49.7112	89.4846	58.7941	39.6541	0.59001	8839	39.7057	8839K.IQAATDSK.D	646.386	2	646.385	1.26	2.054
sp|Q9UHN6|TMEM2_HUMAN	69	Classical_frac	311237	6496	1	R	K.SDEGESM*PTFGK.K	84.568	62.5033	83.3883	92.7589	78.1007	69.452	85.4719	77.6908	55.838	1	9488	41.9568	9488K.SDEGESM*PTFGK.K	879.936	2	879.935	1.12	2.893
sp|P13987|CD59_HUMAN	72	Classical_frac	311237	974	0	U	K.AGLQVYNK.C	159.063	102.556	129.564	113.458	115.591	102.259	131.409	113.331	124.767	0.992196	11106	47.7503	11106K.AGLQVYNK.C	675.912	2	675.911	1.15	2.804
sp|P13987|CD59_HUMAN	72	Classical_frac	311237	984	0	U	K.AGLQVYNK.C	162.473	87.9681	147.074	114.967	119.414	115.598	123.299	121.159	125.081	0.979317	11126	47.8187	11126K.AGLQVYNK.C	675.912	2	675.911	1.13	3.154
sp|Q9UBG0|MRC2_HUMAN	75	Classical_frac	311237	5283	0	U	R.SSSSPTEATEK.N	49.0281	41.8897	43.2882	41.3768	49.9398	45.4666	63.4611	52.128	30.7409	1	6858	32.6367	6858R.SSSSPTEATEK.N	791.423	2	791.422	1.16	3.313
sp|P06756|ITAV_HUMAN	77	Classical_frac	311237	6114	2	R	R.ASGDFQTTK.L	197.367	135.942	185.567	162.233	165.678	169.079	203.48	180.856	148.979	0.998365	8662	39.078	8662R.ASGDFQTTK.L	706.894	2	706.893	0.91	2.73
sp|P06756|ITAV_HUMAN	77	Classical_frac	311237	458	2	R	R.CQPIEFDATGNR.D	74.6586	62.223	75.2078	55.8534	68.0104	61.2284	68.4997	62.5455	66.1249	0.912635	10078	44.0572	10078R.CQPIEFDATGNR.D	818.902	2	818.901	1.51	3.051
sp|P06756|ITAV_HUMAN	77	Classical_frac	311237	1467	2	R	K.DDPLEFK.S	89.2768	59.5561	78.8173	63.2695	65.5252	71.1294	81.2354	69.5916	58.0413	0.657526	12118	51.663	12118K.DDPLEFK.S	661.375	2	661.374	1.76	1.709
sp|P06756|ITAV_HUMAN	77	Classical_frac	311237	5878	2	R	K.GATDIDK.N	79.8903	62.8354	79.0045	71.5479	64.4671	66.2151	86.1081	64.9722	63.7523	0.520764	8151	37.3133	8151K.GATDIDK.N	589.346	2	589.345	1.4	1.571
sp|P06756|ITAV_HUMAN	77	Classical_frac	311237	719	2	R	R.QVVCDLGNPM*K.A	102.406	83.3413	94.2854	90.0215	77.2607	88.9487	105.899	88.0913	73.0808	0.720077	10598	45.9075	10598R.QVVCDLGNPM*K.A	578.982	3	578.981	1.11	2.994
sp|P06756|ITAV_HUMAN	77	Classical_frac	311237	877	2	R	K.TCSLPGTALK.V	96.1993	61.5719	75.6781	71.5331	80.1287	69.8436	85.943	68.8995	56.2424	0.966112	10915	47.0598	10915K.TCSLPGTALK.V	753.442	2	753.442	0.25	2.653
sp|P06756|ITAV_HUMAN	77	Classical_frac	311237	1248	2	R	K.YDPNVYSIK.Y	41.4877	27.7548	33.0482	25.3297	30.7507	20.7873	39.4487	31.7265	25.7735	1	11659	49.8665	11659K.YDPNVYSIK.Y	778.941	2	778.94	1.05	1.907
sp|P08473|NEP_HUMAN	79	Classical_frac	311237	594	0	U	K.AIAQLNSK.Y	135.441	87.5967	102.194	117.336	108.388	98.4382	113.737	120.418	76.7814	0.631216	10349	45.0323	10349K.AIAQLNSK.Y	651.912	2	651.911	1.18	2.267
sp|P08473|NEP_HUMAN	79	Classical_frac	311237	6672	0	U	K.DVLQEPK.T	239.294	184.49	226.975	231.219	240.037	217.839	241.429	224.918	205.909	0.998161	9870	43.3185	9870K.DVLQEPK.T	643.89	2	643.89	0.99	2.362
sp|P08473|NEP_HUMAN	79	Classical_frac	311237	920	0	U	R.GGEPLLK.L	138.606	95.2438	123.23	101.765	124.501	127.672	137.627	121.196	94.9724	0.865257	11000	47.3777	11000R.GGEPLLK.L	586.377	2	586.376	0.7	2.159
sp|P08473|NEP_HUMAN	79	Classical_frac	311237	5843	0	U	R.NVIPETSSR.Y	91.4863	72.7339	87.597	87.2212	89.2621	84.0687	99.2131	86.842	66.6296	0.959676	8075	37.0445	8075R.NVIPETSSR.Y	616.346	2	616.346	1.07	2.238
sp|P08473|NEP_HUMAN	79	Classical_frac	311237	647	0	U	K.TEDIVAVQK.A	303.815	244.919	279.841	295.013	201.752	296.119	323.562	275.916	251.893	1	10454	45.4007	10454K.TEDIVAVQK.A	730.941	2	730.94	1.19	3.286
sp|P68371|TBB4B_HUMAN	83	Classical_frac	311237	6535	3	R	K.EVDEQM*LNVQNK.N	244.173	130.424	153.226	200.615	159.873	110.269	204.931	207.5	102.131	0.925562	9573	42.2605	9573K.EVDEQM*LNVQNK.N	641.009	3	641.008	1.12	3.885
sp|P11215-2|ITAM_HUMAN	84	Classical_frac	311237	1037	1	R	R.NVFECNDQVVK.G	216.737	32.4516	42.1883	429.695	42.4508	36.6427	363.951	31.3606	28.8796	0.73952	11231	48.2023	11231R.NVFECNDQVVK.G	603.991	3	603.99	1.01	2.554
sp|P20702|ITAX_HUMAN	84	Classical_frac	311237	6473	3	R	R.GGQVSVCPLPR.G	70.2074	35.217	40.0598	83.189	40.5235	30.5848	86.5187	38.5445	27.4391	0.913805	9439	41.7937	9439R.GGQVSVCPLPR.G	699.891	2	699.89	1.23	2.685
sp|P78324-2|SHPS1_HUMAN	87	Classical_frac	311237	711	9	R	R.ELIYNQK.E	186.071	76.362	104.476	237.142	103.404	82.9052	247.012	92.646	75.6419	0.552889	10582	45.848	10582R.ELIYNQK.E	683.411	2	683.411	0.73	2.114
sp|P78324-2|SHPS1_HUMAN	87	Classical_frac	311237	562	3	R	K.GSPDDVEFK.S	250.584	88.9216	120.618	241.172	102.408	95.4407	229.65	100.01	68.493	0.941251	10286	44.8022	10286K.GSPDDVEFK.S	726.393	2	726.393	0.98	2.501
sp|P78324-2|SHPS1_HUMAN	87	Classical_frac	311237	5674	2	R	R.TETASTVTENK.D	468.94	332.509	414.459	565.365	331.094	375.141	528.066	353.668	317.588	0.963973	7708	35.73	7708R.TETASTVTENK.D	546.97	3	546.97	1.05	3.423
sp|P78324-2|SHPS1_HUMAN	87	Classical_frac	311237	962	3	R	R.VPPTLEVTQQPVR.A	89.5464	57.676	56.8353	72.0226	53.486	47.7649	81.4797	56.8223	48.1519	0.961701	11084	47.6698	11084R.VPPTLEVTQQPVR.A	565	3	565	1.12	3.618
sp|Q01650|LAT1_HUMAN	89	Classical_frac	311237	6574	0	U	R.ALAAPAAEEK.E	74.9263	37.1734	50.1097	63.514	59.8956	47.7484	65.7959	43.322	35.7631	0.870606	9658	42.5677	9658R.ALAAPAAEEK.E	714.928	2	714.927	1.37	2.257
sp|Q01650|LAT1_HUMAN	89	Classical_frac	311237	5977	0	U	K.SADGSAPAGEGEGVTLQR.N	165.659	136.537	164.778	169.019	136.017	142.629	161.461	181.706	108.759	0.899352	8364	38.0372	8364K.SADGSAPAGEGEGVTLQR.N	644.328	3	644.327	0.74	4.83
sp|P07237|PDIA1_HUMAN	91	Classical_frac	311237	655	0	U	K.ALAPEYAK.A	86.1857	65.5725	87.0086	77.5117	75.225	71.3878	92.5127	84.8928	50.2405	1	10470	45.4582	10470K.ALAPEYAK.A	660.901	2	660.9	1.48	2.051
sp|P07237|PDIA1_HUMAN	91	Classical_frac	311237	5427	0	U	K.DVESDSAK.Q	57.2185	40.3875	51.5661	47.661	55.2508	44.1613	61.3706	56.7921	29.8173	1	7170	33.7977	7170K.DVESDSAK.Q	654.857	2	654.856	0.97	2.203
sp|P07237|PDIA1_HUMAN	91	Classical_frac	311237	6383	0	U	K.M*DSTANEVEAVK.V	289.423	235.894	334.896	291.415	342.748	235.599	359.566	348.868	201.721	1	9243	41.0933	9243K.M*DSTANEVEAVK.V	884.465	2	884.464	1.04	3.346
sp|P08779|K1C16_HUMAN_contaminant	94	Classical_frac	311237	5881	1	R	K.EVASNSELVQSSR.S	21.2326	8.81744	10.2777	12.9856	6.99336	12.0904	15.241	10.4846	39.4619	1	8156	37.33	8156K.EVASNSELVQSSR.S	817.932	2	817.931	1.24	3.677
sp|P08779|K1C16_HUMAN_contaminant	94	Classical_frac	311237	590	1	R	R.GQTGGDVNVEM*DAAPGVDLSR.I	258.393	59.572	93.6063	98.3927	88.8788	96.9488	161.75	84.3019	187.463	1	10340	44.9983	10340R.GQTGGDVNVEM*DAAPGVDLSR.I	778.381	3	778.38	1.96	4.546
sp|P02533|K1C14_HUMAN_contaminant	94	Classical_frac	311237	6553	3	R	R.EVATNSELVQSGK.S	105.774	11.7307	17.808	47.7171	21.0682	25.872	65.4255	15.3941	44.1248	0.971195	9611	42.3938	9611R.EVATNSELVQSGK.S	910.513	2	910.512	1.26	4.905
sp|P13645|K1C10_HUMAN_contaminant	94	Classical_frac	311237	955	1	R	R.ALEESNYELEGK.I	55.8167	11.942	9.76814	38.7114	16.6628	10.7129	113.685	13.4814	13.6728	0.994636	11068	47.612	11068R.ALEESNYELEGK.I	920.492	2	920.491	0.95	4.388
sp|P13645|K1C10_HUMAN_contaminant	94	Classical_frac	311237	5077	1	R	K.SSSSGSVGESSSK.G	78.0754	8.09061	3.6022	34.8206	8.20497	1.229	57.2308	3.2594	7.00934	1	6409	30.978	6409K.SSSSGSVGESSSK.G	822.43	2	822.428	1.89	4.193
sp|P35527|K1C9_HUMAN_contaminant	94	Classical_frac	311237	1233	1	R	K.TLLDIDNTR.M	232.056	44.2431	34.9114	77.5399	39.9232	42.0487	124.519	54.6239	38.6812	0.679985	11628	49.7447	11628K.TLLDIDNTR.M	645.367	2	645.367	1.12	2.194
sp|P35579|MYH9_HUMAN	95	Classical_frac	311237	5292	5	R	R.NTDQASM*PDNTAAQK.V	111.853	42.7126	65.6044	83.0505	52.7763	55.7273	67.816	86.9555	50.5091	1	6876	32.6995	6876R.NTDQASM*PDNTAAQK.V	689.346	3	689.346	1.12	3.551
sp|Q13740|CD166_HUMAN	97	Classical_frac	311237	747	2	R	K.SVQYDDVPEYK.D	34.9891	20.9338	25.155	42.2763	26.3646	26.7488	31.2373	29.1223	30.1135	1	10653	46.1028	10653K.SVQYDDVPEYK.D	900.975	2	900.975	0.91	3.812
sp|P12763|FETUA_BOVIN_contaminant	98	Classical_frac	311237	6260	0	U	K.EVVDPTK.C	394.605	364.514	580.949	447.11	532.879	462.785	483.542	548.763	461.716	0.960354	8978	40.1835	8978K.EVVDPTK.C	623.377	2	623.376	0.65	2.332
sp|P02765|FETUA_HUMAN	98	Classical_frac	311237	5282	0	U	K.EATEAAK.C	311.144	1.9105	4.40632	97.7377	6.13404	8.34765	59.128	5.99289	2.4374	0.660115	6856	32.6288	6856K.EATEAAK.C	589.346	2	589.345	1.08	2.226
sp|Q6UVK1|CSPG4_HUMAN	100	Classical_frac	311237	6604	0	U	R.ASEAVEDTFR.F	141.694	90.7878	112.476	89.8761	102.871	109.871	112.341	106.916	76.697	1	9722	42.7955	9722R.ASEAVEDTFR.F	677.347	2	677.346	1.14	2.437
sp|Q6UVK1|CSPG4_HUMAN	100	Classical_frac	311237	1242	0	U	R.ASSSAGTDPQLLLYR.V	63.957	37.8778	48.351	57.3832	49.5501	43.8796	60.4376	49.8235	30.3302	1	11646	49.8185	11646R.ASSSAGTDPQLLLYR.V	904.493	2	904.491	2.43	4.414
sp|Q6UVK1|CSPG4_HUMAN	100	Classical_frac	311237	6141	0	U	R.DQPGEPATEFSCR.E	85.3013	72.0263	95.3596	84.5824	73.3063	66.7292	91.8303	75.5943	54.6513	1	8719	39.2723	8719R.DQPGEPATEFSCR.E	861.902	2	861.901	1.05	3.773
sp|Q6UVK1|CSPG4_HUMAN	100	Classical_frac	311237	6170	0	U	R.FTQADVDSGR.L	178.286	130.989	165.784	173.419	155.395	138.165	188.755	181.701	121.277	0.917845	8782	39.4955	8782R.FTQADVDSGR.L	662.839	2	662.838	1.31	2.156
sp|Q6UVK1|CSPG4_HUMAN	100	Classical_frac	311237	710	0	U	R.LSDGQGFTQDDIQAGR.V	71.2043	62.2908	55.8611	65.0798	44.5007	60.2793	75.6752	64.4691	38.2622	1	10581	45.845	10581R.LSDGQGFTQDDIQAGR.V	968.983	2	968.982	0.85	5.138
sp|Q6UVK1|CSPG4_HUMAN	100	Classical_frac	311237	6647	0	U	R.M*VEEQLIR.Y	193.14	113.987	151.23	153.981	141.408	137.322	179.524	143.788	107.364	0.914808	9817	43.1405	9817R.M*VEEQLIR.Y	631.853	2	631.852	1.1	2.049
sp|Q6UVK1|CSPG4_HUMAN	100	Classical_frac	311237	432	0	U	R.QAPLAFQAGGR.R	51.4613	38.3661	42.3731	31.8286	45.3398	37.2651	45.2793	39.9143	25.2257	1	10026	43.8755	10026R.QAPLAFQAGGR.R	672.884	2	672.883	1.12	2.639
sp|Q6UVK1|CSPG4_HUMAN	100	Classical_frac	311237	5553	0	U	R.SSLSQQQLR.V	50.9227	28.9606	36.8056	41.3798	39.3879	33.7516	72.3864	35.4836	28.5306	1	7444	34.7783	7444R.SSLSQQQLR.V	638.365	2	638.365	0.88	2.371
sp|Q6UVK1|CSPG4_HUMAN	100	Classical_frac	311237	1241	0	U	R.STDGDSGSEDLVYTIEQPSNGR.V	64.2433	56.363	59.7644	62.9686	67.5608	61.3345	66.8653	70.0248	51.021	1	11642	49.8007	11642R.STDGDSGSEDLVYTIEQPSNGR.V	852.736	3	852.735	1.16	4.508
sp|Q6UVK1|CSPG4_HUMAN	100	Classical_frac	311237	1164	0	U	R.VSDGLQASPPATLK.V	96.0054	58.5503	73.63	75.4798	52.1109	65.0202	75.9606	76.601	58.448	0.851784	11487	49.1962	11487R.VSDGLQASPPATLK.V	614.697	3	614.696	0.8	2.244
sp|P05107|ITB2_HUMAN	104	Classical_frac	311237	6478	0	U	R.CDTGYIGK.N	116.536	13.5857	15.1557	217.893	15.8499	16.7721	199.661	16.7024	11.3901	0.88412	9449	41.825	9449R.CDTGYIGK.N	686.372	2	686.371	1.09	2.26
sp|P05107|ITB2_HUMAN	104	Classical_frac	311237	5574	0	U	K.SATTTVM*NPK.F	1090.42	14.2255	2.39963	1889.45	39.0329	0	1478.74	7.8313	2.00354	0.954447	7491	34.946	7491K.SATTTVM*NPK.F	508.622	3	508.622	0.56	3.312
sp|O95980|RECK_HUMAN	110	Classical_frac	311237	6002	0	U	R.TDSSPGPSQIK.A	75.5241	54.8402	81.8913	69.9959	67.4004	72.2017	77.7414	65.9886	60.7159	1	8419	38.23	8419R.TDSSPGPSQIK.A	787.944	2	787.943	0.73	2.813
sp|P16070|CD44_HUMAN	112	Classical_frac	311237	591	14	R	K.ESSETPDQFMTADETR.N	21.8964	2.7124	5.40937	19.9798	2.41476	7.2595	18.3915	1.4083	2.2117	0.630282	10341	45	10341K.ESSETPDQFMTADETR.N	1036.97	2	1036.97	1.82	4.013
sp|P16070|CD44_HUMAN	112	Classical_frac	311237	754	14	R	K.ESSETPDQFM*TADETR.N	19.9455	13.0005	13.2385	16.7708	10.5215	9.86196	18.1667	13.8109	3.81125	1	10666	46.1485	10666K.ESSETPDQFM*TADETR.N	1044.97	2	1044.97	0.03	2.41
sp|P16070|CD44_HUMAN	112	Classical_frac	311237	1046	14	R	K.ESSETPDQFM*TADETR.N	13.8618	3.98278	7.71244	13.1087	9.70865	11.3003	12.4663	7.82657	5.35038	1	11251	48.2818	11251K.ESSETPDQFM*TADETR.N	1044.97	2	1044.97	0.88	2.355
sp|P16070|CD44_HUMAN	112	Classical_frac	311237	1354	14	R	K.ESSETPDQFM*TADETR.N	9.86583	3.95407	7.43699	9.2683	2.97109	2.74847	14.4626	6.89074	1.88755	1	11875	50.7147	11875K.ESSETPDQFM*TADETR.N	1044.97	2	1044.97	1.35	2.526
sp|P16070|CD44_HUMAN	112	Classical_frac	311237	6059	14	R	K.ESSETPDQFM*TADETR.N	513.643	276.574	334.142	424.193	307.038	300.951	447.448	313.769	207.353	1	8542	38.6613	8542K.ESSETPDQFM*TADETR.N	1044.97	2	1044.97	1.31	3.796
sp|P16070|CD44_HUMAN	112	Classical_frac	311237	6223	14	R	K.ESSETPDQFM*TADETR.N	380.559	231.688	236.762	314.284	232.949	227.592	312.472	248.351	170.502	1	8897	39.9058	8897K.ESSETPDQFM*TADETR.N	1044.97	2	1044.97	0.72	3.208
sp|P16070|CD44_HUMAN	112	Classical_frac	311237	6391	14	R	K.ESSETPDQFM*TADETR.N	99.159	53.458	59.5016	76.6072	55.1506	49.5103	85.3403	54.4624	39.4759	0.972337	9260	41.1532	9260K.ESSETPDQFM*TADETR.N	1044.97	2	1044.97	0.63	3.843
sp|P16070|CD44_HUMAN	112	Classical_frac	311237	6562	14	R	K.ESSETPDQFM*TADETR.N	56.0054	28.2413	31.416	49.3595	30.5434	25.8804	52.6369	33.2197	21.0851	1	9632	42.473	9632K.ESSETPDQFM*TADETR.N	1044.97	2	1044.97	0.97	3.024
sp|P16070|CD44_HUMAN	112	Classical_frac	311237	6722	14	R	K.ESSETPDQFM*TADETR.N	48.8039	21.3447	25.3984	30.9721	24.8018	26.4807	40.9028	29.6178	17.3137	0.667785	9979	43.7107	9979K.ESSETPDQFM*TADETR.N	1044.97	2	1044.97	0.8	3.327
sp|P16070|CD44_HUMAN	112	Classical_frac	311237	451	14	R	K.LVINSGNGAVEDR.K	83.9886	63.273	82.2227	76.7731	62.8578	70.1581	84.1575	69.3812	52.2389	1	10065	44.0158	10065K.LVINSGNGAVEDR.K	786.932	2	786.931	1.16	4.131
sp|P16070|CD44_HUMAN	112	Classical_frac	311237	634	14	R	K.LVINSGNGAVEDR.K	33.1215	23.2271	26.3475	36.5361	24.2607	26.7213	34.6064	30.3625	19.4016	1	10428	45.316	10428K.LVINSGNGAVEDR.K	786.932	2	786.931	1.51	3.635
sp|P16070|CD44_HUMAN	112	Classical_frac	311237	6222	14	R	R.NLQNVDM*K.I	942.06	528.085	659.967	810.998	618.928	600.369	845.622	647.897	437.937	0.999377	8896	39.9053	8896R.NLQNVDM*K.I	718.403	2	718.403	0.81	2.087
sp|P16070|CD44_HUMAN	112	Classical_frac	311237	6455	14	R	R.NLQNVDM*K.I	141.132	92.5204	87.7161	111.77	88.5636	80.6368	127.914	102.328	66.4164	0.728312	9400	41.649	9400R.NLQNVDM*K.I	718.403	2	718.403	0.69	1.492
sp|P16070|CD44_HUMAN	112	Classical_frac	311237	6216	17	R	R.TEAADLCK.A	559.951	330.44	408.514	517.539	364.029	376.075	541.29	391.858	245.99	0.959463	8882	39.859	8882R.TEAADLCK.A	683.377	2	683.376	0.67	3.144
sp|Q9Y6M7-7|S4A7_HUMAN	114	Classical_frac	311237	5933	5	R	K.ALSM*NTENAK.V	499.33	348.607	599.22	511.424	388.074	411.223	486.873	426.45	457.368	1	8270	37.7168	8270K.ALSM*NTENAK.V	776.925	2	776.924	1.15	3.024
sp|Q9Y6M7-7|S4A7_HUMAN	114	Classical_frac	311237	5424	13	R	K.SVPSQEK.R	66.0743	44.0112	72.2296	60.993	57.4601	51.7791	65.5237	52.4539	48.3187	0.799247	7165	33.78	7165K.SVPSQEK.R	616.867	2	616.866	1.01	1.969
sp|Q9Y6M7-7|S4A7_HUMAN	114	Classical_frac	311237	5891	10	R	K.VESECSAPGEQPK.F	119.945	70.9786	138.216	129.535	97.1361	93.0564	117.69	100.869	109.79	0.972731	8178	37.4052	8178K.VESECSAPGEQPK.F	625.99	3	625.989	1.03	2.743
sp|P04083|ANXA1_HUMAN	116	Classical_frac	311237	6451	0	U	K.DITSDTSGDFR.N	96.656	71.023	90.3497	95.5282	82.5132	75.0883	94.9838	100.825	66.3641	0.914299	9391	41.6167	9391K.DITSDTSGDFR.N	721.853	2	721.852	2.45	2.232
sp|P04083|ANXA1_HUMAN	116	Classical_frac	311237	6453	0	U	K.DITSDTSGDFR.N	77.781	55.0893	75.9747	78.7067	67.9253	60.5457	73.9522	73.734	54.5557	1	9396	41.6342	9396K.DITSDTSGDFR.N	721.853	2	721.852	1.8	2.396
sp|P04083|ANXA1_HUMAN	116	Classical_frac	311237	6434	0	U	R.SEIDM*NDIK.A	237.495	203.699	235.479	242.081	205.571	215.203	235.969	267.156	172.412	0.958744	9354	41.4843	9354R.SEIDM*NDIK.A	769.911	2	769.91	1.3	2
sp|P05165|PCCA_HUMAN	119	Classical_frac	311237	5996	2	R	R.AM*GEQAVALAR.A	313.148	176.132	231.941	306.082	202.132	183.665	280.358	227.704	186.273	0.625385	8406	38.1858	8406R.AM*GEQAVALAR.A	681.375	2	681.374	0.68	1.914
sp|P05165|PCCA_HUMAN	119	Classical_frac	311237	6506	2	R	R.LSSQEAASSFGDDR.L	31.1462	23.8987	19.4604	20.1057	20.3288	18.2312	29.5978	21.3855	17.4314	1	9509	42.0338	9509R.LSSQEAASSFGDDR.L	849.911	2	849.91	0.69	3.517
sp|P05165|PCCA_HUMAN	119	Classical_frac	311237	6624	2	R	K.M*ADEAVCVGPAPTSK.S	212.491	120.906	155.581	301.342	124.138	146.622	270.066	178.718	146.439	0.933374	9766	42.957	9766K.M*ADEAVCVGPAPTSK.S	669.682	3	669.681	1.41	4.04
sp|P05165|PCCA_HUMAN	119	Classical_frac	311237	6489	1	R	K.VTEDTSSVLR.S	81.7183	46.5158	53.035	73.5881	42.442	37.8266	74.573	53.1049	37.1455	0.550996	9474	41.9113	9474K.VTEDTSSVLR.S	668.37	2	668.369	1.33	2.282
sp|P38646|GRP75_HUMAN	120	Classical_frac	311237	5629	0	U	K.AM*QDAEVSK.S	239.359	193.446	229.362	242.637	251.916	182.517	287	284.138	154.717	1	7609	35.3687	7609K.AM*QDAEVSK.S	726.893	2	726.892	1.25	2.357
sp|P38646|GRP75_HUMAN	120	Classical_frac	311237	6635	0	U	R.ETGVDLTK.D	136.778	107.598	124.775	136.006	140.66	98.2364	170.467	155.671	88.3255	1	9791	43.0493	9791R.ETGVDLTK.D	660.893	2	660.892	1.22	2.709
sp|P38646|GRP75_HUMAN	120	Classical_frac	311237	6642	0	U	R.ETGVDLTK.D	98.7145	67.1658	75.4454	97.6218	84.2995	62.7139	88.9182	97.6689	53.3416	1	9805	43.0967	9805R.ETGVDLTK.D	660.893	2	660.892	1.37	2.526
sp|P38646|GRP75_HUMAN	120	Classical_frac	311237	998	0	U	R.TTPSVVAFTADGER.L	28.7142	21.2762	25.823	26.2438	18.4465	18.5083	33.2935	28.6386	15.5623	1	11155	47.9228	11155R.TTPSVVAFTADGER.L	840.445	2	840.444	1.77	3.727
sp|P11142|HSP7C_HUMAN	120	Classical_frac	311237	885	1	R	R.FDDAVVQSDM*K.H	42.095	30.0771	42.8156	45.2252	33.619	28.0487	46.0337	49.7708	25.8305	1	10929	47.1095	10929R.FDDAVVQSDM*K.H	864.948	2	864.948	0.87	2.106
sp|P11142|HSP7C_HUMAN	120	Classical_frac	311237	478	1	R	R.GTLDPVEK.A	295.263	221.539	279.983	267.219	284.405	213.97	320.417	302.919	182.323	1	10118	44.1953	10118R.GTLDPVEK.A	658.896	2	658.895	1.28	2.657
sp|P11142|HSP7C_HUMAN	120	Classical_frac	311237	510	6	R	K.ITITNDK.G	87.7715	69.1265	83.8643	66.0563	68.7705	60.6527	84.4819	87.1335	53.1308	0.889465	10180	44.4195	10180K.ITITNDK.G	631.89	2	631.89	0.74	1.83
sp|P11142|HSP7C_HUMAN	120	Classical_frac	311237	5529	3	R	R.M*VQEAEK.Y	612.396	517.491	638.987	624.923	695.265	474.245	689.32	752.397	444.013	0.981422	7393	34.5992	7393R.M*VQEAEK.Y	654.866	2	654.865	1.16	1.842
sp|P11142|HSP7C_HUMAN	120	Classical_frac	311237	842	8	R	R.TTPSYVAFTDTER.L	44.3396	29.5732	34.8211	31.1082	32.479	21.2434	37.9938	37.2408	26.0267	1	10843	46.8022	10843R.TTPSYVAFTDTER.L	858.937	2	858.936	0.97	4.26
sp|P11021|GRP78_HUMAN	120	Classical_frac	311237	1560	0	U	R.ITPSYVAFTPEGER.L	12.5314	9.45313	7.40331	8.29016	7.14253	6.72522	12.8002	10.9306	6.66933	0.583333	12321	52.5175	12321R.ITPSYVAFTPEGER.L	898.477	2	898.475	1.71	3.153
sp|P11021|GRP78_HUMAN	120	Classical_frac	311237	6674	1	R	R.VEIIANDQGNR.I	142.005	105.239	127.286	150.321	131.106	120.801	140.594	137.281	83.6094	0.804033	9874	43.3317	9874R.VEIIANDQGNR.I	729.4	2	729.399	1.54	2.772
sp|P0DMV9|HS71B_HUMAN	120	Classical_frac	311237	6442	2	R	K.SAVEDEGLK.G	113.57	80.6434	104.219	92.625	90.6014	78.6338	116.477	100.143	73.1104	1	9371	41.542	9371K.SAVEDEGLK.G	703.401	2	703.401	1.2	2.546
sp|P05186|PPBT_HUMAN	123	Classical_frac	311237	5628	2	R	K.ANEGTVGVSAATER.S	33.2714	21.8774	34.8711	28.1297	30.5112	29.6055	32.3637	22.0011	26.6103	1	7608	35.3657	7608K.ANEGTVGVSAATER.S	795.919	2	795.918	1.52	3.638
sp|P05186|PPBT_HUMAN	123	Classical_frac	311237	5970	0	U	R.DQAQETLK.Y	71.5282	37.3411	54.157	47.6391	43.773	38.0841	53.9159	28.3454	54.8329	1	8350	37.9882	8350R.DQAQETLK.Y	695.901	2	695.901	1.03	2.874
sp|P25445|TNR6_HUMAN	125	Classical_frac	311237	5908	2	R	K.ECTLTSNTK.C	47.8889	26.7359	41.21	50.4068	29.6566	29.1594	41.0646	27.9744	25.2958	0.7649	8216	37.534	8216K.ECTLTSNTK.C	756.412	2	756.411	1.77	2.509
sp|P43121|MUC18_HUMAN	131	Classical_frac	311237	1127	1	R	R.EAEEETTNDNGVLVLEPAR.K	67.213	53.2668	65.4559	62.3142	64.5835	58.3573	65.4105	73.0332	56.9057	0.998719	11413	48.9088	11413R.EAEEETTNDNGVLVLEPAR.K	772.391	3	772.39	1.17	4.539
sp|P43121|MUC18_HUMAN	131	Classical_frac	311237	1234	1	R	R.EAEEETTNDNGVLVLEPAR.K	42.904	30.0767	28.8355	31.0398	27.2037	27.6023	31.7002	31.5029	24.0788	1	11629	49.7462	11629R.EAEEETTNDNGVLVLEPAR.K	772.391	3	772.39	1.02	3.47
sp|P43121|MUC18_HUMAN	131	Classical_frac	311237	5669	1	R	R.EETGQVLER.G	172.369	123.675	164.645	152.453	133.168	155.958	185.983	172.385	147.618	1	7696	35.6835	7696R.EETGQVLER.G	645.349	2	645.349	0.53	2.298
sp|P43121|MUC18_HUMAN	131	Classical_frac	311237	6053	0	U	K.EPEEVATCVGR.N	50.3465	36.3184	39.1904	51.7607	49.0844	37.3099	45.529	43.1556	32.534	1	8529	38.6138	8529K.EPEEVATCVGR.N	738.373	2	738.372	1.26	3.212
sp|P43121|MUC18_HUMAN	131	Classical_frac	311237	972	0	U	R.GATLALTQVTPQDER.I	194.127	155.516	187.654	183.195	174.093	177.252	196.564	194.803	158.993	0.986936	11104	47.7475	11104R.GATLALTQVTPQDER.I	610.338	3	610.337	0.98	4.799
sp|P43121|MUC18_HUMAN	131	Classical_frac	311237	6458	0	U	K.QEITLPPSR.K	72.4025	41.1803	53.4473	52.8834	42.66	47.8746	55.6506	58.4213	44.0725	1	9405	41.6655	9405K.QEITLPPSR.K	635.372	2	635.372	0.8	2.382
sp|P43121|MUC18_HUMAN	131	Classical_frac	311237	5189	1	R	R.VSPAAPER.Q	30.6544	28.2907	32.2422	31.4866	34.9533	30.9503	37.0274	29.7242	27.4699	0.67562	6654	31.8785	6654R.VSPAAPER.Q	528.306	2	528.306	0.78	1.943
sp|P56199|ITA1_HUMAN	149	Classical_frac	311237	687	0	U	K.ASQIIIPR.N	57.8736	36.9854	55.1487	37.2799	39.1115	50.276	49.2818	41.5612	44.4386	0.636125	10535	45.6863	10535K.ASQIIIPR.N	563.861	2	563.861	0.59	1.906
sp|P56199|ITA1_HUMAN	149	Classical_frac	311237	544	0	U	R.GTILDCNTCK.F	77.6618	56.8773	71.697	76.2583	65.9361	66.5113	69.0623	73.6608	59.6878	1	10249	44.6673	10249R.GTILDCNTCK.F	820.432	2	820.431	0.9	3.148
sp|P56199|ITA1_HUMAN	149	Classical_frac	311237	592	0	U	R.GTILDCNTCK.F	62.6165	39.5747	51.2228	50.8163	51.1636	43.4484	59.5962	60.8769	38.2167	1	10344	45.0143	10344R.GTILDCNTCK.F	820.432	2	820.431	0.82	2.411
sp|P56199|ITA1_HUMAN	149	Classical_frac	311237	6323	0	U	R.QTM*TALGIDTAR.K	297.758	216.845	321.037	289.009	235.919	247.859	279.243	286.183	272.014	1	9113	40.6475	9113R.QTM*TALGIDTAR.K	761.909	2	761.908	1.02	2.586
sp|P56199|ITA1_HUMAN	149	Classical_frac	311237	5953	0	U	K.SIASEPTEK.H	194.27	144.131	202.472	175.978	169.458	158.744	182.465	179.132	172.365	0.985254	8312	37.8548	8312K.SIASEPTEK.H	710.409	2	710.408	0.86	3.289
sp|P56199|ITA1_HUMAN	149	Classical_frac	311237	6225	0	U	K.VIQDCEDENIQR.F	125.135	104.357	127.85	130.018	99.0077	127.165	131.099	133.528	117.583	0.99238	8902	39.919	8902K.VIQDCEDENIQR.F	874.429	2	874.428	0.92	4.726
sp|P56199|ITA1_HUMAN	149	Classical_frac	311237	518	0	U	K.VTM*NFEPNK.V	173.766	137.065	157.789	140.168	149.285	126.69	160.684	177.741	142.317	0.938826	10197	44.4822	10197K.VTM*NFEPNK.V	777.425	2	777.424	1.63	1.862
sp|P05362|ICAM1_HUMAN	152	Classical_frac	311237	5680	0	U	K.ASVSVTAEDEGTQR.L	178.519	148.53	192.719	199.642	155.064	169.592	181.901	172.34	122.615	0.970356	7721	35.7732	7721K.ASVSVTAEDEGTQR.L	560.287	3	560.286	0.7	4.79
sp|P05362|ICAM1_HUMAN	152	Classical_frac	311237	657	0	U	R.DLEGTYLCR.A	51.2776	28.4255	37.7714	41.2257	34.2699	34.7583	45.2003	36.8446	28.4426	1	10474	45.4732	10474R.DLEGTYLCR.A	678.346	2	678.345	1.38	1.973
sp|P05362|ICAM1_HUMAN	152	Classical_frac	311237	583	0	U	R.GGSVLVTCSTSCDQPK.L	113.155	77.3234	74.7829	89.8371	73.2702	68.3317	93.6249	74.5555	63.8964	1	10327	44.9533	10327R.GGSVLVTCSTSCDQPK.L	718.704	3	718.703	1.29	3.173
sp|P05362|ICAM1_HUMAN	152	Classical_frac	311237	597	0	U	R.GGSVLVTCSTSCDQPK.L	124.268	95.7845	102.07	115.184	93.6503	96.6033	121.473	94.9929	79.6313	1	10354	45.0478	10354R.GGSVLVTCSTSCDQPK.L	718.703	3	718.703	1.13	3.184
sp|P05362|ICAM1_HUMAN	152	Classical_frac	311237	6724	0	U	R.GGSVLVTCSTSCDQPK.L	284.115	254.601	300.612	332.309	280.18	293.432	307.817	318.667	221.706	1	9984	43.7297	9984R.GGSVLVTCSTSCDQPK.L	718.703	3	718.703	1.05	4.291
sp|P05362|ICAM1_HUMAN	152	Classical_frac	311237	1245	0	U	K.VTLNGVPAQPLGPR.A	26.7571	14.9121	25.441	21.5489	16.1694	24.4092	26.1806	24.4147	18.8551	0.59375	11651	49.8355	11651K.VTLNGVPAQPLGPR.A	824.492	2	824.491	0.83	3.161
sp|P02751-15|FINC_HUMAN	153	Classical_frac	311237	6465	14	R	R.DAPIVNK.V	169.236	111.75	169.798	140.526	153.666	129.182	162.53	162.484	131.143	0.714483	9422	41.7308	9422R.DAPIVNK.V	607.88	2	607.879	1.1	1.945
sp|Q14118|DAG1_HUMAN	158	Classical_frac	311237	6411	0	U	R.EQQLVGEK.S	171.936	102.362	124.925	191.425	126.335	132.062	200.89	139.386	87.2231	1	9303	41.3033	9303R.EQQLVGEK.S	694.912	2	694.911	1.13	2.644
sp|Q14108|SCRB2_HUMAN	165	Classical_frac	311237	6250	1	R	K.AVDQSIEK.K	98.5842	82.1187	115.422	120.758	89.8168	79.8791	118.461	130.214	64.8407	0.655999	8956	40.1063	8956K.AVDQSIEK.K	674.398	2	674.398	0.53	2.165
sp|P25705|ATPA_HUMAN	166	Classical_frac	311237	6350	1	R	K.TGTAEM*SSILEER.I	95.3491	76.0846	107.76	95.4735	110.342	88.0464	100.174	103.621	72.2043	0.961019	9172	40.8447	9172K.TGTAEM*SSILEER.I	834.92	2	834.919	0.34	2.597
sp|Q9Y624|JAM1_HUMAN	177	Classical_frac	311237	6579	1	R	K.DGIVM*PTNPK.S	169.74	111.963	130.388	215.989	131.135	113.884	169.271	139.6	100.292	0.784207	9668	42.6023	9668K.DGIVM*PTNPK.S	773.44	2	773.439	1.33	2.7
sp|O15439|MRP4_HUMAN	181	Classical_frac	311237	5991	1	R	R.QSAEVENM*M*ISVER.V	38.1482	25.7159	36.0136	37.649	28.9573	34.3429	29.1729	33.5736	28.5023	1	8394	38.14	8394R.QSAEVENM*M*ISVER.V	942.457	2	942.456	0.92	2.777
sp|P17813|EGLN_HUMAN	183	Classical_frac	311237	6324	1	R	R.GEVTYTTSQVSK.G	284.826	216.925	215.805	245.419	206.398	207.191	262.095	234.806	151.762	0.971679	9116	40.6582	9116R.GEVTYTTSQVSK.G	586.661	3	586.661	0.8	2.105
sp|P17813|EGLN_HUMAN	183	Classical_frac	311237	878	1	R	K.GNCVSLLSPSPEGDPR.F	82.731	61.2233	56.1317	63.8215	63.3415	63.5841	74.5235	63.8058	40.1003	0.88054	10916	47.0613	10916K.GNCVSLLSPSPEGDPR.F	638.659	3	638.658	1.37	3.139
sp|Q9Y6M5|ZNT1_HUMAN	189	Classical_frac	311237	6540	0	U	K.CEDPTSYM*EVAK.T	83.9936	36.3962	47.8769	106.216	35.1565	37.1749	82.5472	39.8183	50.0248	0.923654	9583	42.299	9583K.CEDPTSYM*EVAK.T	952.464	2	952.463	1.38	2.507
sp|P08174-7|DAF_HUMAN	191	Classical_frac	311237	6654	6	R	K.CEESFVK.I	209.891	174.051	210.896	167.22	193.963	211.386	238.542	154.781	178.728	0.983566	9831	43.186	9831K.CEESFVK.I	678.866	2	678.865	0.94	2.834
sp|P08174-7|DAF_HUMAN	191	Classical_frac	311237	1595	6	R	R.EIYCPAPPQIDNGIIQGER.D	22.8949	12.2815	13.9019	13.3311	13.6783	16.0926	14.9102	12.5292	16.4859	0.595832	12398	52.8312	12398R.EIYCPAPPQIDNGIIQGER.D	800.414	3	800.412	2.4	2.505
sp|P08174-7|DAF_HUMAN	191	Classical_frac	311237	665	6	R	R.LNSASLK.Q	95.2445	83.0777	103.958	76.1678	85.7649	97.331	114.505	86.9711	90.8826	0.756286	10490	45.5317	10490R.LNSASLK.Q	595.88	2	595.879	0.82	2.56
sp|P08174-7|DAF_HUMAN	191	Classical_frac	311237	5876	6	R	R.QSVTYACNK.G	112.899	89.2331	118.108	84.8055	82.4692	86.0259	127.489	79.4895	105.922	0.985484	8146	37.2958	8146R.QSVTYACNK.G	764.914	2	764.913	1.15	3.008
sp|P08174-7|DAF_HUMAN	191	Classical_frac	311237	5435	6	R	K.SCPNPGEIR.N	84.8539	58.5494	80.9154	66.1613	62.0066	91.8474	97.3795	70.5257	68.7933	0.994233	7188	33.8628	7188K.SCPNPGEIR.N	629.825	2	629.824	0.83	2.091
sp|P08174-7|DAF_HUMAN	191	Classical_frac	311237	1600	6	R	R.TSFPEDTVITYK.C	14.5543	4.36146	9.91663	9.67073	7.54197	3.53319	10.1905	8.97682	7.70029	0.885542	12407	52.8677	12407R.TSFPEDTVITYK.C	930.015	2	930.014	1.33	3.386
sp|P43007|SATT_HUMAN	197	Classical_frac	311237	6596	0	U	K.SNETNGYLDSAQAGPAAGPGAPGTAAGR.A	58.8612	33.8273	55.6409	64.9795	40.274	41.186	57.4068	52.0631	50.6651	1	9705	42.7345	9705K.SNETNGYLDSAQAGPAAGPGAPGTAAGR.A	929.789	3	929.788	0.99	6.035
sp|P43007|SATT_HUMAN	197	Classical_frac	311237	6617	1	R	K.VEAIPNCK.S	193.605	134.71	188.026	193.298	145.309	159.288	201.006	162.799	149.507	0.906325	9750	42.8963	9750K.VEAIPNCK.S	694.903	2	694.902	0.6	2.371
sp|P19634|SL9A1_HUMAN	198	Classical_frac	311237	5900	0	U	K.VAEEDEDDDGGIM*M*R.S	43.6147	31.2755	43.153	47.225	38.4911	42.4187	38.1501	40.7647	38.832	0.944216	8198	37.4708	8198K.VAEEDEDDDGGIM*M*R.S	971.915	2	971.914	0.61	2.934
sp|Q15758|AAAT_HUMAN	206	Classical_frac	311237	5778	2	R	K.CVEENNGVAK.H	80.2656	61.0701	81.8771	103.603	62.5085	74.7916	93.096	76.7945	64.1718	0.998526	7934	36.5405	7934K.CVEENNGVAK.H	789.422	2	789.422	1.08	3.573
sp|Q15758|AAAT_HUMAN	206	Classical_frac	311237	1098	2	R	R.STEPELIQVK.S	57.6389	39.8164	53.958	50.9366	45.2108	47.3282	50.3273	57.4684	45.2858	0.913879	11356	48.6915	11356R.STEPELIQVK.S	801.48	2	801.479	1.12	2.634
sp|P02656|APOC3_HUMAN	212	Classical_frac	311237	6454	0	U	K.DALSSVQESQVAQQAR.G	477.402	32.116	41.6063	248.413	30.8421	32.745	104.249	30.8143	28.9926	0.966253	9397	41.6355	9397K.DALSSVQESQVAQQAR.G	649.344	3	649.343	1.42	3.682
sp|P27824-2|CALX_HUMAN	217	Classical_frac	311237	6168	1	R	K.DDTDDEIAK.Y	95.9705	62.1112	73.4733	72.6032	73.5266	72.006	83.1586	66.3455	52.3477	0.968485	8777	39.477	8777K.DDTDDEIAK.Y	740.387	2	740.383	6.53	2.622
sp|P23284|PPIB_HUMAN	221	Classical_frac	311237	6706	0	U	K.VLEGM*EVVR.K	117.413	84.8153	100.315	92.4759	105.914	82.3114	123.874	100.844	73.651	0.919844	9945	43.5862	9945K.VLEGM*EVVR.K	638.861	2	638.86	1.05	2.283
sp|O43852-4|CALU_HUMAN	224	Classical_frac	311237	999	13	R	K.TFDQLTPEESK.E	97.1581	75.3879	86.8717	143.04	64.8242	107.404	122.283	144.042	74.171	1	11158	47.9368	11158K.TFDQLTPEESK.E	876.976	2	876.975	1.09	3.746
sp|Q96J84-2|KIRR1_HUMAN	229	Classical_frac	311237	6477	2	R	R.FSQEPADQTVVAGQR.A	238.35	196.947	189.527	214.722	187.365	224.464	222.211	208.175	92.7252	0.982434	9448	41.8242	9448R.FSQEPADQTVVAGQR.A	621.326	3	621.325	1.18	3.393
sp|Q8WTV0-2|SCRB1_HUMAN	235	Classical_frac	311237	6505	4	R	K.SVAGIGQTGK.I	88.2506	54.0253	84.8073	88.0391	70.6086	69.6865	86.1408	77.2104	66.6257	0.938442	9508	42.0325	9508K.SVAGIGQTGK.I	688.42	2	688.419	1.79	2.891
sp|Q9H0X4|F234A_HUMAN	239	Classical_frac	311237	6307	0	U	R.LGEGGPDSDQAIR.D	95.7414	63.1226	71.1981	84.9799	81.2504	63.5774	90.0119	72.3114	62.9476	0.942318	9079	40.5337	9079R.LGEGGPDSDQAIR.D	772.4	2	772.399	0.84	3.253
sp|P30101|PDIA3_HUMAN	242	Classical_frac	311237	6597	0	U	R.LAPEYEAAATR.L	67.0635	44.0246	45.6425	44.0004	43.6131	35.5318	61.0316	52.8233	26.6398	0.91296	9708	42.7472	9708R.LAPEYEAAATR.L	710.886	2	710.885	1.32	2.748
sp|P30101|PDIA3_HUMAN	242	Classical_frac	311237	6661	0	U	K.M*DATANDVPSPYEVR.G	155.116	121.585	169.991	148.728	182.175	121.986	196.656	200.198	99.9914	1	9847	43.2393	9847K.M*DATANDVPSPYEVR.G	955.462	2	955.462	0.73	3.355
sp|P30101|PDIA3_HUMAN	242	Classical_frac	311237	6526	0	U	K.SEPIPESNDGPVK.V	141.079	123.832	158.637	138.009	149.604	113.364	152.707	146.785	81.5982	1	9553	42.1902	9553K.SEPIPESNDGPVK.V	914	2	913.999	1.42	3.731
sp|P30101|PDIA3_HUMAN	242	Classical_frac	311237	6032	0	U	K.TVAYTEQK.M	86.6794	72.7506	80.1197	73.9505	82.3864	66.5007	95.8695	87.6775	55.0143	0.973926	8484	38.4567	8484K.TVAYTEQK.M	699.406	2	699.406	0.83	2.45
sp|P10809|CH60_HUMAN	244	Classical_frac	311237	6306	0	U	K.VGGTSDVEVNEK.K	56.8212	43.8246	58.0427	71.1796	58.8866	56.7573	71.3482	81.5846	45.9322	1	9076	40.52	9076K.VGGTSDVEVNEK.K	846.465	2	846.464	0.77	3.428
sp|P14314|GLU2B_HUMAN	245	Classical_frac	311237	5773	1	R	R.ESLQQM*AEVTR.E	137.712	112.397	136.726	126.933	137.195	98.5201	141.971	151.966	105.815	1	7922	36.4955	7922R.ESLQQM*AEVTR.E	768.899	2	768.898	0.87	2.422
sp|P14314|GLU2B_HUMAN	245	Classical_frac	311237	5119	1	R	K.ETM*VTSTTEPSR.C	299.326	273.949	337.172	322.586	335.271	280.833	383.571	354.169	227.385	1	6502	31.3255	6502K.ETM*VTSTTEPSR.C	792.394	2	792.393	1.09	2.424
sp|Q15043-3|S39AE_HUMAN	254	Classical_frac	311237	5548	2	R	K.DQEEGVM*EK.L	531.631	391.056	813.059	769.471	562.152	426.547	552.87	495.919	809.964	1	7434	34.7453	7434K.DQEEGVM*EK.L	769.893	2	769.892	0.88	2.598
sp|P54709|AT1B3_HUMAN	256	Classical_frac	311237	6091	0	U	K.EVTVECK.I	276.876	211.73	298.491	300.103	257.123	250.853	287.618	249.878	224.735	0.980183	8610	38.8952	8610K.EVTVECK.I	661.874	2	661.873	1.01	1.936
sp|P54709|AT1B3_HUMAN	256	Classical_frac	311237	477	0	U	K.IDGSANLK.S	191.09	106.051	174.778	164.503	127.506	138.45	168.843	156.247	147.59	0.884367	10117	44.1943	10117K.IDGSANLK.S	638.388	2	638.387	0.89	1.974
sp|Q7Z739|YTHD3_HUMAN	263	Classical_frac	311237	6691	3	R	R.DTQEVPLEK.A	65.8089	52.874	66.9283	62.4966	66.9857	47.9549	69.5958	68.9002	48.1287	1	9912	43.4665	9912R.DTQEVPLEK.A	758.936	2	758.935	1.14	2.525
sp|Q9BXS9|S26A6_HUMAN	265	Classical_frac	311237	6373	6	R	R.DVAEYSEAK.E	46.8282	24.324	29.2996	45.0238	36.6776	26.1908	38.5885	27.7038	28.5693	0.669251	9221	41.0178	9221R.DVAEYSEAK.E	735.398	2	735.398	0.22	2.066
sp|O15118|NPC1_HUMAN	269	Classical_frac	311237	5709	0	U	R.DVEAPSSNDK.A	92.6448	75.2981	97.1204	88.2445	101.073	67.4375	91.1371	104.849	56.5878	0.989149	7783	35.9935	7783R.DVEAPSSNDK.A	760.404	2	760.404	0.68	2.101
sp|Q5VTE0|EF1A3_HUMAN	279	Classical_frac	311237	1054	3	R	K.IGGIGTVPVGR.V	47.5511	26.4702	31.7185	40.7098	32.3929	32.8711	45.0729	40.6242	22.0343	0.902474	11269	48.3515	11269K.IGGIGTVPVGR.V	627.891	2	627.89	0.84	2.158
sp|Q5VTE0|EF1A3_HUMAN	279	Classical_frac	311237	1393	2	R	K.QLIVGVNK.M	83.1623	48.2431	53.1585	62.8538	55.1657	49.4358	59.7938	59.9925	42.9022	1	11961	51.0373	11961K.QLIVGVNK.M	664.938	2	664.937	1.18	2.006
sp|Q5VTE0|EF1A3_HUMAN	279	Classical_frac	311237	1004	3	R	R.QTVAVGVIK.N	128.219	97.9301	125.321	139.301	142.957	100.518	149.314	151.928	66.2977	1	11167	47.972	11167R.QTVAVGVIK.N	686.951	2	686.95	1.1	2.992
sp|Q02818|NUCB1_HUMAN	283	Classical_frac	311237	6013	0	U	R.EAELNAK.A	54.3145	31.9106	36.295	37.6013	29.7879	31.5163	52.0131	45.2478	29.7202	0.796444	8443	38.3147	8443R.EAELNAK.A	616.867	2	616.866	0.67	2.071
sp|Q02818|NUCB1_HUMAN	283	Classical_frac	311237	676	0	U	K.LQAANAEDIK.S	24.5602	12.6619	23.637	20.2755	21.7706	13.7579	23.5221	17.275	16.245	0.853717	10510	45.5982	10510K.LQAANAEDIK.S	765.949	2	765.948	1.01	2.497
sp|P14625|ENPL_HUMAN	284	Classical_frac	311237	6239	0	U	K.EAESSPFVER.L	85.0003	67.3641	73.4157	80.3981	67.1707	57.9937	84.178	72.4274	47.4021	0.879206	8931	40.0157	8931K.EAESSPFVER.L	690.354	2	690.354	0.22	2.545
sp|P14625|ENPL_HUMAN	284	Classical_frac	311237	6129	0	U	K.EVEEDEYK.A	71.8687	58.8419	68.0902	67.8349	69.1576	55.5211	72.2749	68.1537	40.9234	0.850338	8693	39.1863	8693K.EVEEDEYK.A	749.888	2	749.887	0.71	2.614
sp|P14625|ENPL_HUMAN	284	Classical_frac	311237	638	0	U	K.NLGTIAK.S	66.1483	40.2061	49.1539	49.4457	46.6885	43.362	61.8351	53.3596	41.6974	1	10436	45.3417	10436K.NLGTIAK.S	587.882	2	587.882	1.23	2.128
sp|P14625|ENPL_HUMAN	284	Classical_frac	311237	897	0	U	K.SGTSEFLNK.M	72.1221	46.9115	62.3956	69.6482	55.8061	62.77	67.4384	62.9226	49.892	0.699635	10954	47.2008	10954K.SGTSEFLNK.M	720.909	2	720.909	0.99	2.305
sp|P26006-1|ITA3_HUMAN	291	Classical_frac	311237	6221	1	R	K.SETVLTCATGR.A	64.9471	41.4734	45.1677	62.4483	54.5569	39.5592	69.1023	56.0709	36.828	1	8892	39.8893	8892K.SETVLTCATGR.A	712.375	2	712.374	0.37	2.583
sp|P26006-1|ITA3_HUMAN	291	Classical_frac	311237	810	1	R	K.TVEDVGSPLK.Y	134.859	92.8425	106.181	105.148	120.488	105.203	122.386	131.189	67.3424	0.792055	10778	46.5537	10778K.TVEDVGSPLK.Y	751.946	2	751.945	1.06	2.333
sp|P35613|BASI_HUMAN	292	Classical_frac	311237	6309	1	R	K.EDALPGQK.T	325.068	262.874	385.276	373.887	302.959	298.129	339.766	334.403	269.926	0.695554	9084	40.5525	9084K.EDALPGQK.T	658.385	2	658.385	1.08	2.319
sp|P35613|BASI_HUMAN	292	Classical_frac	311237	749	3	R	K.GSDQAIITLR.V	135.156	79.0341	89.578	142.702	87.1887	125.532	122.172	120.481	101.296	0.906698	10658	46.1202	10658K.GSDQAIITLR.V	651.883	2	651.883	1.1	2.448
sp|P35613|BASI_HUMAN	292	Classical_frac	311237	5943	3	R	K.ITDSEDK.A	420.605	267.569	385.753	449.218	315.56	377.493	394.143	397.146	345.737	0.913251	8291	37.7823	8291K.ITDSEDK.A	633.354	2	633.353	0.81	2.263
sp|P21730|C5AR1_HUMAN	301	Classical_frac	311237	5449	0	U	R.STVDTM*AQK.T	713.878	22.2536	35.9683	703.921	36.4094	28.6738	543.944	14.3964	21.6058	0.979937	7218	33.9675	7218R.STVDTM*AQK.T	727.901	2	727.9	1.15	2.089
sp|Q8N423|LIRB2_HUMAN	304	Classical_frac	311237	5386	2	R	K.DTQPEDGVEM*DTR.A	266.049	2.03109	9.69592	373.241	3.29847	8.52798	301.914	2.43559	5.74867	0.981581	7080	33.442	7080K.DTQPEDGVEM*DTR.A	869.394	2	869.394	0.41	2.768
sp|Q08722|CD47_HUMAN	311	Classical_frac	311237	1578	3	R	R.EGETIIELK.Y	25.7213	24.6377	24.0126	20.5513	20.6047	24.3812	27.4439	16.7773	19.8405	0.626705	12358	52.6727	12358R.EGETIIELK.Y	745.449	2	745.448	1.3	2.784
sp|Q08722|CD47_HUMAN	311	Classical_frac	311237	6515	2	R	K.FVASNQK.T	140.371	89.7818	132.241	124.824	107.853	107.585	134.533	96.2219	116.138	0.925088	9530	42.1083	9530K.FVASNQK.T	626.377	2	626.377	0.8	1.806
sp|Q08722|CD47_HUMAN	311	Classical_frac	311237	504	3	R	K.STVPTDFSSAK.I	290.454	186.492	292.823	297.959	226.762	224.728	325.427	217.501	254.873	1	10168	44.3758	10168K.STVPTDFSSAK.I	799.446	2	799.446	1.11	3.22
sp|Q08722|CD47_HUMAN	311	Classical_frac	311237	685	3	R	K.STVPTDFSSAK.I	73.8804	50.6752	69.694	70.7441	54.0564	57.3395	75.9821	48.4234	62.2642	1	10531	45.6722	10531K.STVPTDFSSAK.I	799.446	2	799.446	0.54	2.333
sp|P0CG48|UBC_HUMAN	313	Classical_frac	311237	5304	4	R	K.EGIPPDQQR.L	68.7609	42.6801	38.1292	62.05	47.0842	44.8903	57.3131	49.5288	33.9033	0.844443	6902	32.7973	6902K.EGIPPDQQR.L	634.844	2	634.843	1.01	2.252
sp|P0CG48|UBC_HUMAN	313	Classical_frac	311237	802	4	R	R.TLSDYNIQK.E	80.4926	38.7747	59.7705	64.7469	55.215	50.2864	60.8964	66.5894	51.7386	0.632575	10762	46.4923	10762R.TLSDYNIQK.E	770.444	2	770.443	1.07	2.602
sp|P12111|CO6A3_HUMAN	327	Classical_frac	311237	6399	4	R	R.NADQEELVK.I	87.9866	56.1732	65.3713	74.4818	58.9444	67.7114	78.3701	70.3975	61.7153	0.933605	9278	41.2183	9278R.NADQEELVK.I	752.425	2	752.425	0.7	2.418
sp|P12111|CO6A3_HUMAN	327	Classical_frac	311237	1132	4	R	K.SDDEVDDPAVELK.Q	44.8792	37.2466	43.1553	41.3341	50.6084	39.4131	48.5468	40.33	35.7559	0.776632	11423	48.944	11423K.SDDEVDDPAVELK.Q	945.491	2	945.491	0.53	4.132
sp|P34910-2|EVI2B_HUMAN	332	Classical_frac	311237	5776	1	R	R.ENEISTK.R	111.557	8.07183	10.4916	131.111	6.89438	5.85688	107.048	15.9305	10.1365	1	7929	36.5235	7929R.ENEISTK.R	639.87	2	639.869	1.31	2.113
sp|P34910-2|EVI2B_HUMAN	332	Classical_frac	311237	1387	1	R	K.LFESSENIEDSNNPK.T	76.8511	15.5466	14.2078	43.0605	13.8189	15.3424	58.2802	18.5067	12.7644	0.979921	11948	50.9833	11948K.LFESSENIEDSNNPK.T	727.708	3	727.707	0.99	2.292
sp|P15151|PVR_HUMAN	334	Classical_frac	311237	530	3	R	K.VQLTGEPVPM*AR.C	127.986	69.0668	106.373	130.701	89.7834	76.1836	132.505	90.7672	59.6227	0.927586	10220	44.5627	10220K.VQLTGEPVPM*AR.C	771.93	2	771.929	1.13	2.272
sp|P61978-2|HNRPK_HUMAN	335	Classical_frac	311237	5716	2	R	R.ENTQTTIK.L	56.3232	18.0852	21.0729	42.8853	22.0303	22.145	50.3912	21.9529	20.1812	0.932335	7798	36.0498	7798R.ENTQTTIK.L	696.909	2	696.909	1.37	2.11
sp|P04156|PRIO_HUMAN	346	Classical_frac	311237	6627	1	R	R.VVEQM*CITQYER.E	159.499	123.748	158.911	157.428	141.755	123.844	154.368	156.05	128.238	1	9773	42.9832	9773R.VVEQM*CITQYER.E	900.945	2	900.945	0.61	3.418
sp|P57721|PCBP3_HUMAN	347	Classical_frac	311237	6375	13	R	R.ESTGAQVQVAGDM*LPNSTER.A	105.559	71.5978	85.5101	89.715	88.649	71.7477	113.552	110.785	60.5653	1	9225	41.0317	9225R.ESTGAQVQVAGDM*LPNSTER.A	779.052	3	779.051	1.19	5.723
sp|P50990|TCPQ_HUMAN	349	Classical_frac	311237	6073	2	R	K.ETEGDVTSVK.D	64.4	41.1516	43.5941	37.6949	48.559	27.2561	53.1079	41.752	39.9507	1	8572	38.7668	8572K.ETEGDVTSVK.D	761.922	2	761.922	0.8	2.717
sp|Q13641|TPBG_HUMAN	350	Classical_frac	311237	5898	0	U	K.ETEVVQGK.D	243.371	194.831	229.196	246.326	223.605	228.404	260.312	210.715	193.498	0.889304	8194	37.4577	8194K.ETEVVQGK.D	674.398	2	674.398	0.84	2.887
sp|Q13641|TPBG_HUMAN	350	Classical_frac	311237	602	0	U	R.LTCAYPEK.M	109.157	76.2182	87.9432	82.7151	87.3757	75.6189	99.6556	96.9739	71.0487	1	10366	45.0938	10366R.LTCAYPEK.M	720.403	2	720.402	1.3	2.092
sp|P55290-4|CAD13_HUMAN	353	Classical_frac	311237	6030	2	R	R.ETLENPK.Y	110.815	74.3635	102.709	104.095	98.4759	84.1163	96.3193	96.4593	93.5405	0.531265	8480	38.4433	8480R.ETLENPK.Y	644.88	2	644.879	0.85	2.056
sp|P55290-4|CAD13_HUMAN	353	Classical_frac	311237	5570	2	R	K.GVDQEPK.G	221.921	155.188	219.237	176.933	196.093	199.669	213.822	168.288	210.491	0.913727	7482	34.9148	7482K.GVDQEPK.G	615.859	2	615.858	0.63	2.035
sp|P55290-4|CAD13_HUMAN	353	Classical_frac	311237	1496	2	R	R.M*TAFDADDPATDNALLR.Y	14.8747	11.4468	12.7509	11.094	10.7815	12.3448	11.3594	13.0094	15.7301	1	12178	51.9132	12178R.M*TAFDADDPATDNALLR.Y	1041.51	2	1041.5	1.2	2.428
sp|Q08431|MFGM_HUMAN	355	Classical_frac	311237	524	1	R	K.EVTGIITQGAR.N	116.768	68.2603	103.175	89.3559	77.4183	103.884	101.345	83.7877	84.1948	0.923024	10210	44.5298	10210K.EVTGIITQGAR.N	687.402	2	687.401	1.62	2.469
sp|Q08431|MFGM_HUMAN	355	Classical_frac	311237	6197	2	R	K.QITASSSYK.T	127.325	79.6839	124.197	99.3381	106.241	92.977	138.886	105.626	93.3637	0.914418	8840	39.7072	8840K.QITASSSYK.T	721.917	2	721.916	1.14	2.6
sp|Q9P273|TEN3_HUMAN	364	Classical_frac	311237	6558	0	U	K.TTTPESDLGTLR.L	49.1709	29.2502	33.2541	43.4819	39.1564	38.3024	42.9296	34.8427	29.913	0.737792	9623	42.441	9623K.TTTPESDLGTLR.L	760.413	2	760.412	1.36	2.426
sp|P12821|ACE_HUMAN	370	Classical_frac	311237	6498	3	R	R.TQGDFDPGAK.F	114.299	91.7427	95.9892	67.0012	97.1248	106.211	109.321	94.4079	57.8364	0.839132	9492	41.9722	9492R.TQGDFDPGAK.F	747.405	2	747.404	1.76	2.185
sp|P16150|LEUK_HUMAN	377	Classical_frac	311237	693	0	U	R.QGSLAM*EELK.S	468.284	32.6386	43.5123	464.432	28.1048	32.9485	295.537	27.2944	27.0825	1	10546	45.7255	10546R.QGSLAM*EELK.S	790.443	2	790.442	1.09	2.445
sp|P09382|LEG1_HUMAN	380	Classical_frac	311237	5772	0	U	R.GEVAPDAK.S	220.851	152.354	193.358	186.821	187.896	158.341	223.447	179.282	162.975	0.997411	7921	36.494	7921R.GEVAPDAK.S	622.867	2	622.866	1.12	2.198
sp|P41440|S19A1_HUMAN	391	Classical_frac	311237	631	1	R	K.QVPVEPGPDPELR.S	44.8314	24.2872	37.0601	60.6143	34.1119	29.1468	36.7598	43.4963	29.4762	1	10422	45.2968	10422K.QVPVEPGPDPELR.S	831.458	2	831.457	2.04	2.639
sp|P62263|RS14_HUMAN	427	Classical_frac	311237	1201	0	U	R.IEDVTPIPSDSTR.R	21.208	13.4706	12.9727	15.2417	13.8565	9.16175	18.4766	15.1765	9.11519	1	11562	49.4888	11562R.IEDVTPIPSDSTR.R	829.944	2	829.944	0.71	2.67
sp|P55011|S12A2_HUMAN	444	Classical_frac	311237	5593	1	R	K.QTPADGEASGESEPAK.G	104.852	79.9742	99.8197	112.984	82.2309	82.1326	101.273	103.965	74.0496	0.94554	7532	35.0912	7532K.QTPADGEASGESEPAK.G	678.013	3	678.013	1.03	2.384
sp|Q99808-2|S29A1_HUMAN	465	Classical_frac	311237	6365	1	R	K.LEGPGEQETK.L	93.0644	53.1632	100.637	88.9159	74.1951	70.3416	74.3896	85.5529	94.5555	1	9204	40.9585	9204K.LEGPGEQETK.L	773.43	2	773.43	0.74	2.953
sp|P21589|5NTD_HUMAN	467	Classical_frac	311237	5909	1	R	R.LEQTSEDSSK.C	112.729	76.9794	116.322	98.5762	116.577	81.556	104.505	81.2536	102.39	1	8217	37.5358	8217R.LEQTSEDSSK.C	791.423	2	791.422	1.11	2.408
sp|P21589|5NTD_HUMAN	467	Classical_frac	311237	756	1	R	K.VIYPAVEGR.I	49.8793	30.8697	36.2015	35.5734	34.5161	31.8606	45.577	33.1767	23.9208	0.923123	10670	46.1665	10670K.VIYPAVEGR.I	616.864	2	616.864	0.7	2.076
sp|P00761|TRYP_PIG_contaminant	469	Classical_frac	311237	6218	0	U	K.LSSPATLNSR.V	203.549	41.0129	55.712	96.4196	55.8205	52.4741	159.98	39.2422	34.077	0.980876	8887	39.873	8887K.LSSPATLNSR.V	637.868	2	637.867	2.26	2.527
sp|P09619|PGFRB_HUMAN	485	Classical_frac	311237	5378	1	R	R.M*SQEPPQEM*AK.A	234.341	171.098	251.584	275.526	213.815	179.104	222.667	280.874	215.084	0.952459	7064	33.3877	7064R.M*SQEPPQEM*AK.A	589.301	3	589.3	0.71	3.083
sp|P20333|TNR1B_HUMAN	499	Classical_frac	311237	5470	0	U	R.NQPQAPGVEASGAGEAR.A	45.747	42.1049	59.4384	55.0254	53.1687	44.0507	54.9837	48.7703	27.473	0.96106	7265	34.1353	7265R.NQPQAPGVEASGAGEAR.A	623.321	3	623.32	0.84	4.485
sp|O96005|CLPT1_HUMAN	523	Classical_frac	311237	6020	0	U	R.SAVVAAGGGSSGQVTSNGSIGR.D	54.2171	29.4034	38.3258	40.6614	41.7723	36.4158	47.6343	46.8404	29.4012	1	8457	38.36	8457R.SAVVAAGGGSSGQVTSNGSIGR.D	716.713	3	716.712	1.36	4.28
sp|P61604|CH10_HUMAN	529	Classical_frac	311237	5658	0	U	R.SAAETVTK.G	31.7502	17.8212	18.7671	22.707	21.6484	18.1581	23.9297	26.9282	15.9127	0.946736	7673	35.6037	7673R.SAAETVTK.G	632.88	2	632.879	0.59	2.579
sp|Q6UVY6|MOXD1_HUMAN	542	Classical_frac	311237	778	0	U	R.TLLDSEGK.Y	156.374	83.6443	106.716	104.994	91.3292	80.2958	111.576	89.0475	90.0171	1	10714	46.3207	10714R.TLLDSEGK.Y	660.893	2	660.892	1.36	2.16
sp|P04062|GLCM_HUMAN	569	Classical_frac	311237	1219	4	R	K.VVLTDPEAAK.Y	23.0144	15.7892	16.5923	19.9764	17.4766	18.0232	21.2535	28.6924	10.1488	0.528037	11599	49.6345	11599K.VVLTDPEAAK.Y	750.956	2	750.956	0.25	2.608
sp|P46977|STT3A_HUMAN	584	Classical_frac	311237	5832	1	R	R.VGQAM*ASTEEK.A	170.557	158.93	177.47	207.413	207.665	134.999	208.683	228.282	111.035	1	8049	36.9537	8049R.VGQAM*ASTEEK.A	812.936	2	812.934	1.46	2.829
sp|Q5JPE7|NOMO2_HUMAN	590	Classical_frac	311237	6602	4	R	K.VQVM*VPEAETR.A	93.0594	61.866	78.3462	89.8677	81.0091	78.0054	93.7383	91.4813	52.2234	1	9718	42.7797	9718K.VQVM*VPEAETR.A	752.405	2	752.406	-0.16	2.543
sp|P02768|ALBU_HUMAN_contaminant	1	NIC_frac	306773	1765	1	R	K.AACLLPK.L	78.9469	198.215	297.89	114.244	163.696	300.337	302.93	24.8874	129.168	0.935093	13095	46.2092	13095K.AACLLPK.L	615.886	2	615.886	0.03	2.003
sp|P02768|ALBU_HUMAN_contaminant	1	NIC_frac	306773	702	1	R	K.AAFTECCQAADK.A	108.908	301.405	520.717	169.409	202.906	445.419	486.313	9.0195	188.041	1	10918	39.6668	10918K.AAFTECCQAADK.A	915.45	2	915.45	0.15	4.675
sp|P02768|ALBU_HUMAN_contaminant	1	NIC_frac	306773	1270	2	R	K.AEFAEVSK.L	256.413	589.4	1118.62	443.567	594.696	1185.09	1072.35	77.0962	393.124	1	12081	42.8973	12081K.AEFAEVSK.L	669.887	2	669.887	0.54	3.538
sp|P02768|ALBU_HUMAN_contaminant	1	NIC_frac	306773	7126	4	R	K.CCTESLVNR.R	146.272	330.05	575.466	318.154	263.869	737.938	1344.97	28.7415	517.204	1	8645	34.1792	8645K.CCTESLVNR.R	684.334	2	684.334	0.05	2.731
sp|P02768|ALBU_HUMAN_contaminant	1	NIC_frac	306773	6812	2	R	K.DDNPNLPR.L	120.844	401.034	422.97	95.0994	239.757	288.509	412.466	157.649	206.962	1	7982	32.5587	7982K.DDNPNLPR.L	585.309	2	585.309	-0.19	2.745
sp|P02768|ALBU_HUMAN_contaminant	1	NIC_frac	306773	7204	2	R	R.ETYGEM*ADCCAK.Q	239.31	566.236	882.017	409.632	398.576	958.638	1119.51	47.4377	382.241	1	8814	34.533	8814R.ETYGEM*ADCCAK.Q	636.956	3	636.956	-0.12	4.557
sp|P02768|ALBU_HUMAN_contaminant	1	NIC_frac	306773	2217	3	R	K.FQNALLVR.Y	240.893	568.925	777.974	365.048	430.233	885.111	966.961	32.7841	253.319	0.831574	14036	49.6697	14036K.FQNALLVR.Y	595.367	2	595.366	0.53	2.327
sp|P02768|ALBU_HUMAN_contaminant	1	NIC_frac	306773	1533	2	R	K.LCTVATLR.E	97.3425	298.185	189.26	83.5096	166.12	176.733	352.607	83.7947	70.9485	0.581425	12619	44.623	12619K.LCTVATLR.E	581.844	2	581.844	0.06	2.044
sp|P02768|ALBU_HUMAN_contaminant	1	NIC_frac	306773	2725	2	R	K.LVNEVTEFAK.T	99.3361	209.322	288.728	130.544	140.438	286.662	318.006	15.218	91.9822	1	15136	54.4497	15136K.LVNEVTEFAK.T	804.475	2	804.474	1.29	3.892
sp|P02768|ALBU_HUMAN_contaminant	1	NIC_frac	306773	2169	3	R	K.LVTDLTK.V	318.784	665.232	1110.03	452.507	591.691	1343.26	1184.05	60.8225	400.926	0.903614	13933	49.2548	13933K.LVTDLTK.V	624.403	2	624.402	0.22	2.487
sp|P02768|ALBU_HUMAN_contaminant	1	NIC_frac	306773	2492	3	R	K.QTALVELVK.H	180.532	385.384	663.409	237.54	365.677	672.693	617.328	24.8197	238.023	1	14629	52.1428	14629K.QTALVELVK.H	729.969	2	729.968	1.12	3.567
sp|P02768|ALBU_HUMAN_contaminant	1	NIC_frac	306773	7063	2	R	K.TCVADESAENCDK.S	269.662	704.834	1079.03	390.034	564.792	996.511	817.398	37.7081	295.961	0.999855	8517	33.905	8517K.TCVADESAENCDK.S	652.973	3	652.973	0.12	4.272
sp|P02768|ALBU_HUMAN_contaminant	1	NIC_frac	306773	910	2	R	K.TYETTLEK.C	110.484	216.039	355.415	231.823	185.696	510.717	533.266	22.2104	121.128	1	11343	40.8552	11343K.TYETTLEK.C	721.911	2	721.911	0.35	2.623
sp|P02768|ALBU_HUMAN_contaminant	1	NIC_frac	306773	2179	4	R	K.VPQVSTPTLVEVSR.N	15.8454	14.3188	19.8645	6.11598	14.2925	15.6208	21.4646	6.7632	8.57468	1	13955	49.3353	13955K.VPQVSTPTLVEVSR.N	871.007	2	871.007	0.23	3.099
sp|P02768|ALBU_HUMAN_contaminant	1	NIC_frac	306773	1014	2	R	K.YICENQDSISSK.L	243.461	698.139	966.403	409.507	565.264	1178.43	919.016	39.9991	342.61	0.978322	11559	41.4508	11559K.YICENQDSISSK.L	634.661	3	634.661	0.03	2.939
sp|P02768|ALBU_HUMAN_contaminant	1	NIC_frac	306773	2048	2	R	K.YLYEIAR.R	55.6896	95.5222	158.527	106.693	100.501	255.408	286.619	13.9925	37.0145	0.9193	13683	48.2933	13683K.YLYEIAR.R	578.832	2	578.832	0.53	2.4
sp|P02769|ALBU_BOVIN_contaminant	1	NIC_frac	306773	7387	0	U	K.ATEEQLK.T	63.4257	567.995	192.843	37.5891	272.913	307.581	531.767	189.002	400.599	1	9198	35.3817	9198K.ATEEQLK.T	638.879	2	638.879	-0.24	2.637
sp|P05023-4|AT1A1_HUMAN	2	NIC_frac	306773	7510	8	R	K.VDNSSLTGESEPQTR.S	44.0084	12.1576	20.709	20.7511	22.8415	25.2312	182.503	24.9852	16.345	1	9459	36.0053	9459K.VDNSSLTGESEPQTR.S	924.961	2	924.96	0.45	4.432
sp|P35908|K22E_HUMAN_contaminant	4	NIC_frac	306773	6605	1	R	K.AAFGGSGGR.G	66.2928	443.759	277.995	36.5484	383.246	80.0297	493.246	304.395	206.645	0.982999	7536	31.5207	7536K.AAFGGSGGR.G	504.775	2	504.775	-0.58	3.066
sp|P35908|K22E_HUMAN_contaminant	4	NIC_frac	306773	272	11	R	K.AQYEEIAQR.S	62.4442	434.729	138.961	26.8186	132.894	50.0303	355.943	185.942	99.8082	0.8314	10041	37.4115	10041K.AQYEEIAQR.S	668.857	2	668.857	0.79	2.663
sp|P35908|K22E_HUMAN_contaminant	4	NIC_frac	306773	7540	11	R	K.AQYEEIAQR.S	95.4798	758.212	301.693	51.0053	264.395	78.7607	769.785	373.981	159.079	0.987033	9524	36.1597	9524K.AQYEEIAQR.S	668.857	2	668.857	0.31	3.287
sp|P35908|K22E_HUMAN_contaminant	4	NIC_frac	306773	1203	1	R	K.DVDNAYM*IK.V	173.818	1421.94	653.451	128.835	696.691	150.791	2311.8	1063.03	328.058	1	11942	42.5348	11942K.DVDNAYM*IK.V	771.915	2	771.916	-0.38	2.443
sp|P35908|K22E_HUMAN_contaminant	4	NIC_frac	306773	2740	39	R	K.FASFIDK.V	67.8573	390.406	164.656	36.8094	125.116	47.0194	377.768	134.951	66.7796	1	15173	54.6257	15173K.FASFIDK.V	643.383	2	643.381	2.36	2.195
sp|P35908|K22E_HUMAN_contaminant	4	NIC_frac	306773	2743	39	R	K.FASFIDK.V	71.4202	347.184	172.225	34.1208	127.886	44.835	374.289	130.133	60.3368	0.876033	15181	54.6675	15181K.FASFIDK.V	643.383	2	643.381	2.19	2.392
sp|P35908|K22E_HUMAN_contaminant	4	NIC_frac	306773	447	1	R	R.GFSSGSAVVSGGSR.R	26.1188	97.0863	56.1855	22.4302	49.3832	46.0104	174.637	100.348	54.0125	0.909472	10394	38.266	10394R.GFSSGSAVVSGGSR.R	742.389	2	742.389	0.55	2.813
sp|P35908|K22E_HUMAN_contaminant	4	NIC_frac	306773	7687	1	R	R.GFSSGSAVVSGGSR.R	30.9705	202.164	184.088	15.7031	131.288	27.999	507.754	192.879	123.975	0.890201	9837	36.9253	9837R.GFSSGSAVVSGGSR.R	742.389	2	742.389	-0.26	4.424
sp|P35908|K22E_HUMAN_contaminant	4	NIC_frac	306773	2569	1	R	R.GGGFGGGSSFGGGSGFSGGGFGGGGFGGGR.F	14.6279	14.8408	12.2326	7.52757	16.486	2.16689	149.805	10.7014	7.03969	0.989215	14789	52.8962	14789R.GGGFGGGSSFGGGSGFSGGGFGGGGFGGGR.F	876.732	3	876.732	-0.22	8.026
sp|P35908|K22E_HUMAN_contaminant	4	NIC_frac	306773	2582	1	R	R.GGGFGGGSSFGGGSGFSGGGFGGGGFGGGR.F	20.1486	22.7334	15.9073	5.18907	16.3404	2.43172	207.556	10.5609	17.3154	1	14816	53	14816R.GGGFGGGSSFGGGSGFSGGGFGGGGFGGGR.F	876.732	3	876.732	0.37	8.258
sp|P35908|K22E_HUMAN_contaminant	4	NIC_frac	306773	2640	1	R	R.GGGFGGGSSFGGGSGFSGGGFGGGGFGGGR.F	21.0599	3.96677	8.41654	7.05879	9.46993	3.54847	30.8443	4.19199	12.0603	0.881888	14943	53.5618	14943R.GGGFGGGSSFGGGSGFSGGGFGGGGFGGGR.F	876.734	3	876.732	1.77	3.812
sp|P35908|K22E_HUMAN_contaminant	4	NIC_frac	306773	5878	2	R	R.GGGGGGFR.G	89.9009	614.841	431.397	35.1984	426.469	100.851	1225.89	581.071	378.115	0.935286	5999	27.9238	5999R.GGGGGGFR.G	447.243	2	447.243	-0.52	2.152
sp|P35908|K22E_HUMAN_contaminant	4	NIC_frac	306773	6217	1	R	R.GGSGGGGSISGGGYGSGGGSGGR.Y	24.0692	141.485	86.9011	28.0541	216.867	48.6965	227.553	133.805	61.0514	1	6717	29.6933	6717R.GGSGGGGSISGGGYGSGGGSGGR.Y	985.959	2	985.959	-0.4	8.17
sp|P35908|K22E_HUMAN_contaminant	4	NIC_frac	306773	7194	1	R	K.GGSISGGGYGSGGGK.H	38.6846	172.644	133.404	50.6331	111.638	27.2499	343.172	121.967	43.9075	1	8793	34.493	8793K.GGSISGGGYGSGGGK.H	828.441	2	828.441	0.11	3.689
sp|P35908|K22E_HUMAN_contaminant	4	NIC_frac	306773	6531	1	R	R.GGSSSGGGYGSGGGGSSSVK.G	125.74	844.525	438.154	160.76	1184.5	265.928	861.327	684.522	274.355	0.991246	7376	31.1785	7376R.GGSSSGGGYGSGGGGSSSVK.G	683.008	3	683.008	-0.25	4.45
sp|P35908|K22E_HUMAN_contaminant	4	NIC_frac	306773	5977	1	R	R.GSSSGGGYSSGSSSYGSGGR.Q	10.5418	89.2845	50.4868	18.5574	130.919	28.1364	151.989	143.378	27.6863	1	6208	28.4462	6208R.GSSSGGGYSSGSSSYGSGGR.Q	985.438	2	985.438	-0.35	7.442
sp|P35908|K22E_HUMAN_contaminant	4	NIC_frac	306773	3636	13	R	R.NLDLDSIIAEVK.A	27.9061	44.478	25.1437	5.48249	21.3964	6.00214	53.9832	27.966	18.3238	1	17250	64.7773	17250R.NLDLDSIIAEVK.A	894.531	2	894.53	1.28	3.77
sp|P35908|K22E_HUMAN_contaminant	4	NIC_frac	306773	3639	13	R	R.NLDLDSIIAEVK.A	19.9279	73.8033	36.0728	8.50927	27.3794	8.81419	97.1918	34.3459	21.3334	0.983599	17258	64.8183	17258R.NLDLDSIIAEVK.A	894.531	2	894.53	1.28	4.014
sp|P35908|K22E_HUMAN_contaminant	4	NIC_frac	306773	1307	1	R	K.NVQDAIADAEQR.G	29.842	162.697	110.472	26.1203	133.515	26.2949	444.713	138.432	75.8454	1	12156	43.1562	12156K.NVQDAIADAEQR.G	779.905	2	779.905	0.38	3.813
sp|P35908|K22E_HUMAN_contaminant	4	NIC_frac	306773	1738	1	R	R.SLVGLGGTK.S	216.516	1101.47	901.644	117.646	679.49	251.363	2113.73	1092.64	697.151	0.950538	13041	46.0197	13041R.SLVGLGGTK.S	645.414	2	645.413	0.53	2.973
sp|P35908|K22E_HUMAN_contaminant	4	NIC_frac	306773	1925	1	R	R.SLVGLGGTK.S	82.2825	437.205	178.008	51.1433	165.794	63.438	437.762	242.215	170.55	0.980332	13427	47.3213	13427R.SLVGLGGTK.S	645.413	2	645.413	0.28	2.313
sp|P35908|K22E_HUMAN_contaminant	4	NIC_frac	306773	2069	1	R	R.TAAENDFVTLK.K	83.0306	270.859	199.755	43.7801	172.349	50.9955	617.55	215.713	202.415	0.840368	13726	48.4517	13726R.TAAENDFVTLK.K	556.319	3	556.319	0.49	1.91
sp|P35908|K22E_HUMAN_contaminant	4	NIC_frac	306773	1273	1	R	K.VDPEIQNVK.A	89.8423	696.661	514.138	54.5123	302.215	89.6928	1007.21	419.736	228.496	1	12088	42.9268	12088K.VDPEIQNVK.A	750.446	2	750.445	0.24	3.237
sp|P35908|K22E_HUMAN_contaminant	4	NIC_frac	306773	1654	1	R	K.YEELQVTVGR.H	38.0569	135.688	96.8041	25.6309	68.439	31.2182	325.136	114.4	52.2216	0.876787	12866	45.4295	12866K.YEELQVTVGR.H	711.893	2	711.893	0.33	2.801
sp|P35908|K22E_HUMAN_contaminant	4	NIC_frac	306773	6269	1	R	R.YGSGGGSK.G	71.0471	630.798	409.149	53.3165	474.835	120.191	765.836	487.051	205.375	0.997028	6828	29.9533	6828R.YGSGGGSK.G	585.83	2	585.83	-0.05	2.621
sp|P35908|K22E_HUMAN_contaminant	4	NIC_frac	306773	1770	1	R	R.YLDGLTAER.T	17.4562	65.868	30.4353	9.38495	48.8073	9.13104	311.731	105.04	58.8727	1	13108	46.2485	13108R.YLDGLTAER.T	633.848	2	633.848	0.38	2.632
sp|P04259|K2C6B_HUMAN_contaminant	4	NIC_frac	306773	1000	1	R	R.ATGGGLSSVGGGSSTIK.Y	54.0463	278.768	81.3919	15.4889	97.8419	32.2685	112.453	51.2491	26.8484	1	11528	41.368	11528R.ATGGGLSSVGGGSSTIK.Y	947.536	2	947.536	-0.11	5.725
sp|P04259|K2C6B_HUMAN_contaminant	4	NIC_frac	306773	6468	5	R	R.GFSANSAR.L	104.739	333.156	162.056	55.7376	196.627	83.2768	363.006	245.073	84.0915	0.982102	7248	30.9045	7248R.GFSANSAR.L	519.78	2	519.78	-0.09	2.361
sp|P04259|K2C6B_HUMAN_contaminant	4	NIC_frac	306773	7542	5	R	K.QEIAEINR.M	178.344	1100.26	214.547	24.6448	386.674	105.164	315.704	188.254	75.3509	0.97075	9526	36.161	9526K.QEIAEINR.M	601.341	2	601.341	0.11	2.555
sp|P04259|K2C6B_HUMAN_contaminant	4	NIC_frac	306773	1150	1	R	R.QLDNIVGER.G	41.5853	418.827	120.345	42.6323	106.018	34.2794	298.82	180.719	88.3975	1	11835	42.2448	11835R.QLDNIVGER.G	636.859	2	636.859	-0.02	2.838
sp|P04259|K2C6B_HUMAN_contaminant	4	NIC_frac	306773	916	3	R	R.SGFSSISVSR.S	112.15	561.687	136.973	17.2758	198.24	64.6093	256.145	154.442	44.9186	0.937912	11356	40.8895	11356R.SGFSSISVSR.S	628.346	2	628.346	0.11	2.826
sp|P04259|K2C6B_HUMAN_contaminant	4	NIC_frac	306773	1707	5	R	R.SLYGLGGSK.R	132.487	737.026	202.049	41.7576	207.351	94.6721	264.833	169.472	52.7872	0.87505	12976	45.8045	12976R.SLYGLGGSK.R	670.403	2	670.403	0	2.8
sp|P04259|K2C6B_HUMAN_contaminant	4	NIC_frac	306773	2123	7	R	R.TAAENEFVTLK.K	35.477	135.639	55.7206	19.4759	57.2828	27.0626	105.624	34.2708	26.4881	1	13835	48.8637	13835R.TAAENEFVTLK.K	840.982	2	840.982	0.19	3.766
sp|P02538|K2C6A_HUMAN_contaminant	4	NIC_frac	306773	1763	3	R	R.AIGGGLSSVGGGSSTIK.Y	33.5403	140.112	33.4043	13.1326	40.7961	16.1903	75.4774	31.8774	13.6471	0.924631	13093	46.2058	13093R.AIGGGLSSVGGGSSTIK.Y	636.039	3	636.038	0.58	2.479
sp|P02538|K2C6A_HUMAN_contaminant	4	NIC_frac	306773	312	1	R	R.SGFSSVSVSR.S	201.986	912.224	216.654	30.7121	264.601	109.913	424.842	245.147	79.8675	0.995657	10123	37.6083	10123R.SGFSSVSVSR.S	621.338	2	621.338	0	3.331
sp|P02538|K2C6A_HUMAN_contaminant	4	NIC_frac	306773	1069	5	R	K.YEELQVTAGR.H	88.1267	607.262	158.139	31.5662	160.862	58.3266	245.999	113.168	34.2955	0.967924	11667	41.7253	11667K.YEELQVTAGR.H	697.878	2	697.877	0.08	2.912
sp|P04264|K2C1_HUMAN_contaminant	4	NIC_frac	306773	935	1	R	K.AEAESLYQSK.Y	112.346	706.242	212.528	36.199	317.298	120.682	531.473	306.399	157.208	0.960189	11389	40.9813	11389K.AEAESLYQSK.Y	792.438	2	792.438	-0.09	3.922
sp|P04264|K2C1_HUMAN_contaminant	4	NIC_frac	306773	793	1	R	K.AQYEDIAQK.S	181.771	1217.81	382.665	54.6985	549.369	247.999	974.532	602.444	268.609	0.999366	11104	40.2377	11104K.AQYEDIAQK.S	762.427	2	762.427	0.37	3.728
sp|P04264|K2C1_HUMAN_contaminant	4	NIC_frac	306773	1175	1	R	K.AQYEDIAQK.S	62.0111	246.241	110.983	39.3979	124.387	69.4707	311.979	156.43	94.0847	1	11888	42.3955	11888K.AQYEDIAQK.S	762.427	2	762.427	0.24	2.948
sp|P04264|K2C1_HUMAN_contaminant	4	NIC_frac	306773	318	1	R	K.DVDGAYM*TK.V	279.544	1710.31	524.776	91.3204	818.838	361.522	1203.62	766.005	329.044	1	10135	37.6342	10135K.DVDGAYM*TK.V	737.387	2	737.387	0.67	2.068
sp|P04264|K2C1_HUMAN_contaminant	4	NIC_frac	306773	1113	1	R	K.DVDGAYMTK.V	134.578	798.675	230.181	52.1508	365.727	172.841	431.552	282.183	90.1455	1	11757	41.9918	11757K.DVDGAYMTK.V	729.389	2	729.389	0.36	2.878
sp|P04264|K2C1_HUMAN_contaminant	4	NIC_frac	306773	7594	1	R	K.DVDGAYM*TK.V	343.153	2689.56	497.321	172.726	946.977	312.234	2841.37	1138.83	1362.08	1	9637	36.3987	9637K.DVDGAYM*TK.V	737.386	2	737.387	-0.83	1.806
sp|P04264|K2C1_HUMAN_contaminant	4	NIC_frac	306773	684	1	R	R.DYQELM*NTK.L	287.72	1908.94	464.281	179.717	1038.05	317.067	1727.15	744.564	363.204	1	10881	39.5303	10881R.DYQELM*NTK.L	808.424	2	808.424	0.16	2.663
sp|P04264|K2C1_HUMAN_contaminant	4	NIC_frac	306773	2181	5	R	R.FLEQQNQVLQTK.W	59.4925	285.229	115.723	13.5438	137.595	59.4689	426.552	137.468	101.537	1	13959	49.3487	13959R.FLEQQNQVLQTK.W	967.559	2	967.559	0.2	4.949
sp|P04264|K2C1_HUMAN_contaminant	4	NIC_frac	306773	6649	1	R	R.GGGGGGYGSGGSSYGSGGGSYGSGGGGGGGR.G	34.218	198.319	57.0976	24.3247	166.522	93.3599	223.808	223.181	26.7647	1	7625	31.6993	7625R.GGGGGGYGSGGSSYGSGGGSYGSGGGGGGGR.G	1307.06	2	1307.06	-1.19	8.683
sp|P04264|K2C1_HUMAN_contaminant	4	NIC_frac	306773	5266	1	R	R.GSGGGSSGGSIGGR.G	138.198	706.91	213.487	29.7065	364.373	148.545	472.969	364.5	200.251	0.99434	4703	24.7882	4703R.GSGGGSSGGSIGGR.G	441.227	3	441.227	-0.07	2.443
sp|P04264|K2C1_HUMAN_contaminant	4	NIC_frac	306773	5519	1	R	R.GSGGGSSGGSIGGR.G	62.178	306.31	96.5148	11.8238	146.833	67.5034	198.561	155.623	90.1096	1	5238	26.0175	5238R.GSGGGSSGGSIGGR.G	661.337	2	661.337	0.14	4.705
sp|P04264|K2C1_HUMAN_contaminant	4	NIC_frac	306773	5768	1	R	R.GSGGGSSGGSIGGR.G	32.2239	132.509	46.2788	9.79349	69.6235	37.6891	116.832	76.4033	45.0534	1	5764	27.2988	5764R.GSGGGSSGGSIGGR.G	661.337	2	661.337	0.51	4.292
sp|P04264|K2C1_HUMAN_contaminant	4	NIC_frac	306773	6029	1	R	R.GSGGGSSGGSIGGR.G	74.9697	183.195	83.3421	53.2976	111.981	67.0575	305.431	160	72.9531	1	6318	28.7245	6318R.GSGGGSSGGSIGGR.G	661.337	2	661.337	0.08	2.525
sp|P04264|K2C1_HUMAN_contaminant	4	NIC_frac	306773	5909	1	R	R.GSSSGGVK.S	120.027	668.794	236.206	32.2658	372.994	121.451	348.762	365.905	170.314	0.988856	6065	28.0785	6065R.GSSSGGVK.S	568.838	2	568.837	0.3	2.892
sp|P04264|K2C1_HUMAN_contaminant	4	NIC_frac	306773	6133	1	R	R.GSSSGGVK.S	70.6851	445.024	127.799	36.6782	169.998	85.7221	228.768	236.205	122.224	0.967145	6538	29.2575	6538R.GSSSGGVK.S	568.838	2	568.837	0.12	2.084
sp|P04264|K2C1_HUMAN_contaminant	4	NIC_frac	306773	6256	1	R	R.GSSSGGVK.S	82.0473	310.385	192.907	106.95	229.262	101.69	287.329	277.886	153.812	1	6796	29.8733	6796R.GSSSGGVK.S	568.838	2	568.837	0.26	1.66
sp|P04264|K2C1_HUMAN_contaminant	4	NIC_frac	306773	1704	3	R	K.IEISELNR.V	58.373	333.724	131.393	32.751	218.747	57.3202	525.482	190.196	113.274	0.985198	12970	45.787	12970K.IEISELNR.V	601.851	2	601.851	0.45	2.841
sp|P04264|K2C1_HUMAN_contaminant	4	NIC_frac	306773	347	1	R	K.NMQDM*VEDYR.N	132.85	771.273	225.285	81.5901	344.862	144.037	541.649	207.804	81.0295	0.969669	10192	37.7723	10192K.NMQDM*VEDYR.N	773.347	2	773.347	-0.01	1.753
sp|P04264|K2C1_HUMAN_contaminant	4	NIC_frac	306773	6670	1	R	K.NM*QDM*VEDYR.N	346.728	2581.98	637.66	122.402	1097.14	419.9	1685.07	624.238	245.345	1	7669	31.7893	7669K.NM*QDM*VEDYR.N	781.345	2	781.345	-0.04	1.792
sp|P04264|K2C1_HUMAN_contaminant	4	NIC_frac	306773	6904	1	R	K.NM*QDM*VEDYR.N	92.5474	468.183	128.558	46.8813	193.172	92.1318	320.407	125.677	67.7228	0.869518	8178	33.1022	8178K.NM*QDM*VEDYR.N	781.345	2	781.345	-0.31	1.744
sp|P04264|K2C1_HUMAN_contaminant	4	NIC_frac	306773	268	1	R	R.SEIDNVK.K	141.403	681.782	351.9	43.9025	415.194	140.993	523.42	440.532	221.893	0.912677	10034	37.3998	10034R.SEIDNVK.K	631.871	2	631.871	-1.23	2.431
sp|P04264|K2C1_HUMAN_contaminant	4	NIC_frac	306773	1357	1	R	R.SGGGFSSGSAGIINYQR.R	99.3603	364.18	112.87	30.387	191.73	123.169	343.41	216.081	91.4996	1	12258	43.4705	12258R.SGGGFSSGSAGIINYQR.R	629.657	3	629.657	-0.13	3.749
sp|P04264|K2C1_HUMAN_contaminant	4	NIC_frac	306773	1083	1	R	K.SISISVAR.G	188.531	484.671	184.315	45.0945	229.813	119.507	591.022	212.555	127.023	0.95532	11697	41.8082	11697K.SISISVAR.G	531.329	2	531.329	-0.21	2.469
sp|P04264|K2C1_HUMAN_contaminant	4	NIC_frac	306773	1685	1	R	R.SLVNLGGSK.S	633.994	3225.74	948.259	111.217	1401.02	719.753	2398.82	1737.32	878.084	0.964463	12931	45.6533	12931R.SLVNLGGSK.S	666.916	2	666.916	0.32	3.262
sp|P04264|K2C1_HUMAN_contaminant	4	NIC_frac	306773	1863	1	R	R.SLVNLGGSK.S	139.959	944.963	177.99	56.5628	247.661	143.498	481.166	278.967	178.808	0.562345	13299	46.8925	13299R.SLVNLGGSK.S	666.917	2	666.916	0.75	2.73
sp|P04264|K2C1_HUMAN_contaminant	4	NIC_frac	306773	5853	1	R	K.SSGGSSSVK.F	71.1794	597.39	207.999	16.453	317.927	154.626	390.128	267.913	58.1116	0.978177	5945	27.7892	5945K.SSGGSSSVK.F	627.359	2	627.359	0.25	3.321
sp|P04264|K2C1_HUMAN_contaminant	4	NIC_frac	306773	677	1	R	R.TLLEGEESR.M	151.508	995.859	257.784	23.9695	513.402	134.829	929.453	552.289	278.396	0.976383	10867	39.4882	10867R.TLLEGEESR.M	631.843	2	631.843	0.47	2.946
sp|P04264|K2C1_HUMAN_contaminant	4	NIC_frac	306773	884	1	R	R.TLLEGEESR.M	60.2419	295.6	87.6005	20.738	152.326	44.7277	312.056	189.219	98.9735	0.869639	11287	40.7083	11287R.TLLEGEESR.M	631.843	2	631.843	0.25	2.854
sp|P04264|K2C1_HUMAN_contaminant	4	NIC_frac	306773	2451	1	R	R.TLLEGEESR.M	46.9557	32.4423	31.4824	20.3283	24.3697	20.112	47.9609	28.1565	35.3583	0.826087	14539	51.7642	14539R.TLLEGEESR.M	631.843	2	631.843	0.23	1.462
sp|P04264|K2C1_HUMAN_contaminant	4	NIC_frac	306773	1856	1	R	R.TNAENEFVTIK.K	105.313	760.626	270.686	43.8943	327.631	126.817	777.305	330.069	257.218	0.99303	13285	46.8458	13285R.TNAENEFVTIK.K	862.486	2	862.485	0.42	4.678
sp|P04264|K2C1_HUMAN_contaminant	4	NIC_frac	306773	1501	3	R	K.YEELQITAGR.H	42.2804	259.09	88.2159	17.2339	124.615	63.3095	213.26	128.076	56.4077	1	12552	44.3927	12552K.YEELQITAGR.H	704.885	2	704.885	0.19	3.276
sp|P04264|K2C1_HUMAN_contaminant	4	NIC_frac	306773	1688	3	R	K.YEELQITAGR.H	50.6101	260.836	66.8744	25.9624	184.756	87.3862	190.807	136.149	84.9352	0.862978	12937	45.6708	12937K.YEELQITAGR.H	704.885	2	704.885	0.28	2.616
sp|P13647|K2C5_HUMAN_contaminant	4	NIC_frac	306773	7490	1	R	K.AQYEEIANR.S	111.153	677.417	201.502	29.8755	278.088	102.682	577.934	355.297	137.264	1	9417	35.897	9417K.AQYEEIANR.S	661.849	2	661.849	0.16	3.287
sp|P13647|K2C5_HUMAN_contaminant	4	NIC_frac	306773	297	13	R	K.DVDAAYM*NK.V	466.761	3264.63	877.49	267.721	1185.59	252.764	1360.25	613.828	172.618	1	10093	37.5402	10093K.DVDAAYM*NK.V	750.892	2	750.892	0.44	2.167
sp|P13647|K2C5_HUMAN_contaminant	4	NIC_frac	306773	1347	37	R	R.FLEQQNK.V	149.451	931.296	246.036	64.149	289.46	95.4115	623.001	267.057	124.381	0.969468	12237	43.4072	12237R.FLEQQNK.V	682.9	2	682.901	-0.25	2.408
sp|P13647|K2C5_HUMAN_contaminant	4	NIC_frac	306773	7284	1	R	K.FVSTTSSSR.K	29.5888	160.625	105.245	41.9234	80.4556	32.6045	166.183	59.1778	25.2618	0.967183	8981	34.911	8981K.FVSTTSSSR.K	600.825	2	600.825	0.04	2.316
sp|P13647|K2C5_HUMAN_contaminant	4	NIC_frac	306773	1507	1	R	R.ISISTSGGSFR.N	30.9209	60.365	34.0024	39.5119	35.7441	38.6477	207.487	34.3414	27.2026	0.572223	12566	44.4405	12566R.ISISTSGGSFR.N	670.873	2	670.872	0.74	2.332
sp|P13647|K2C5_HUMAN_contaminant	4	NIC_frac	306773	1274	5	R	R.QLDSIVGER.G	157.833	843.539	226.022	38.5496	402.65	95.0222	574.169	275.758	201.321	1	12089	42.9278	12089R.QLDSIVGER.G	623.354	2	623.354	0.33	2.745
sp|P13647|K2C5_HUMAN_contaminant	4	NIC_frac	306773	7038	1	R	R.QSSVSFR.S	118.736	650.749	220.513	42.0317	256.732	106.031	394.982	277.243	125.842	0.835543	8464	33.7785	8464R.QSSVSFR.S	520.29	2	520.29	-0.13	2.502
sp|P13647|K2C5_HUMAN_contaminant	4	NIC_frac	306773	5985	1	R	R.SGGGGGGGFGR.V	101.741	518.385	214.551	25.2784	264.652	99.8106	342.831	227.791	149.979	0.906951	6226	28.4875	6226R.SGGGGGGGFGR.V	547.781	2	547.781	0.01	2.754
sp|P13647|K2C5_HUMAN_contaminant	4	NIC_frac	306773	7463	1	R	R.TSFTSVSR.S	72.7976	384.522	143.095	26.9107	148.152	55.7933	279.853	191.873	96.0077	1	9359	35.7687	9359R.TSFTSVSR.S	557.309	2	557.309	-0.06	2.542
sp|P13647|K2C5_HUMAN_contaminant	4	NIC_frac	306773	7754	1	R	K.YEELQQTAGR.H	113.255	681.241	253.816	55.9559	308.188	100.292	566.967	300.999	111.601	1	9979	37.2725	9979K.YEELQQTAGR.H	712.373	2	712.373	0.28	3.33
sp|P19013|K2C4_HUMAN_contaminant	4	NIC_frac	306773	7507	1	R	R.GAFSSVSM*SGGAGR.C	58.4256	1894.26	1076.35	0	499.726	9.07674	188.552	16.4162	125.62	1	9454	35.9895	9454R.GAFSSVSM*SGGAGR.C	758.375	2	758.375	0.54	3.142
sp|P08670|VIME_HUMAN	4	NIC_frac	306773	1581	0	U	K.FADLSEAANR.N	82.623	181.805	121.858	53.0678	86.3636	63.968	398.278	330.396	133.459	0.949821	12717	44.9407	12717K.FADLSEAANR.N	661.849	2	661.849	0.42	2.579
sp|P08670|VIME_HUMAN	4	NIC_frac	306773	3948	0	U	K.ILLAELEQLK.G	89.6988	64.5209	67.7458	70.059	60.0634	70.3699	79.2358	69.4096	59.3571	0.594602	18017	68.6388	18017K.ILLAELEQLK.G	814.524	2	814.524	0.65	4.115
sp|P08670|VIME_HUMAN	4	NIC_frac	306773	732	10	R	R.LLEGEESR.L	78.8553	177.66	94.0007	34.7411	288.216	62.7609	235.404	218.789	106.973	0.611825	10978	39.8677	10978R.LLEGEESR.L	581.319	2	581.319	0.15	2.201
sp|P08670|VIME_HUMAN	4	NIC_frac	306773	4172	0	U	R.LLQDSVDFSLADAINTEFK.N	21.6105	9.44852	8.85582	1.75377	3.50115	6.87074	7.05044	6.74132	8.11787	0.56309	18564	71.3583	18564R.LLQDSVDFSLADAINTEFK.N	862.136	3	862.135	0.6	4.217
sp|P08670|VIME_HUMAN	4	NIC_frac	306773	4184	0	U	R.LLQDSVDFSLADAINTEFK.N	38.2514	11.3399	8.64763	6.57379	9.06133	9.18819	9.57066	7.22	9.84521	0.991555	18592	71.5002	18592R.LLQDSVDFSLADAINTEFK.N	862.136	3	862.135	1.25	3.814
sp|P08670|VIME_HUMAN	4	NIC_frac	306773	6897	0	U	R.QDVDNASLAR.L	117.788	319.785	372.938	108.211	212.127	297.698	399.401	366.53	172.487	0.762523	8167	33.0798	8167R.QDVDNASLAR.L	659.352	2	659.352	0.05	2.674
sp|P08670|VIME_HUMAN	4	NIC_frac	306773	5671	0	U	K.QESTEYR.R	64.5966	184.21	108.043	37.5091	104.493	47.4381	273.611	436.594	92.8713	0.973888	5558	26.8047	5558K.QESTEYR.R	571.288	2	571.288	-0.13	1.473
sp|P08670|VIME_HUMAN	4	NIC_frac	306773	7582	0	U	R.QQYESVAAK.N	71.3514	168.44	101.929	26.7703	68.9507	43.6414	289.979	466.045	92.3533	0.845978	9607	36.3308	9607R.QQYESVAAK.N	741.422	2	741.422	0.28	3.56
sp|P08670|VIME_HUMAN	4	NIC_frac	306773	521	0	U	R.QVDQLTNDK.A	129.193	263.643	143.409	62.9268	125.087	79.1036	315.656	429.612	158.522	0.967687	10541	38.6123	10541R.QVDQLTNDK.A	759.93	2	759.93	0.22	2.558
sp|Q7Z794|K2C1B_HUMAN_contaminant	4	NIC_frac	306773	1484	1	R	R.QVDLLSAEQM*R.Q	47.0792	186.827	109.636	17.133	71.8497	46.1051	494.741	190.154	247.797	1	12518	44.2865	12518R.QVDLLSAEQM*R.Q	767.909	2	767.908	0.04	2.356
sp|Q7Z794|K2C1B_HUMAN_contaminant	4	NIC_frac	306773	1152	1	R	R.TQYELIAQR.S	62.9101	108.897	74.7601	63.3433	73.2078	43.7812	441.855	118.12	90.7568	0.914751	11839	42.2548	11839R.TQYELIAQR.S	675.883	2	675.883	0.34	2.308
sp|Q8N1N4|K2C78_HUMAN_contaminant	4	NIC_frac	306773	6121	1	R	R.TQETQEIR.T	63.8662	414.938	168.064	7.82158	158.434	54.3475	422.156	259.241	161.98	0.831564	6511	29.1913	6511R.TQETQEIR.T	617.335	2	617.335	-0.28	2.687
sp|P04406|G3P_HUMAN	5	NIC_frac	306773	7533	0	U	R.AAFNSGK.V	103.744	245.144	142.255	78.2417	171.778	118.632	267.4	134.833	93.8805	0.798873	9508	36.123	9508R.AAFNSGK.V	576.842	2	576.842	-0.25	2.466
sp|P04406|G3P_HUMAN	5	NIC_frac	306773	7473	1	R	K.QASEGPLK.G	159.58	429.545	225.68	101.01	279.759	173.477	460.85	264.814	150.347	1	9380	35.8125	9380K.QASEGPLK.G	644.387	2	644.387	-0.36	2.394
sp|P04406|G3P_HUMAN	5	NIC_frac	306773	3241	1	R	K.WGDAGAEYVVESTGVFTTM*EK.A	11.9029	6.4121	2.96296	2.03688	3.37881	8.46799	8.68661	1.78555	11.2719	1	16328	60.2052	16328K.WGDAGAEYVVESTGVFTTM*EK.A	917.794	3	917.791	3.34	4.815
sp|P16401|H15_HUMAN	6	NIC_frac	306773	7356	5	R	K.GTGASGSFK.L	369.908	214.779	202.012	34.2491	128.123	49.1687	102.28	77.594	30.7496	0.942245	9129	35.2228	9129K.GTGASGSFK.L	635.364	2	635.364	0.45	2.731
sp|P15144|AMPN_HUMAN	8	NIC_frac	306773	7480	0	U	R.AALACSK.E	347.226	98.249	194.146	391.183	141.754	115.005	1563.01	178.826	85.395	0.90592	9396	35.8523	9396R.AALACSK.E	589.852	2	589.852	-0.02	2.533
sp|P15144|AMPN_HUMAN	8	NIC_frac	306773	6819	0	U	K.DNEETGFGSGTR.A	136.028	33.7123	88.5633	157.655	56.6619	61.7059	586.175	82.1817	18.0337	1	7998	32.6112	7998K.DNEETGFGSGTR.A	749.852	2	749.852	-0.21	3.973
sp|P15144|AMPN_HUMAN	8	NIC_frac	306773	7513	0	U	K.IQTQLQR.D	150.811	98.7949	117.876	184.322	86.4789	75.6981	662.512	129.509	36.324	0.853699	9467	36.0323	9467K.IQTQLQR.D	558.34	2	558.34	-0.22	2.277
sp|P15144|AMPN_HUMAN	8	NIC_frac	306773	7636	0	U	K.QASNGVLIR.I	187.315	44.292	115.036	230.941	104.016	107.354	751.874	101.704	32.603	0.98519	9726	36.6073	9726K.QASNGVLIR.I	593.86	2	593.859	1.29	2.823
sp|P15144|AMPN_HUMAN	8	NIC_frac	306773	7663	0	U	R.SEVYGPM*K.N	621.886	119.755	326.363	1035.22	251.369	377.034	3023.54	522.209	244.522	0.998557	9786	36.7905	9786R.SEVYGPM*K.N	692.881	2	692.881	-0.21	2.096
sp|P15144|AMPN_HUMAN	8	NIC_frac	306773	6201	0	U	R.SEYM*EGNVR.K	751.411	173.894	480.975	997.096	353.059	372.611	3399.06	595.733	89.8861	1	6679	29.6157	6679R.SEYM*EGNVR.K	665.319	2	665.319	-0.08	2.268
sp|P15144|AMPN_HUMAN	8	NIC_frac	306773	7047	0	U	K.VVATTQM*QAADAR.K	616.004	248.533	449.776	654.111	334.214	295.331	2510.52	437.796	133.712	0.959527	8483	33.8178	8483K.VVATTQM*QAADAR.K	803.925	2	803.925	0.17	3.225
sp|O15031|PLXB2_HUMAN	13	NIC_frac	306773	5901	0	U	R.AANPDYR.C	465.312	37.7429	283.447	953.476	280.195	596.559	4779.04	230.475	188.337	0.992748	6048	28.0393	6048R.AANPDYR.C	518.275	2	518.275	-0.05	1.736
sp|O15031|PLXB2_HUMAN	13	NIC_frac	306773	7761	0	U	R.EASPNPEDGIVR.A	133.154	10.5114	74.1095	221.519	82.6849	134.887	1224.09	51.4038	58.1923	1	9994	37.308	9994R.EASPNPEDGIVR.A	756.897	2	756.896	0.28	3.389
sp|O15031|PLXB2_HUMAN	13	NIC_frac	306773	1658	0	U	R.IQPETGPLGGGIR.I	43.0224	39.6648	34.613	31.0961	38.6668	26.7027	201.227	30.033	30.3676	0.983588	12873	45.4537	12873R.IQPETGPLGGGIR.I	762.441	2	762.441	0.53	2.478
sp|O15031|PLXB2_HUMAN	13	NIC_frac	306773	2098	0	U	R.LFYEDGSGEK.S	83.064	18.3545	47.6814	167.401	64.8075	99.5266	764.801	29.0292	26.8562	1	13783	48.6608	13783R.LFYEDGSGEK.S	801.925	2	801.924	0.17	3.204
sp|O15031|PLXB2_HUMAN	13	NIC_frac	306773	5828	0	U	R.NACYTGTR.E	177.67	34.248	104.981	329.231	117.45	190.201	1548.52	86.9579	55.2261	0.977279	5891	27.6455	5891R.NACYTGTR.E	586.29	2	586.29	0.46	2.524
sp|O15031|PLXB2_HUMAN	13	NIC_frac	306773	6092	0	U	R.SDCSLCR.A	167.276	40.7203	91.713	250.356	119.417	162.013	1403.46	201.983	95.1015	0.987105	6453	29.0448	6453R.SDCSLCR.A	563.763	2	563.763	0.01	2.31
sp|O15031|PLXB2_HUMAN	13	NIC_frac	306773	6362	0	U	R.SFASGGR.S	169.84	21.5828	100.747	297.691	101.139	194.833	1451.3	63.6274	58.5983	0.959757	7023	30.3817	7023R.SFASGGR.S	455.751	2	455.751	-0.55	2.501
sp|O15031|PLXB2_HUMAN	13	NIC_frac	306773	2362	0	U	K.SFVASNDEGVATVGLVSSTGPGGDR.V	11.4587	2.72394	12.9416	15.5052	6.63008	11.4182	67.8762	3.84957	9.36223	1	14344	50.963	14344K.SFVASNDEGVATVGLVSSTGPGGDR.V	870.107	3	870.107	0.34	3.236
sp|O15031|PLXB2_HUMAN	13	NIC_frac	306773	574	0	U	K.VGVSQQPEDSQQDLPGER.H	170.803	60.079	158.687	123.233	137.723	296.235	517.212	78.9643	94.1121	0.906692	10649	38.8838	10649K.VGVSQQPEDSQQDLPGER.H	733.368	3	733.368	0.07	4.089
sp|O15031|PLXB2_HUMAN	13	NIC_frac	306773	1544	0	U	R.VTLNGVPCK.V	114.815	30.3248	42.0094	147.231	58.0062	67.1094	621.328	42.9003	32.7604	0.937085	12640	44.6945	12640R.VTLNGVPCK.V	723.431	2	723.431	0.35	2.505
sp|Q9Y4D7|PLXD1_HUMAN	14	NIC_frac	306773	6506	1	R	R.CEASPNPTSPQDCPR.T	85.018	52.1428	56.7948	124.479	71.1803	50.4665	725.819	65.1084	54.1618	1	7322	31.0483	7322R.CEASPNPTSPQDCPR.T	648.963	3	648.963	-0.46	2.783
sp|Q9Y4D7|PLXD1_HUMAN	14	NIC_frac	306773	7172	1	R	K.CSSLYEER.Y	124.012	125.034	149.527	240.645	113.498	171.701	990.755	62.253	84.7277	1	8747	34.411	8747K.CSSLYEER.Y	636.808	2	636.808	0.03	1.722
sp|Q9Y4D7|PLXD1_HUMAN	14	NIC_frac	306773	934	1	R	R.DLDDTSVVEDGR.K	84.1355	29.9698	50.0194	114.844	73.5576	41.0208	706.183	40.9242	34.0281	1	11387	40.977	11387R.DLDDTSVVEDGR.K	775.381	2	775.381	0.39	3.675
sp|O60486|PLXC1_HUMAN	14	NIC_frac	306773	1410	0	U	K.FSLPSSR.K	96.7413	22.6441	84.8396	171.507	71.8482	137.94	809.673	39.4504	43.0504	0.998089	12367	43.8187	12367K.FSLPSSR.K	511.795	2	511.795	0.36	2.108
sp|O60486|PLXC1_HUMAN	14	NIC_frac	306773	5898	0	U	R.M*SEIQAR.A	430.022	84.621	459.399	760.352	410.859	676.543	3774.02	204.054	257.085	0.987788	6039	28.015	6039R.M*SEIQAR.A	540.29	2	540.289	0.2	1.743
sp|O60486|PLXC1_HUMAN	14	NIC_frac	306773	481	0	U	R.SLATQELGR.L	48.9308	14.935	41.2298	69.2459	35.6178	57.3653	348.567	21.8869	25.0652	0.92479	10458	38.4243	10458R.SLATQELGR.L	602.349	2	602.348	0.32	2.697
sp|O60486|PLXC1_HUMAN	14	NIC_frac	306773	7051	0	U	K.TASTIANSSK.K	141.056	20.0229	104.341	255.217	93.7229	192.918	1153.76	45.4086	57.2511	1	8491	33.8353	8491K.TASTIANSSK.K	719.42	2	719.419	0.42	3.628
sp|O60486|PLXC1_HUMAN	14	NIC_frac	306773	6752	0	U	R.TCTCSIPTR.A	109.624	58.6963	84.9513	94.1629	79.9647	72.8155	537.981	59.3716	53.0955	0.750296	7846	32.216	7846R.TCTCSIPTR.A	662.831	2	662.831	0.43	1.966
sp|P12318|FCG2A_HUMAN	17	NIC_frac	306773	265	2	R	K.AAQFEPPGR.Q	202.617	23.5961	101.036	472.151	165.687	250.367	1960.58	139.415	82.8351	0.999286	10031	37.3977	10031K.AAQFEPPGR.Q	601.33	2	601.33	0.38	2.796
sp|P12318|FCG2A_HUMAN	17	NIC_frac	306773	627	3	R	R.ISANSTDPVK.A	432.453	61.1287	209.932	934.827	418.438	560.188	3516.64	374.909	175.481	1	10755	39.1012	10755R.ISANSTDPVK.A	745.435	2	745.435	-0.32	3.468
sp|P12318|FCG2A_HUMAN	17	NIC_frac	306773	1398	1	R	R.QLEETNNDYETADGGYM*TLNPR.A	14.4151	7.6005	11.2628	16.6801	15.0415	26.1344	72.5904	14.1934	9.37837	1	12344	43.7467	12344R.QLEETNNDYETADGGYM*TLNPR.A	926.091	3	926.09	0.29	3.645
sp|Q13444|ADA15_HUMAN	18	NIC_frac	306773	6600	12	R	R.GNAFGSCGR.N	106.34	166.407	106.25	109.462	151.087	99.8833	423.386	138.073	99.1639	0.765549	7521	31.4823	7521R.GNAFGSCGR.N	577.782	2	577.782	-0.38	1.959
sp|Q9Y490|TLN1_HUMAN	19	NIC_frac	306773	5576	0	U	R.SAQPASAEPR.Q	57.7525	43.3393	54.3158	30.705	61.4347	83.9286	278.292	91.1383	45.7684	1	5358	26.3103	5358R.SAQPASAEPR.Q	621.836	2	621.836	-0.05	2.298
sp|P19440|GGT1_HUMAN	22	NIC_frac	306773	7091	2	R	R.AAVAADAK.Q	91.2988	30.0924	28.3325	175.665	58.7822	36.195	1456.01	69.2	26.4481	0.744674	8576	34.0335	8576R.AAVAADAK.Q	587.863	2	587.863	-0.66	2.349
sp|Q07954|LRP1_HUMAN	24	NIC_frac	306773	7613	0	U	K.ADGSGSVVLR.N	114.309	34.5734	70.5083	77.0645	77.0578	72.4936	553.55	104.308	47.1872	0.823632	9677	36.487	9677K.ADGSGSVVLR.N	595.341	2	595.341	0.03	2.767
sp|Q07954|LRP1_HUMAN	24	NIC_frac	306773	5444	0	U	R.AGTSPGTPNR.I	185.549	25.6273	84.6737	136.656	58.7791	101.141	966.703	81.5818	28.4164	0.944208	5075	25.574	5075R.AGTSPGTPNR.I	593.823	2	593.823	0.01	2.464
sp|Q07954|LRP1_HUMAN	24	NIC_frac	306773	1646	0	U	K.CACPTNFYLGSDGR.T	16.0464	11.8707	13.6591	12.0953	13.6168	14.7502	81.2786	17.3905	16.9073	1	12850	45.3705	12850K.CACPTNFYLGSDGR.T	923.924	2	923.924	0.11	3.393
sp|Q07954|LRP1_HUMAN	24	NIC_frac	306773	6524	0	U	K.CDGEDDCGDNSDENPEECAR.F	57.5256	26.0921	30.342	33.8207	29.436	30.3661	229.188	27.178	25.4652	1	7362	31.1447	7362K.CDGEDDCGDNSDENPEECAR.F	858.315	3	858.315	0.06	6.22
sp|Q07954|LRP1_HUMAN	24	NIC_frac	306773	7597	0	U	R.CDM*DQFQCK.S	406.198	103.941	199.073	263.128	177.254	189.479	2041.82	241.354	101.898	1	9643	36.4125	9643R.CDM*DQFQCK.S	853.391	2	853.391	-0.05	2.72
sp|Q07954|LRP1_HUMAN	24	NIC_frac	306773	1396	0	U	K.CLCVEGYAPR.G	58.5512	34.4379	29.4281	37.6766	31.8864	29.3024	157.233	42.6698	32.5905	0.988804	12340	43.732	12340K.CLCVEGYAPR.G	727.36	2	727.36	-0.11	2.457
sp|Q07954|LRP1_HUMAN	24	NIC_frac	306773	1166	0	U	R.CLEGACVVNK.Q	58.5066	30.0542	35.42	51.0243	37.3211	45.2827	255.094	49.58	30.1452	1	11869	42.3407	11869R.CLEGACVVNK.Q	804.433	2	804.436	-4.37	2.736
sp|Q07954|LRP1_HUMAN	24	NIC_frac	306773	823	0	U	R.CPTGFTGPK.C	77.1647	28.5473	40.689	80.4139	63.0473	46.1505	488.464	93.1616	31.9782	0.730728	11164	40.3785	11164R.CPTGFTGPK.C	711.894	2	711.894	-0.21	1.825
sp|Q07954|LRP1_HUMAN	24	NIC_frac	306773	344	0	U	R.CTAYFEGSR.C	68.0121	35.5216	39.5397	95.1329	61.8542	60.3434	448.196	144.665	44.8921	0.911487	10187	37.7623	10187R.CTAYFEGSR.C	660.316	2	660.316	0.11	2.294
sp|Q07954|LRP1_HUMAN	24	NIC_frac	306773	1987	0	U	R.DIFVTSK.T	117.609	48.3869	85.8296	90.7272	65.1891	63.3479	573.519	63.1476	45.6251	1	13555	47.7855	13555R.DIFVTSK.T	634.387	2	634.387	0.22	2.032
sp|Q07954|LRP1_HUMAN	24	NIC_frac	306773	977	1	R	R.DQITCISK.G	257.307	58.7197	136.479	168.463	84.25	122.764	973.351	106.081	73.4453	1	11479	41.245	11479R.DQITCISK.G	711.905	2	711.905	0.46	2.812
sp|Q07954|LRP1_HUMAN	24	NIC_frac	306773	672	0	U	R.DTIEVSK.L	312.883	100.829	189.011	228.49	153.139	197.566	1698.95	245.888	74.6296	1	10856	39.4513	10856R.DTIEVSK.L	625.374	2	625.374	0.62	2.591
sp|Q07954|LRP1_HUMAN	24	NIC_frac	306773	571	0	U	R.EDVVTNGIGR.V	161.937	80.9654	92.4309	93.8051	89.5434	85.2591	571.309	65.8688	50.756	0.810519	10641	38.8623	10641R.EDVVTNGIGR.V	644.857	2	644.857	0.29	2.947
sp|Q07954|LRP1_HUMAN	24	NIC_frac	306773	1645	0	U	K.GIALDPAM*GK.V	419.792	85.4719	204.662	230.492	185.968	240.462	2140.41	225.272	119.973	0.979551	12847	45.3575	12847K.GIALDPAM*GK.V	723.923	2	723.923	0.37	2.993
sp|Q07954|LRP1_HUMAN	24	NIC_frac	306773	6622	0	U	R.IEAASM*SGAGR.R	635.316	262.421	361.59	359.864	296.398	369.086	3188.49	387.64	188.679	0.977561	7567	31.571	7567R.IEAASM*SGAGR.R	647.835	2	647.835	0.05	1.59
sp|Q07954|LRP1_HUMAN	24	NIC_frac	306773	755	0	U	K.IETAAM*DGTLR.E	128.028	88.6988	105.484	144.558	124.881	128.154	755.293	182.004	69.0955	0.810963	11027	40.023	11027K.IETAAM*DGTLR.E	711.877	2	711.877	0.15	1.909
sp|Q07954|LRP1_HUMAN	24	NIC_frac	306773	5961	0	U	R.IGM*DGSSR.S	739.326	149.699	401.877	565.623	391.967	518.143	4138.53	713.956	287.976	0.984949	6173	28.3472	6173R.IGM*DGSSR.S	534.271	2	534.271	-0.09	1.283
sp|Q07954|LRP1_HUMAN	24	NIC_frac	306773	1866	0	U	R.ILQDDLTCR.A	175.493	154.21	111.907	109.01	118.578	94.0341	614.141	132.892	94.7009	0.649452	13306	46.921	13306R.ILQDDLTCR.A	681.867	2	681.866	0.78	1.994
sp|Q07954|LRP1_HUMAN	24	NIC_frac	306773	7094	0	U	R.M*YDAQQQQVGTNK.C	560.505	138.322	352.036	460.65	288.556	449.001	3442.03	449.619	254.76	1	8581	34.042	8581R.M*YDAQQQQVGTNK.C	662.344	3	662.344	0.37	4.101
sp|Q07954|LRP1_HUMAN	24	NIC_frac	306773	6691	0	U	K.QPEVTNPCDR.K	14.7413	15.5622	10.3251	30.7019	16.3929	15.118	107.755	21.6336	11.3696	1	7712	31.8897	7712K.QPEVTNPCDR.K	722.856	2	722.856	-0.29	2.26
sp|Q07954|LRP1_HUMAN	24	NIC_frac	306773	7343	0	U	R.SCM*CTAGYSLR.S	281.001	387.014	367.29	215.514	285.424	211.669	1963.46	1008.05	454.009	0.976797	9105	35.1737	9105R.SCM*CTAGYSLR.S	775.852	2	775.852	0.32	1.381
sp|Q07954|LRP1_HUMAN	24	NIC_frac	306773	1406	0	U	R.SGFSLGSDGK.S	185.768	214.806	135.843	78.2631	194.653	95.7343	553.135	98.0903	110.871	0.809446	12360	43.8017	12360R.SGFSLGSDGK.S	706.893	2	706.893	-0.16	2.3
sp|Q07954|LRP1_HUMAN	24	NIC_frac	306773	984	0	U	R.SVIVDTK.I	544.945	102.23	289.655	413.037	233.939	360.603	3030.22	373.284	100.564	0.958202	11494	41.284	11494R.SVIVDTK.I	610.387	2	610.387	-0.2	2.386
sp|Q07954|LRP1_HUMAN	24	NIC_frac	306773	7764	0	U	K.TACGVGEFR.C	266.991	39.0266	111.828	153.161	72.0194	115.566	942.251	85.8365	48.3894	0.992041	9999	37.317	9999K.TACGVGEFR.C	613.314	2	613.313	0.45	2.018
sp|P11717|MPRI_HUMAN	26	NIC_frac	306773	5723	0	U	R.QTTYTTR.I	104.227	190.996	166.04	117.604	162.921	211.264	530.971	167.953	128.277	0.919468	5665	27.052	5665R.QTTYTTR.I	550.3	2	550.301	-0.74	1.914
sp|P11717|MPRI_HUMAN	26	NIC_frac	306773	6286	0	U	K.SDTSQVK.A	63.1318	91.5429	61.0584	59.678	67.7759	62.8196	290.022	141.356	50.5779	0.704918	6858	30.004	6858K.SDTSQVK.A	611.856	2	611.856	-0.07	1.858
sp|P11717|MPRI_HUMAN	26	NIC_frac	306773	7009	0	U	K.VVSSCQEK.R	126.453	99.9394	136.836	171.916	123.715	82.9994	830.262	251.436	92.1502	1	8402	33.6293	8402K.VVSSCQEK.R	697.889	2	697.889	-0.41	2.309
sp|P11498|PYC_HUMAN	27	NIC_frac	306773	1224	0	U	K.ALAVSDLNR.A	69.4209	69.2882	61.7393	71.3916	60.3367	57.1978	356.659	70.3304	53.1042	0.522727	11986	42.635	11986K.ALAVSDLNR.A	594.351	2	594.351	0.4	1.87
sp|P11498|PYC_HUMAN	27	NIC_frac	306773	7354	0	U	R.EGPEGFAR.A	96.4109	40.6006	99.9569	149.403	73.6297	169.266	1019.35	75.909	98.6905	0.580689	9124	35.2147	9124R.EGPEGFAR.A	546.287	2	546.288	-0.5	2.365
sp|P11498|PYC_HUMAN	27	NIC_frac	306773	833	0	U	R.GTPLDTEVPM*ER.V	126.78	40.441	71.4058	180.053	94.9799	109.334	1151.48	43.5689	77.2636	1	11183	40.4152	11183R.GTPLDTEVPM*ER.V	795.406	2	795.406	0.08	2.64
sp|P11498|PYC_HUMAN	27	NIC_frac	306773	6318	1	R	R.TSTAPAASPNVR.R	309.884	324.475	572.898	1141.32	1366.94	2200.72	1603.03	547.114	636.119	0.959592	6931	30.1752	6931R.TSTAPAASPNVR.R	700.888	2	700.888	-0.06	3.101
sp|Q06830|PRDX1_HUMAN	28	NIC_frac	306773	926	0	U	K.ADEGISFR.G	56.0052	167.687	88.746	43.8412	105.367	73.3282	211.582	137.973	87.4217	0.806569	11374	40.9458	11374K.ADEGISFR.G	562.301	2	562.301	0.77	2.299
sp|P15529-2|MCP_HUMAN	29	NIC_frac	306773	526	6	R	K.ADGGAEYATYQTK.S	172.763	36.7055	136.223	459.141	186.795	333.093	2810.73	264.169	97.9741	0.995688	10551	38.6372	10551K.ADGGAEYATYQTK.S	611.653	3	611.653	0.36	2.959
sp|P15529-2|MCP_HUMAN	29	NIC_frac	306773	1231	15	R	K.QISGFGK.K	137.755	34.7867	113.471	265.204	117.561	184.078	1479.46	103.718	58.755	0.874818	12000	42.6652	12000K.QISGFGK.K	597.866	2	597.866	0.24	2.096
sp|P15529-2|MCP_HUMAN	29	NIC_frac	306773	5298	6	R	K.STTPAEQR.G	248.997	40.8117	205.076	477.607	200.755	343.056	2970.64	216.11	136.734	0.888238	4770	24.9298	4770K.STTPAEQR.G	559.804	2	559.804	-0.06	2.308
sp|P15529-2|MCP_HUMAN	29	NIC_frac	306773	5311	6	R	K.STTPAEQRG.-	129.874	8.21555	98.4806	266.759	112.931	200.605	2125.85	167.049	116.909	0.994484	4799	25.0072	4799K.STTPAEQRG.-	588.315	2	588.315	0	2.301
sp|P13612|ITA4_HUMAN	30	NIC_frac	306773	6974	0	U	K.SAM*QTLK.G	369.244	101.321	564.442	661.463	513.608	968.717	3021.6	393.009	305.137	1	8326	33.48	8326K.SAM*QTLK.G	626.87	2	626.87	0.06	1.923
sp|P13612|ITA4_HUMAN	30	NIC_frac	306773	931	0	U	R.SDSAVLLR.T	70.7809	37.6476	152.908	140.451	133.58	225.767	613.963	110.713	88.7433	0.932761	11384	40.9743	11384R.SDSAVLLR.T	545.327	2	545.327	0.5	2.427
sp|P13612|ITA4_HUMAN	30	NIC_frac	306773	275	1	R	K.SILQEENR.R	86.3348	80.1984	141.631	123.02	123.536	174.892	520.964	101.126	77.6574	0.828219	10052	37.4445	10052K.SILQEENR.R	609.338	2	609.338	0.34	2.321
sp|P13612|ITA4_HUMAN	30	NIC_frac	306773	856	0	U	R.VCALEQQK.S	88.2376	89.4559	118.93	107.733	110.47	133.828	506.909	113.739	85.7158	1	11232	40.5467	11232R.VCALEQQK.S	717.413	2	717.413	0.35	2.743
sp|Q09666|AHNK_HUMAN	35	NIC_frac	306773	968	0	U	K.ADVDISGPK.I	185.381	175.493	252.184	132.445	328.709	283.352	591.879	425.544	165.883	1	11461	41.1975	11461K.ADVDISGPK.I	680.398	2	680.398	-0.05	3.186
sp|Q09666|AHNK_HUMAN	35	NIC_frac	306773	964	1	U	K.ADVVVSGPK.V	130.282	217.02	207.093	100.931	235.078	140.439	913.884	389.541	230.969	0.569008	11452	41.1655	11452K.ADVVVSGPK.V	665.411	2	665.411	0.8	2.681
sp|P08195|4F2_HUMAN	37	NIC_frac	306773	3386	3	R	K.GQSEDPGSLLSLFR.R	25.9102	3.69323	9.32734	16.6906	8.70527	12.1644	103.825	7.2314	5.22189	0.833333	16656	61.801	16656K.GQSEDPGSLLSLFR.R	867.965	2	867.965	0.41	3.058
sp|P20701-2|ITAL_HUMAN	38	NIC_frac	306773	2703	2	R	K.ADLQDDTFIGNEPLTPEVR.A	49.8851	11.6964	46.3066	51.3478	38.3499	56.5037	280.816	34.0105	37.0851	1	15089	54.2322	15089K.ADLQDDTFIGNEPLTPEVR.A	787.072	3	787.071	1.82	3.19
sp|P20701-2|ITAL_HUMAN	38	NIC_frac	306773	5596	2	R	K.DSESGGGKD.-	209.612	24.548	219.065	366.664	162.975	324.96	2017.44	134.71	109.551	1	5401	26.4135	5401K.DSESGGGKD.-	655.335	2	655.335	0.02	2.11
sp|P20701-2|ITAL_HUMAN	38	NIC_frac	306773	1285	2	R	R.GLFPGGR.H	301.856	52.6304	328.997	497.839	238.971	596.373	2986.29	191.731	149.947	0.976871	12112	43.0157	12112R.GLFPGGR.H	466.779	2	466.779	0.1	2.139
sp|P20701-2|ITAL_HUMAN	38	NIC_frac	306773	2656	2	R	K.ILDTFEK.L	77.2408	8.54016	39.4715	151.03	26.4591	142.129	773.288	16.683	21.4279	0.993946	14980	53.741	14980K.ILDTFEK.L	662.401	2	662.4	2.07	2.281
sp|P20701-2|ITAL_HUMAN	38	NIC_frac	306773	2178	2	R	K.IYVIEGTSK.Q	79.3654	29.8777	65.9707	181.654	66.4553	188.306	838.654	67.2041	37.5004	0.763751	13952	49.323	13952K.IYVIEGTSK.Q	734.445	2	734.445	-0.38	3.027
sp|P20701-2|ITAL_HUMAN	38	NIC_frac	306773	2146	2	R	K.SLIPQFQGR.L	68.9216	23.3574	73.3224	108.48	68.5406	132.817	535.081	34.8352	42.647	0.932316	13886	49.0772	13886K.SLIPQFQGR.L	637.875	2	637.875	1.28	1.991
sp|P20701-2|ITAL_HUMAN	38	NIC_frac	306773	938	2	R	K.TSLLASGAPR.Y	25.503	34.4762	43.6181	43.8702	43.619	52.0673	285.514	149.653	79.6179	0.868294	11400	41.0157	11400K.TSLLASGAPR.Y	601.359	2	601.359	0.02	3.066
sp|P20701-2|ITAL_HUMAN	38	NIC_frac	306773	607	2	R	R.VSFSPAR.S	91.5331	16.4075	106.487	164.344	88.8029	198.329	939.491	59.0019	73.3678	1	10718	39.032	10718R.VSFSPAR.S	496.79	2	496.79	-0.52	2.265
sp|P32942|ICAM3_HUMAN	39	NIC_frac	306773	5254	0	U	R.ADQEGAR.E	106.219	31.778	64.815	193.019	76.0006	147.979	1066.29	50.2323	49.1426	0.877297	4679	24.7462	4679R.ADQEGAR.E	488.257	2	488.256	0.5	2.229
sp|P32942|ICAM3_HUMAN	39	NIC_frac	306773	5730	0	U	R.CQVEDGSPR.T	1.64819	5.52808	7.99647	616.154	207.593	413.721	4652.67	268.585	183.791	0.999457	5681	27.0883	5681R.CQVEDGSPR.T	638.811	2	638.811	-0.2	2.679
sp|P32942|ICAM3_HUMAN	39	NIC_frac	306773	5893	0	U	R.CQVEDGSPR.T	14.438	19.2301	14.189	136.444	90.7528	2573.64	878.19	72.0513	294.952	0.956485	6031	28.0007	6031R.CQVEDGSPR.T	638.811	2	638.811	0.22	1.545
sp|P32942|ICAM3_HUMAN	39	NIC_frac	306773	524	0	U	R.GNPYPELR.C	203.365	21.7917	64.5964	396.959	80.2389	216.818	2017.77	88.0761	39.5308	0.978837	10549	38.636	10549R.GNPYPELR.C	587.825	2	587.825	-0.07	2.571
sp|P32942|ICAM3_HUMAN	39	NIC_frac	306773	2596	0	U	R.TFVLPVTPPR.L	58.3538	3.32102	22.9123	69.5734	26.873	35.9322	453.943	19.0396	21.8872	0.712654	14849	53.1537	14849R.TFVLPVTPPR.L	678.416	2	678.416	0.33	2.536
sp|P32942|ICAM3_HUMAN	39	NIC_frac	306773	1468	0	U	R.WEEELSR.Q	64.6861	52.3682	54.2176	89.5128	60.7644	55.9439	429.928	57.865	43.2657	0.820882	12485	44.1733	12485R.WEEELSR.Q	589.306	2	589.306	0.37	1.937
sp|P08575|PTPRC_HUMAN	41	NIC_frac	306773	1487	1	R	K.ADTTICLK.W	266.859	28.8577	209.92	426.113	178.885	265.059	2847.04	112.487	144.392	1	12523	44.3035	12523K.ADTTICLK.W	690.402	2	690.402	0.25	3.143
sp|P08575|PTPRC_HUMAN	41	NIC_frac	306773	2102	1	R	R.AFGDVVVK.I	349.733	91.3031	348.158	602.875	268.367	540.722	3521.48	164.935	211.115	0.910625	13792	48.6962	13792R.AFGDVVVK.I	646.903	2	646.903	0.38	2.858
sp|P08575|PTPRC_HUMAN	41	NIC_frac	306773	1363	1	R	K.ATVIVM*VTR.C	242.21	49.1132	86.3308	402.065	90.4934	147.596	1552.6	60.1401	41.5729	0.938576	12271	43.5075	12271K.ATVIVM*VTR.C	617.873	2	617.873	0.29	1.913
sp|P08575|PTPRC_HUMAN	41	NIC_frac	306773	1119	1	R	K.CAEYWPSM*EEGTR.A	149.314	12.8136	107.489	336.337	121.524	193.035	1458.16	42.7581	47.0499	1	11769	42.0283	11769K.CAEYWPSM*EEGTR.A	930.908	2	930.908	0.08	3.157
sp|P08575|PTPRC_HUMAN	41	NIC_frac	306773	1618	1	R	R.CPDYIIQK.L	172.828	9.44986	111.146	361.946	95.0265	280.034	2093.48	25.9013	86.1786	1	12794	45.1857	12794R.CPDYIIQK.L	747.923	2	747.923	0.36	2.877
sp|P08575|PTPRC_HUMAN	41	NIC_frac	306773	2348	1	R	R.DETVDDFWR.M	72.8232	34.4854	73.3757	108.252	54.4922	98.7969	578.988	48.5673	43.9871	1	14314	50.8213	14314R.DETVDDFWR.M	706.338	2	706.338	0.33	2.266
sp|P08575|PTPRC_HUMAN	41	NIC_frac	306773	2221	1	R	K.DLQYSTDYTFK.A	24.8435	6.31477	12.2938	52.7075	19.0633	40.2481	213.291	15.2424	5.77948	1	14046	49.706	14046K.DLQYSTDYTFK.A	919.984	2	919.982	1.39	3.821
sp|P08575|PTPRC_HUMAN	41	NIC_frac	306773	1868	1	R	R.DPPSEPSPLEAEFQR.L	133.398	24.8655	138.327	205.433	109.738	225.425	1313.23	69.0933	75.3555	0.99965	13311	46.938	13311R.DPPSEPSPLEAEFQR.L	643.325	3	643.325	0.4	3.731
sp|P08575|PTPRC_HUMAN	41	NIC_frac	306773	278	1	R	K.EQAEGSEPTSGTEGPEHSVNGPASPALNQGS.-	43.1385	0	24.3822	53.3694	26.9277	73.0825	391.06	24.1869	39.9252	1	10057	37.4547	10057K.EQAEGSEPTSGTEGPEHSVNGPASPALNQGS.-	1084.17	3	1084.17	-0.04	4.907
sp|P08575|PTPRC_HUMAN	41	NIC_frac	306773	2014	1	R	R.FQCGNM*IFDNK.E	218.929	36.5999	152.618	268.017	121.686	191.486	1806.12	95.8365	127.465	0.997108	13609	47.9822	13609R.FQCGNM*IFDNK.E	616.644	3	616.644	0.07	2.304
sp|P08575|PTPRC_HUMAN	41	NIC_frac	306773	3484	1	R	R.LFLAEFQSIPR.V	38.4157	8.96963	13.2701	20.9591	12.1796	14.7685	155.735	8.82608	12.3024	0.871856	16893	62.9837	16893R.LFLAEFQSIPR.V	775.451	2	775.451	0.75	2.949
sp|P08575|PTPRC_HUMAN	41	NIC_frac	306773	1013	1	R	R.NSNVIPYDYNR.V	105.154	40.6736	88.3386	257.787	89.0324	187.247	1423.56	96.6922	55.6229	0.778599	11558	41.4508	11558R.NSNVIPYDYNR.V	792.405	2	792.404	0.25	3.583
sp|P08575|PTPRC_HUMAN	41	NIC_frac	306773	5376	3	R	K.NSSEGNK.H	424.975	34.7087	474.747	830.834	341.866	600.799	4651.34	209.527	202.882	0.992348	4928	25.281	4928K.NSSEGNK.H	597.33	2	597.33	-0.03	2.526
sp|P08575|PTPRC_HUMAN	41	NIC_frac	306773	1290	1	R	K.QDANCVNPLGAPEK.L	236.27	55.7296	229.67	341.8	180.886	321.94	1330.14	63.5184	101.244	1	12121	43.0412	12121K.QDANCVNPLGAPEK.L	657.684	3	657.684	-0.15	3.853
sp|P08575|PTPRC_HUMAN	41	NIC_frac	306773	1296	1	R	K.QDANCVNPLGAPEK.L	237.882	63.4836	235.369	340.877	182.324	304.208	1346.11	76.8477	108.009	1	12133	43.0768	12133K.QDANCVNPLGAPEK.L	657.684	3	657.684	-0.15	3.124
sp|P08575|PTPRC_HUMAN	41	NIC_frac	306773	7083	1	R	K.SSTYTLR.V	178.136	46.234	256.786	362.177	219.723	330.383	1881.87	160.968	92.627	0.998733	8559	33.9973	8559K.SSTYTLR.V	528.798	2	528.798	-0.19	2.302
sp|P08575|PTPRC_HUMAN	41	NIC_frac	306773	2579	1	R	K.TDFGSPGEPQIIFCR.S	57.8419	10.1274	35.0909	68.2277	39.9319	52.4407	518.599	24.4002	26.4368	1	14810	52.976	14810K.TDFGSPGEPQIIFCR.S	976.991	2	976.991	0.39	4.339
sp|P08575|PTPRC_HUMAN	41	NIC_frac	306773	7366	1	R	K.YIAAQGPR.D	178.991	69.1146	217.974	333.67	187.305	289.94	1747.51	103.11	97.3694	0.978977	9155	35.2882	9155K.YIAAQGPR.D	552.822	2	552.822	0.2	2.763
sp|P08575|PTPRC_HUMAN	41	NIC_frac	306773	2726	1	R	R.YVDILPYDYNR.V	64.0432	8.17947	43.3086	89.1326	43.4313	86.1377	668.583	39.3803	22.4276	1	15139	54.4665	15139R.YVDILPYDYNR.V	830.434	2	830.433	1.09	3.441
sp|Q96HJ9-2|CG055_HUMAN	43	NIC_frac	306773	927	6	R	R.ADYEIASK.E	63.7406	67.6645	108.539	39.7363	105.239	94.5955	242.776	241.498	71.3975	1	11375	40.9467	11375R.ADYEIASK.E	677.885	2	677.885	0.85	2.144
sp|P08514|ITA2B_HUMAN	45	NIC_frac	306773	7516	2	R	R.AEAQVELR.G	131.774	113.816	102.727	44.624	95.9761	31.8725	651.427	82.7936	61.5187	0.757689	9470	36.0343	9470R.AEAQVELR.G	572.83	2	572.83	0.45	2.125
sp|P08514|ITA2B_HUMAN	45	NIC_frac	306773	1505	2	R	R.ALSNVEGFER.L	146.607	39.9415	69.3496	69.2458	62.8906	36.4364	751.336	107.828	56.7228	1	12561	44.4245	12561R.ALSNVEGFER.L	675.865	2	675.864	1.15	2.488
sp|P08514|ITA2B_HUMAN	45	NIC_frac	306773	1530	2	R	R.ALSNVEGFER.L	113.176	35.2952	54.7554	49.0893	56.9182	31.3985	523.058	70.3831	45.7934	1	12613	44.6053	12613R.ALSNVEGFER.L	675.865	2	675.864	0.87	2.444
sp|P08514|ITA2B_HUMAN	45	NIC_frac	306773	7304	1	R	R.NRPPLEEDDEEGE.-	234.543	16.0613	54.46	93.8086	90.925	11.224	1265.52	58.284	27.1007	1	9020	34.9907	9020R.NRPPLEEDDEEGE.-	879.405	2	879.405	0.22	3.089
sp|P08514|ITA2B_HUMAN	45	NIC_frac	306773	741	2	R	K.SCVLPQTK.T	293.158	32.898	82.6996	92.6485	107.988	21.2872	2085.06	77.6642	53.375	1	10995	39.9177	10995K.SCVLPQTK.T	695.909	2	695.91	-1.42	2.247
sp|P08514|ITA2B_HUMAN	45	NIC_frac	306773	1717	2	R	R.VAIVVGAPR.T	53.6817	59.9349	45.4954	28.9247	43.4222	27.8148	263.26	72.9909	41.6623	0.711415	12995	45.8672	12995R.VAIVVGAPR.T	555.864	2	555.863	0.71	2.19
sp|P07355-2|ANXA2_HUMAN	46	NIC_frac	306773	3518	3	R	K.ALLYLCGGDD.-	36.5899	47.4237	40.4926	52.2995	51.6469	48.5436	50.4309	23.8653	16.9694	0.978905	16971	63.3793	16971K.ALLYLCGGDD.-	663.334	2	663.334	0.06	2.651
sp|P07355-2|ANXA2_HUMAN	46	NIC_frac	306773	656	3	R	R.SEVDM*LK.I	411.285	424.422	543.222	256.23	514.418	537.485	2318.86	803.49	355.823	1	10821	39.3285	10821R.SEVDM*LK.I	648.368	2	648.368	-0.19	1.887
sp|P07355-2|ANXA2_HUMAN	46	NIC_frac	306773	7478	3	R	R.TNQELQEINR.V	126.75	126.1	162.133	69.3877	110.941	147.008	910.908	181.402	128.203	0.955968	9389	35.8305	9389R.TNQELQEINR.V	737.397	2	737.397	0.22	3.535
sp|P07355-2|ANXA2_HUMAN	46	NIC_frac	306773	1160	3	R	K.TPAQYDASELK.A	65.4336	65.3589	55.9982	29.1704	54.1504	57.7369	363.235	85.5529	39.0014	1	11857	42.3098	11857K.TPAQYDASELK.A	840.964	2	840.964	0.42	3.428
sp|Q9Y336|SIGL9_HUMAN	48	NIC_frac	306773	7468	1	R	R.DAAEFTCR.A	164.753	28.9817	42.031	273.413	64.3616	64.8135	1554.34	86.0088	36.2321	0.989658	9371	35.796	9371R.DAAEFTCR.A	599.79	2	599.79	0.11	2.768
sp|Q9Y336|SIGL9_HUMAN	48	NIC_frac	306773	6660	1	R	R.EGANTDQDAPVATNNPAR.A	219.942	23.3973	70.9278	437.646	109.762	132.984	2332.39	99.4502	62.6922	0.985945	7646	31.7458	7646R.EGANTDQDAPVATNNPAR.A	690.673	3	690.673	-0.01	4.736
sp|Q9Y336|SIGL9_HUMAN	48	NIC_frac	306773	765	0	U	R.GQEATDTEYSEIK.I	261.444	20.0111	98.7291	56.4634	109.13	201.65	724.143	82.3229	54.9462	1	11048	40.0877	11048R.GQEATDTEYSEIK.I	964.997	2	964.996	0.32	5.228
sp|Q9Y336|SIGL9_HUMAN	48	NIC_frac	306773	1939	1	R	R.LVCAVDAVDSNPPAR.L	109.644	68.7027	63.451	153.578	69.285	65.0511	796.982	75.6192	74.1837	0.937384	13455	47.415	13455R.LVCAVDAVDSNPPAR.L	604.988	3	604.987	0.35	2.504
sp|P15924|DESP_HUMAN_contaminant	49	NIC_frac	306773	7154	1	R	K.ANSSATETINK.L	51.829	226.695	91.5729	28.238	84.7203	65.8785	179.778	107.688	59.05	1	8709	34.3178	8709K.ANSSATETINK.L	797.446	2	797.446	-0.08	3.954
sp|P15924|DESP_HUMAN_contaminant	49	NIC_frac	306773	462	1	R	R.AQIDNLTR.E	66.6922	329.222	114.529	16.7131	134.051	63.7587	213.85	131.543	76.9371	0.868168	10422	38.3348	10422R.AQIDNLTR.E	580.335	2	580.335	0.4	2.372
sp|P15924|DESP_HUMAN_contaminant	49	NIC_frac	306773	5483	1	R	K.ATGSEVSQR.K	175.89	767.933	209.266	27.2069	372.553	363.134	413.616	262.05	157.515	0.973102	5158	25.7972	5158K.ATGSEVSQR.K	582.315	2	582.315	-0.07	2.097
sp|P15924|DESP_HUMAN_contaminant	49	NIC_frac	306773	6371	3	R	R.ETQSQLETER.S	86.2421	524.51	149.033	19.8452	201.198	88.6521	316.125	251.337	125.737	1	7042	30.4263	7042R.ETQSQLETER.S	725.373	2	725.373	0.19	3.28
sp|P15924|DESP_HUMAN_contaminant	49	NIC_frac	306773	848	3	R	R.EYENELAK.V	76.0548	268.63	112.168	39.9355	118.388	88.7239	233.752	130.559	136.871	0.879658	11214	40.4975	11214R.EYENELAK.V	727.401	2	727.401	0.59	2.69
sp|P15924|DESP_HUMAN_contaminant	49	NIC_frac	306773	7280	3	R	K.FGDSNTVM*R.F	188.565	1196.91	375.105	57.3954	489.683	209.524	719.393	346.599	187.844	1	8974	34.8983	8974K.FGDSNTVM*R.F	636.316	2	636.316	-0.09	1.584
sp|P15924|DESP_HUMAN_contaminant	49	NIC_frac	306773	372	3	R	R.ISTEEAIR.K	46.8596	174.774	60.0019	28.7586	76.4243	40.3391	158.578	65.2448	50.8944	0.619077	10240	37.8943	10240R.ISTEEAIR.K	574.33	2	574.33	0.14	2.167
sp|P15924|DESP_HUMAN_contaminant	49	NIC_frac	306773	1403	3	R	K.LTVDSAIAR.D	54.6307	205.283	54.587	21.6789	77.2543	35.3137	165.58	101.872	41.8138	0.982368	12355	43.787	12355K.LTVDSAIAR.D	587.853	2	587.853	-0.33	2.564
sp|P15924|DESP_HUMAN_contaminant	49	NIC_frac	306773	6096	1	R	K.QALEASNR.I	85.4086	499.441	122.378	30.9576	174.332	81.2836	367.987	207.335	110.619	0.906658	6460	29.0575	6460K.QALEASNR.I	559.312	2	559.312	0.26	2.662
sp|P15924|DESP_HUMAN_contaminant	49	NIC_frac	306773	892	3	R	K.QEAFSIR.M	92.9378	332.75	197.817	47.1096	186.776	104.567	320.182	214.343	152.253	0.605404	11306	40.7545	11306K.QEAFSIR.M	540.306	2	540.306	-0.07	1.799
sp|P15924|DESP_HUMAN_contaminant	49	NIC_frac	306773	971	3	R	R.QVQNLVNK.S	50.9129	203.139	93.7881	33.1659	97.4403	54.3216	189.864	90.9541	63.2675	0.806674	11466	41.2075	11466R.QVQNLVNK.S	700.935	2	700.935	0.44	2.343
sp|P15924|DESP_HUMAN_contaminant	49	NIC_frac	306773	6105	3	R	K.QVQTSQK.N	88.7242	555.972	188.51	61.88	228.765	122.408	582.332	231.068	116.323	0.789129	6478	29.0952	6478K.QVQTSQK.N	638.885	2	638.885	0.05	2.18
sp|P15924|DESP_HUMAN_contaminant	49	NIC_frac	306773	6994	1	R	R.SQLQISNNR.T	72.1793	376.348	104.137	20.1781	140.753	62.651	290.689	177.783	98.1805	1	8370	33.558	8370R.SQLQISNNR.T	644.862	2	644.862	0.21	3.146
sp|P15924|DESP_HUMAN_contaminant	49	NIC_frac	306773	1199	3	R	R.VLLQEEGTR.K	90.3824	511.336	152.829	30.0342	191.592	93.9571	349.459	259.95	169.393	0.982986	11939	42.5318	11939R.VLLQEEGTR.K	637.37	2	637.369	1.04	2.58
sp|P15924|DESP_HUMAN_contaminant	49	NIC_frac	306773	7076	1	R	K.VQEQELTR.L	82.7219	438.123	131.128	18.7826	148.121	77.5397	287.65	194.061	110.414	0.96084	8542	33.962	8542K.VQEQELTR.L	616.346	2	616.346	-0.01	2.821
sp|P15924|DESP_HUMAN_contaminant	49	NIC_frac	306773	7616	3	R	K.VTQLTDR.W	78.1107	437.73	179.122	46.3828	200.842	121.692	455.044	240.421	173.022	0.718871	9681	36.4933	9681K.VTQLTDR.W	531.311	2	531.311	0.16	2.104
sp|P15924|DESP_HUMAN_contaminant	49	NIC_frac	306773	6629	3	R	R.YEVTSGGGGTSR.M	56.9538	348.272	146.894	54.7197	152.626	134.018	409.368	192.306	123.581	0.982355	7584	31.6105	7584R.YEVTSGGGGTSR.M	700.354	2	700.354	-0.61	2.829
sp|P43652|AFAM_HUMAN	50	NIC_frac	306773	2471	0	U	R.AIPVTQYLK.A	47.0713	60.6411	72.9028	18.0904	61.3923	40.9244	53.3079	8.86623	46.3258	1	14584	51.9497	14584R.AIPVTQYLK.A	745.972	2	745.971	1.33	2.29
sp|P43652|AFAM_HUMAN	50	NIC_frac	306773	5676	0	U	K.CQAYESNR.E	332.747	793.695	689.605	151.983	651.262	340.82	428.24	19.3445	230.707	1	5567	26.823	5567K.CQAYESNR.E	628.798	2	628.798	0.4	2.341
sp|P43652|AFAM_HUMAN	50	NIC_frac	306773	2361	0	U	R.DADPDTFFAK.F	81.822	194.939	196.549	41.7435	165.883	99.5966	116.434	12.9362	103.374	1	14341	50.9487	14341R.DADPDTFFAK.F	792.92	2	792.919	1.33	3.149
sp|P43652|AFAM_HUMAN	50	NIC_frac	306773	3313	0	U	R.FLVNLVK.L	50.8328	96.4177	83.4756	15.8046	70.3258	42.5801	71.7176	6.93536	49.7167	0.926407	16486	60.9817	16486R.FLVNLVK.L	645.931	2	645.931	0.34	2.354
sp|P43652|AFAM_HUMAN	50	NIC_frac	306773	7678	0	U	K.FTDSENVCQER.D	75.0912	268.481	228.51	34.3624	175.913	81.2875	109.749	7.45524	132.95	1	9819	36.8867	9819K.FTDSENVCQER.D	807.375	2	807.375	-0.12	3.257
sp|P43652|AFAM_HUMAN	50	NIC_frac	306773	2028	0	U	K.FTFEYSR.R	59.1364	134.403	129.102	30.315	120.768	78.5083	126.481	16.0845	71.7271	0.998316	13641	48.1202	13641K.FTFEYSR.R	589.806	2	589.806	0.25	1.834
sp|P43652|AFAM_HUMAN	50	NIC_frac	306773	1885	0	U	K.LPNNVLQEK.I	81.5594	189.095	149.106	34.2212	114.115	67.4935	111.574	24.9164	87.4424	0.848656	13345	47.038	13345K.LPNNVLQEK.I	756.962	2	756.961	0.5	2.611
sp|P43652|AFAM_HUMAN	50	NIC_frac	306773	6219	0	U	K.M*VQQECK.H	920.776	2592.02	2311.7	319.872	1848.54	932.523	1206.19	61.2908	1668.97	1	6720	29.6977	6720K.M*VQQECK.H	698.87	2	698.87	-0.17	1.925
sp|P43652|AFAM_HUMAN	50	NIC_frac	306773	6788	0	U	K.QDSISSK.I	399.867	1121.57	1061.05	155.069	823.769	477.024	569.914	41.9862	744.024	1	7919	32.3798	7919K.QDSISSK.I	611.855	2	611.856	-0.87	2.541
sp|P43652|AFAM_HUMAN	50	NIC_frac	306773	5775	0	U	K.SCCEEQNK.V	75.4582	220.09	197.491	41.6067	136.034	58.6578	85.5374	8.37649	104.737	1	5776	27.3235	5776K.SCCEEQNK.V	756.863	2	756.863	0.09	3.271
sp|P43652|AFAM_HUMAN	50	NIC_frac	306773	7624	0	U	K.TLPECSK.L	599.872	1542.09	1192.99	169.996	934.212	459.845	605.728	107.52	649.566	1	9699	36.5335	9699K.TLPECSK.L	646.87	2	646.868	2.75	1.855
sp|P16671|CD36_HUMAN	51	NIC_frac	306773	6460	3	R	K.TGTEVYR.Q	352.562	37.3055	25.1797	647.723	135.593	42.6625	3087.56	222.151	41.7656	0.990587	7230	30.8575	7230K.TGTEVYR.Q	527.79	2	527.79	-0.2	2.305
sp|P16671|CD36_HUMAN	51	NIC_frac	306773	2293	3	R	K.VAIIDTYK.G	226.128	29.8422	27.922	437.877	90.2471	28.8382	2003.08	89.9276	30.0815	0.911612	14200	50.3675	14200K.VAIIDTYK.G	690.929	2	690.929	0.51	2.818
sp|P33527|MRP1_HUMAN	52	NIC_frac	306773	300	4	R	K.GVNLSGGQK.Q	58.7775	36.5332	49.6974	70.3956	57.5009	88.3054	381.561	151.141	99.827	0.656101	10098	37.5503	10098K.GVNLSGGQK.Q	659.398	2	659.398	0.29	2.522
sp|P33527|MRP1_HUMAN	52	NIC_frac	306773	6954	8	R	R.TPSGNLVNR.F	214.645	332.514	335.623	168.59	319.046	211.941	410.643	83.019	307.413	0.866214	8286	33.393	8286R.TPSGNLVNR.F	593.841	2	593.841	0.18	2.298
sp|P11169|GTR3_HUMAN	53	NIC_frac	306773	1116	5	R	R.TFEDITR.A	172.399	33.2449	39.0734	431.797	104.29	44.7909	2125.75	104.08	27.3847	0.91188	11765	42.0205	11765R.TFEDITR.A	555.803	2	555.803	-0.02	2.332
sp|P21333|FLNA_HUMAN	56	NIC_frac	306773	7682	1	R	K.GTVEPQLEAR.G	146.938	161.107	184.807	72.9312	133.276	93.4423	505.003	259.576	122.522	0.878474	9824	36.8937	9824K.GTVEPQLEAR.G	664.872	2	664.872	0.12	2.916
sp|P21333|FLNA_HUMAN	56	NIC_frac	306773	7701	11	R	K.IQQNTFTR.W	47.4805	74.7544	55.0518	35.7235	49.3085	43.8407	128.388	91.186	63.0103	1	9867	36.9967	9867K.IQQNTFTR.W	618.849	2	618.849	0.09	2.166
sp|P05556|ITB1_HUMAN	58	NIC_frac	306773	373	4	R	R.DNTNEIYSGK.F	138.161	27.4428	84.4953	299.232	106.567	144.789	1850.85	113.178	72.9977	1	10243	37.9	10243R.DNTNEIYSGK.F	799.925	2	799.925	0.01	3.561
sp|P05556|ITB1_HUMAN	58	NIC_frac	306773	987	4	R	K.FCECDNFNCDR.S	62.0436	27.6945	45.159	95.1633	65.7167	54.5563	1058.38	68.7807	50.871	1	11498	41.2902	11498K.FCECDNFNCDR.S	883.35	2	883.35	0.05	3.787
sp|P05556|ITB1_HUMAN	58	NIC_frac	306773	7147	4	R	K.GCPPDDIENPR.G	101.313	124.623	126.301	141.827	139.189	103.111	1147.94	189.569	155.949	0.855979	8691	34.272	8691K.GCPPDDIENPR.G	749.862	2	749.861	0.48	3.365
sp|P05556|ITB1_HUMAN	58	NIC_frac	306773	461	4	R	R.GICECGVCK.C	87.4566	13.6648	53.9293	128.013	64.1669	66.9645	1075.62	64.3638	71.0858	0.996342	10421	38.334	10421R.GICECGVCK.C	770.888	2	770.888	-0.19	3.43
sp|P05556|ITB1_HUMAN	58	NIC_frac	306773	2866	4	R	R.IGFGSFVEK.T	31.2811	8.02971	13.1001	27.243	14.588	17.8979	161.113	8.64612	8.94683	0.624276	15472	56.0862	15472R.IGFGSFVEK.T	721.428	2	721.426	1.73	2.234
sp|P05556|ITB1_HUMAN	58	NIC_frac	306773	883	0	U	K.SAVTTVVNPK.Y	227.313	20.5615	138.944	301.385	142.037	229.619	1681.73	88.2277	99.539	0.998748	11286	40.7073	11286K.SAVTTVVNPK.Y	737.456	2	737.456	0.35	3.751
sp|P05556|ITB1_HUMAN	58	NIC_frac	306773	1609	4	R	R.SGEPQTFTLK.F	144.9	52.6404	108.265	227.166	113.36	126.815	1275.53	98.9424	84.8689	0.974289	12774	45.1183	12774R.SGEPQTFTLK.F	783.451	2	783.451	0.54	3.015
sp|P05556|ITB1_HUMAN	58	NIC_frac	306773	496	4	R	K.SLGTDLM*NEM*R.R	474.943	70.5745	273.678	779.196	305.681	400.454	3684.28	177.949	123.617	1	10484	38.473	10484K.SLGTDLM*NEM*R.R	764.371	2	764.371	-0.12	2.284
sp|P08571|CD14_HUMAN	60	NIC_frac	306773	6304	0	U	R.ATVNPSAPR.C	236.778	37.2806	25.6716	379.473	120.492	29.7732	1994.84	130.666	16.1093	0.991499	6897	30.089	6897R.ATVNPSAPR.C	571.33	2	571.33	-0.42	3.385
sp|P08571|CD14_HUMAN	60	NIC_frac	306773	7515	0	U	R.QYADTVK.A	468.062	65.5278	71.3949	951.903	249.64	46.8718	4183.65	353.943	58.8871	0.975379	9469	36.0335	9469R.QYADTVK.A	641.874	2	641.874	0.14	2.602
sp|P08571|CD14_HUMAN	60	NIC_frac	306773	1508	0	U	R.VLDLSCNR.L	232.251	40.0845	31.9258	391.127	117.892	34.5456	1642.5	118.007	34.3678	0.983565	12567	44.441	12567R.VLDLSCNR.L	603.329	2	603.329	0.32	2.62
sp|P01042-2|KNG1_HUMAN	61	NIC_frac	306773	5410	1	R	K.AGAEPASER.E	47.8196	144.59	135.846	26.5782	104.079	83.4485	131.299	51.9565	113.851	0.962876	5000	25.4132	5000K.AGAEPASER.E	558.796	2	558.796	-0.33	2.29
sp|P01042-2|KNG1_HUMAN	61	NIC_frac	306773	7762	2	R	K.ICVGCPR.D	75.0801	196.155	165.956	34.9984	117.123	87.385	144.027	84.051	144.682	0.969176	9995	37.3092	9995K.ICVGCPR.D	545.789	2	545.789	0.16	2.03
sp|P01042-2|KNG1_HUMAN	61	NIC_frac	306773	803	2	R	R.VQVVAGK.K	169.394	527.171	483.076	64.6731	382.89	254.292	325.672	109.653	326.647	0.799903	11124	40.2802	11124R.VQVVAGK.K	579.884	2	579.884	0.11	2.474
sp|P08648|ITA5_HUMAN	62	NIC_frac	306773	2168	0	U	R.ALFLASR.Q	89.7831	16.1185	18.6586	150.073	25.362	26.2113	731.358	22.2697	6.4152	0.760089	13930	49.2427	13930R.ALFLASR.Q	503.816	2	503.816	0	2.01
sp|P08648|ITA5_HUMAN	62	NIC_frac	306773	941	0	U	R.SSASSGPQILK.C	83.3398	20.5357	22.4387	160.932	39.3885	35.8462	362.07	19.1608	16.3716	1	11404	41.021	11404R.SSASSGPQILK.C	766.957	2	766.956	0.77	3.7
sp|P08648|ITA5_HUMAN	62	NIC_frac	306773	1832	0	U	R.VTAPPEAEYSGLVR.H	71.9928	19.7161	22.9516	101.731	29.3458	22.9785	528.591	31.1172	27.077	1	13235	46.6637	13235R.VTAPPEAEYSGLVR.H	859.47	2	859.47	0.1	3.55
sp|Q9UGN4|CLM8_HUMAN	64	NIC_frac	306773	894	3	R	R.EEEPDSDYSVIR.K	61.787	26.844	165.809	73.7685	127.523	193.875	512.853	116.251	74.0523	1	11310	40.7667	11310R.EEEPDSDYSVIR.K	834.402	2	834.402	0.3	3.907
sp|Q9UGN4|CLM8_HUMAN	64	NIC_frac	306773	1212	2	R	R.EVEVEYSTVASPR.E	39.4201	19.9883	88.0301	63.5111	71.4843	92.1347	324.4	63.5133	36.1084	1	11962	42.5847	11962R.EVEVEYSTVASPR.E	847.944	2	847.944	0.31	3.823
sp|P25311|ZA2G_HUMAN	65	NIC_frac	306773	7742	0	U	R.AGEVQEPELR.G	146.587	757.298	295.475	12.7233	381.639	110.011	541.068	524.598	303.777	0.982064	9954	37.2147	9954R.AGEVQEPELR.G	678.87	2	678.87	0.13	2.65
sp|P68032|ACTC_HUMAN	66	NIC_frac	306773	7332	10	R	K.AGFAGDDAPR.A	209.342	323.07	367.068	64.2312	315.946	172.01	3553.72	595.842	193.715	0.94745	9080	35.1257	9080K.AGFAGDDAPR.A	603.309	2	603.309	0.15	2.956
sp|P68032|ACTC_HUMAN	66	NIC_frac	306773	7537	5	R	K.DSYVGDEAQSK.R	241.327	323.141	450.104	73.3403	348.483	203.264	3274.86	887.809	216.378	1	9514	36.1318	9514K.DSYVGDEAQSK.R	828.928	2	828.928	0.1	4.303
sp|P68032|ACTC_HUMAN	66	NIC_frac	306773	1643	6	R	K.EITALAPSTM*K.I	161.247	259.823	232.501	72.8162	132.918	113.264	333.929	351.296	130.986	1	12843	45.3433	12843K.EITALAPSTM*K.I	818.474	2	818.473	0.73	2.813
sp|P68032|ACTC_HUMAN	66	NIC_frac	306773	945	7	R	K.IIAPPER.K	147.197	217.661	252.761	51.0533	197.35	110.194	1352.33	590.799	128.771	0.999527	11415	41.0597	11415K.IIAPPER.K	512.821	2	512.821	-0.46	2.157
sp|P60709|ACTB_HUMAN	66	NIC_frac	306773	2560	1	R	K.DLYANTVLSGGTTM*YPGIADR.M	297.424	211.338	197.734	174.028	156.192	176.451	213.279	174.52	131.597	0.857897	14769	52.7997	14769K.DLYANTVLSGGTTM*YPGIADR.M	820.748	3	820.747	0.9	6.57
sp|P60709|ACTB_HUMAN	66	NIC_frac	306773	634	1	R	R.GYSFTTTAER.E	73.7069	103.088	87.7745	36.5523	73.2392	74.8169	1251.04	218.388	33.9744	1	10770	39.1433	10770R.GYSFTTTAER.E	681.348	2	681.349	-0.41	3.393
sp|P13639|EF2_HUMAN	67	NIC_frac	306773	6643	0	U	K.GEGQLGPAER.A	97.9163	212.13	119.437	59.883	137.535	86.8839	339.141	180.044	90.84	1	7610	31.6598	7610K.GEGQLGPAER.A	621.835	2	621.836	-0.21	2.705
sp|Q9NPH3|IL1AP_HUMAN	68	NIC_frac	306773	1625	3	R	R.QIQVFEDEPAR.I	55.2079	14.7125	26.4116	105.067	36.0181	34.136	495.656	12.7276	20.3424	0.919445	12806	45.2198	12806R.QIQVFEDEPAR.I	780.915	2	780.915	0.44	3.257
sp|Q9NPH3|IL1AP_HUMAN	68	NIC_frac	306773	2059	2	R	R.TQILSIK.K	41.1787	47.1636	42.7617	45.4727	44.7735	30.8499	167.983	35.9594	40.4482	0.610376	13704	48.3723	13704R.TQILSIK.K	630.918	2	630.918	0.36	1.921
sp|Q9UHN6|TMEM2_HUMAN	69	NIC_frac	306773	1694	1	R	R.ATFAFSPEEQQAQR.E	89.8769	229.424	157.241	112.228	159.293	103.619	999.126	257.299	130.422	0.683476	12949	45.714	12949R.ATFAFSPEEQQAQR.E	613.646	3	613.646	0.1	2.995
sp|Q9UHN6|TMEM2_HUMAN	69	NIC_frac	306773	1460	1	R	R.EYLCLDNSAR.F	24.8016	24.5373	23.945	36.6904	33.1953	25.6691	494.829	29.9266	22.9469	0.607054	12467	44.113	12467R.EYLCLDNSAR.F	735.367	2	735.366	0.79	2.356
sp|Q9UHN6|TMEM2_HUMAN	69	NIC_frac	306773	7518	1	R	K.IQAATDSK.D	331.083	221.347	266.574	553.376	284.553	365.216	2201.31	305.697	155.557	0.881541	9473	36.0388	9473K.IQAATDSK.D	646.385	2	646.385	-0.22	2.412
sp|Q6FI13|H2A2A_HUMAN	71	NIC_frac	306773	1872	17	R	R.AGLQFPVGR.V	236.565	97.141	70.0878	30.3821	80.5504	32.613	68.7765	55.0722	32.1473	0.814469	13319	46.9595	13319R.AGLQFPVGR.V	587.351	2	587.351	0.13	2.326
sp|Q6FI13|H2A2A_HUMAN	71	NIC_frac	306773	1887	17	R	R.AGLQFPVGR.V	219.192	241.269	85.6206	35.7222	121.74	52.1421	121.489	74.2842	46.7718	0.639324	13349	47.0503	13349R.AGLQFPVGR.V	587.351	2	587.351	0.14	2.175
sp|Q9Y286|SIGL7_HUMAN	73	NIC_frac	306773	1067	1	R	R.LVCAVDSNPPAR.L	109.412	30.2652	58.8135	174.043	86.1078	80.2972	945.784	68.5824	45.9198	0.994234	11663	41.716	11663R.LVCAVDSNPPAR.L	764.411	2	764.411	-0.78	2.77
sp|Q12913|PTPRJ_HUMAN	76	NIC_frac	306773	2876	1	R	R.DTEVLLVGLEPGTR.Y	36.8867	8.77473	26.345	46.8867	27.5089	34.4773	305.047	14.1275	16.4361	1	15493	56.1907	15493R.DTEVLLVGLEPGTR.Y	864.492	2	864.491	1.56	4.036
sp|Q12913|PTPRJ_HUMAN	76	NIC_frac	306773	2027	0	U	K.EPALVLK.W	56.6826	31.3567	39.0561	54.709	41.6998	40.4466	276.37	45.1893	38.6437	0.946281	13638	48.1078	13638K.EPALVLK.W	614.408	2	614.408	0.35	1.671
sp|Q12913|PTPRJ_HUMAN	76	NIC_frac	306773	1077	1	R	K.GDPLGTEGGLDASNTER.S	25.5033	16.5927	26.2939	41.7468	24.344	43.8249	241.464	9.43177	13.1054	1	11683	41.7705	11683K.GDPLGTEGGLDASNTER.S	959.471	2	959.471	0.15	3.576
sp|Q12913|PTPRJ_HUMAN	76	NIC_frac	306773	1644	0	U	K.LEPLGSYR.A	66.3828	52.7894	46.2027	60.5207	54.1143	49.4874	263.719	48.5227	58.019	0.732551	12846	45.3567	12846K.LEPLGSYR.A	582.335	2	582.335	-0.02	1.983
sp|Q12913|PTPRJ_HUMAN	76	NIC_frac	306773	1811	0	R	R.TGTFIALDR.I	134.868	36.1505	100.133	221.7	90.3372	145.592	1369.97	59.3711	58.5155	0.987537	13191	46.5135	13191R.TGTFIALDR.I	611.853	2	611.853	-0.09	2.987
sp|Q12913|PTPRJ_HUMAN	76	NIC_frac	306773	789	1	R	R.VALTGVR.K	137.825	46.0474	109.022	214.539	94.3195	172.931	1320.82	74.5724	69.5043	0.851857	11093	40.2053	11093R.VALTGVR.K	472.808	2	472.808	-0.52	1.894
sp|Q12913|PTPRJ_HUMAN	76	NIC_frac	306773	553	0	U	K.YAAELAENR.G	131.365	25.2021	104.741	193.504	82.2974	167.128	1275.17	74.1459	59.7017	0.976413	10608	38.778	10608K.YAAELAENR.G	633.338	2	633.338	-0.06	2.726
sp|Q12913|PTPRJ_HUMAN	76	NIC_frac	306773	2156	0	U	R.YNNVLPYDISR.V	29.9563	11.3052	18.9254	33.4756	23.7141	48.8286	252.855	21.0206	11.3397	1	13908	49.1592	13908R.YNNVLPYDISR.V	791.926	2	791.925	1.36	3.103
sp|P11215-2|ITAM_HUMAN	84	NIC_frac	306773	825	1	R	K.AIM*EFNPR.E	232.481	47.0381	65.4248	587.778	170.031	65.0577	2955.67	102.863	34.695	1	11167	40.3843	11167K.AIM*EFNPR.E	611.826	2	611.826	0.02	1.948
sp|P11215-2|ITAM_HUMAN	84	NIC_frac	306773	1024	1	R	K.AIM*EFNPR.E	91.5818	131.847	124.744	101.713	136.284	74.9175	547.157	110.085	122.677	0.856843	11576	41.498	11576K.AIM*EFNPR.E	611.826	2	611.826	-0.65	1.175
sp|P11215-2|ITAM_HUMAN	84	NIC_frac	306773	1877	1	R	K.AIMEFNPR.E	41.347	25.5524	21.2777	70.6127	34.74	21.741	319.933	42.1999	34.3989	0.908759	13329	46.986	13329K.AIMEFNPR.E	603.829	2	603.829	0.43	2.244
sp|P11215-2|ITAM_HUMAN	84	NIC_frac	306773	6513	1	R	K.EFQNNPNPR.S	156.264	17.0557	19.0536	548.384	73.25	28.1785	1993.43	47.1675	18.1594	1	7340	31.0928	7340K.EFQNNPNPR.S	672.847	2	672.847	-0.01	3.094
sp|P11215-2|ITAM_HUMAN	84	NIC_frac	306773	1613	1	R	R.GFGQSVVQLQGSR.V	106.806	13.6771	19.1283	198.633	70.4192	23.4325	1433.83	83.3845	61.4503	0.961776	12786	45.1595	12786R.GFGQSVVQLQGSR.V	796.442	2	796.441	0.26	4.525
sp|P11215-2|ITAM_HUMAN	84	NIC_frac	306773	1233	1	R	R.GSLYQCDYSTGSCEPIR.L	63.916	16.0985	18.6158	107.769	29.9278	13.5231	825.899	21.9972	28.0375	0.835293	12003	42.6695	12003R.GSLYQCDYSTGSCEPIR.L	741.34	3	741.34	0.12	5.346
sp|P11215-2|ITAM_HUMAN	84	NIC_frac	306773	1593	1	R	R.LACESASSTEVSGALK.S	50.3958	7.07307	7.89517	61.5053	19.9112	5.09153	686.395	17.9036	18.4006	1	12743	45.0277	12743R.LACESASSTEVSGALK.S	1034.55	2	1034.55	-0.29	6.348
sp|P11215-2|ITAM_HUMAN	84	NIC_frac	306773	1917	1	R	K.LTDVAIGAPGEEDNR.G	43.7898	8.3784	12.5458	98.4772	22.8621	11.8811	511.054	18.0338	10.6455	1	13410	47.2638	13410K.LTDVAIGAPGEEDNR.G	893.463	2	893.463	0.57	3.545
sp|P11215-2|ITAM_HUMAN	84	NIC_frac	306773	1639	1	R	R.NVFECNDQVVK.G	277.521	34.5845	48.7156	705.429	170.254	65.4911	3621.65	103.725	76.4382	0.985227	12834	45.3088	12834R.NVFECNDQVVK.G	603.991	3	603.99	0.36	3.095
sp|P11215-2|ITAM_HUMAN	84	NIC_frac	306773	454	1	R	R.QNTGM*WESNANVK.G	140.657	26.2533	27.1237	196.293	55.4233	33.0531	1831.53	66.0346	47.7471	1	10407	38.2983	10407R.QNTGM*WESNANVK.G	651.668	3	651.668	-0.89	3.367
sp|P11215-2|ITAM_HUMAN	84	NIC_frac	306773	7475	1	R	R.QYKDM*M*SEGGPPGAEPQ.-	244.113	40.8241	48.1536	446.551	148.914	49.2847	3560.56	298.505	89.1428	0.988031	9384	35.8188	9384R.QYKDM*M*SEGGPPGAEPQ.-	771.369	3	771.369	-0.14	1.676
sp|P11215-2|ITAM_HUMAN	84	NIC_frac	306773	7129	1	R	K.TIQNQLR.E	117.949	20.0161	21.6408	313.648	70.3561	20.4706	1446.11	41.8854	20.0453	0.998939	8655	34.2062	8655K.TIQNQLR.E	551.333	2	551.332	0.38	3.036
sp|P11215-2|ITAM_HUMAN	84	NIC_frac	306773	2068	1	R	R.VQSLVLGAPR.Y	42.235	12.1095	9.96092	77.851	21.1873	14.325	355.455	22.6273	12.8648	0.594771	13723	48.4392	13723R.VQSLVLGAPR.Y	634.899	2	634.898	1.3	2.68
sp|P11215-2|ITAM_HUMAN	84	NIC_frac	306773	6754	1	R	K.VSTLQNQR.S	209.554	35.7546	37.3194	510.393	118.692	35.582	2457.2	99.5728	23.2843	0.969654	7850	32.2263	7850K.VSTLQNQR.S	587.841	2	587.841	-0.05	2.595
sp|P11215-2|ITAM_HUMAN	84	NIC_frac	306773	1813	1	R	R.VVVGAPQEIVAANQR.G	262.566	29.5909	42.8522	534.554	159.411	73.3953	3222.08	118.974	71.2826	0.93385	13196	46.5317	13196R.VVVGAPQEIVAANQR.G	594.014	3	594.014	0.1	4.162
sp|P11215-2|ITAM_HUMAN	84	NIC_frac	306773	2502	1	R	R.YVIGVGDAFR.S	47.1788	7.02328	12.4342	91.0503	34.4195	11.4818	566.803	22.6362	18.6933	1	14648	52.2332	14648R.YVIGVGDAFR.S	663.375	2	663.374	0.65	1.667
sp|P11215-2|ITAM_HUMAN	84	NIC_frac	306773	2509	1	R	R.YVIGVGDAFR.S	154.949	30.0721	36.5679	279.419	88.2749	33.7682	1850.42	76.9516	37.9577	0.963459	14662	52.2955	14662R.YVIGVGDAFR.S	663.375	2	663.374	0.62	1.669
sp|P20702|ITAX_HUMAN	84	NIC_frac	306773	787	0	U	R.AQTTTVLEK.Y	68.4992	24.3794	128.558	238.26	179.035	357.02	1042.87	93.6966	80.4254	1	11090	40.2008	11090R.AQTTTVLEK.Y	724.94	2	724.94	0.32	3.764
sp|P20702|ITAX_HUMAN	84	NIC_frac	306773	258	0	U	R.ATFQETK.N	71.3033	23.814	156.212	257.038	198.053	420.47	1300.72	110.486	120.557	0.999172	10016	37.36	10016R.ATFQETK.N	641.874	2	641.874	0.39	2.713
sp|P20702|ITAX_HUMAN	84	NIC_frac	306773	1848	1	R	K.AVIFTQVSR.Q	49.5402	27.6326	51.6032	121.763	62.5847	113.1	451.615	39.1966	38.9608	0.936628	13268	46.7813	13268K.AVIFTQVSR.Q	625.377	2	625.377	0.32	2.424
sp|P20702|ITAX_HUMAN	84	NIC_frac	306773	1909	1	R	K.AVIFTQVSR.Q	44.1763	19.9969	35.2018	65.6365	42.8956	76.0984	246.411	22.4181	23.6599	0.946019	13394	47.2128	13394K.AVIFTQVSR.Q	625.377	2	625.377	-0.26	2.344
sp|P20702|ITAX_HUMAN	84	NIC_frac	306773	734	3	R	R.GGQVSVCPLPR.G	112.856	13.5505	37.2004	277.82	86.7355	69.1711	1491.5	55.7194	31.3852	1	10983	39.8838	10983R.GGQVSVCPLPR.G	699.89	2	699.89	0.3	3.801
sp|P20702|ITAX_HUMAN	84	NIC_frac	306773	1884	1	R	R.GQVLLLR.T	82.572	52.2506	121.531	204.945	164.594	306.249	978.075	100.462	97.9709	0.821928	13342	47.026	13342R.GQVLLLR.T	514.345	2	514.345	0.2	1.86
sp|P20702|ITAX_HUMAN	84	NIC_frac	306773	2034	0	U	K.GVQSLVLGAPR.Y	61.356	25.2464	71.879	132.005	103.535	174.769	709.899	55.0135	57.1711	0.703871	13653	48.1663	13653K.GVQSLVLGAPR.Y	663.409	2	663.409	-0.15	3.052
sp|P20702|ITAX_HUMAN	84	NIC_frac	306773	3023	0	U	R.YFTASLPFEK.N	48.7751	7.37866	12.9323	22.1142	20.3738	29.0177	112.824	14.3938	10.9409	0.842105	15826	57.7708	15826R.YFTASLPFEK.N	830.973	2	830.971	1.78	2.595
sp|P20702|ITAX_HUMAN	84	NIC_frac	306773	7559	0	U	R.YQVNNLGQR.D	31.1346	22.8718	74.783	139.153	90.6513	206.367	624.261	55.8677	42.8406	0.99953	9564	36.244	9564R.YQVNNLGQR.D	660.865	2	660.865	0.45	3.162
sp|P20702|ITAX_HUMAN	84	NIC_frac	306773	7254	0	U	R.YVAEGQK.Q	69.5161	53.5978	163.659	266.028	188.037	403.501	1117.51	106.288	76.9921	0.631735	8918	34.7737	8918R.YVAEGQK.Q	626.869	2	626.869	-0.03	2.358
sp|P16284|PECA1_HUMAN	85	NIC_frac	306773	7329	2	R	K.AVPDAVESR.Y	182.237	18.1541	313.24	266.055	149.627	539.558	1268.18	54.492	134.922	0.961198	9076	35.1202	9076K.AVPDAVESR.Y	586.827	2	586.827	-0.11	2.999
sp|P16284|PECA1_HUMAN	85	NIC_frac	306773	469	5	R	K.CTVIVNNK.E	83.0147	47.2999	124.742	191.351	122.739	252.291	1538.69	94.1409	145.643	0.863384	10439	38.3818	10439K.CTVIVNNK.E	703.415	2	703.415	-0.16	2.669
sp|P16284|PECA1_HUMAN	85	NIC_frac	306773	406	3	R	K.DTETVYSEVR.K	78.0267	6.78894	119.793	197.225	99.9387	266.12	698.487	43.1114	50.4621	0.742196	10312	38.0585	10312K.DTETVYSEVR.K	714.365	2	714.364	0.3	3.279
sp|P16284|PECA1_HUMAN	85	NIC_frac	306773	435	5	R	K.EAIQGGIVR.V	100.585	19.9476	151.496	186.066	102.535	274.022	778.484	53.6187	78.9603	0.999607	10367	38.1938	10367K.EAIQGGIVR.V	586.353	2	586.353	-0.01	3.039
sp|P16284|PECA1_HUMAN	85	NIC_frac	306773	1135	5	R	K.EQEGEYYCTAFNR.A	107.698	38.4779	202.797	350.75	159.969	453.225	752.45	86.2957	74.0427	0.909685	11804	42.1448	11804K.EQEGEYYCTAFNR.A	632.619	3	632.619	0.03	3.899
sp|P16284|PECA1_HUMAN	85	NIC_frac	306773	6823	5	R	K.GQTIEVR.C	261.575	44.5752	431.729	592.269	281.39	736.237	2152.33	147.268	200.565	1	8008	32.6363	8008K.GQTIEVR.C	516.306	2	516.306	0.1	2.126
[truncated: 7,118 more rows]

## Sheet: S2B
ProteinId	GroupId	Class	SearchId	PeptideId	Redundancy	Unique/Razor	PeptideSequence	rq_126b_sn	rq_127a_sn	rq_127b_sn	rq_128a_sn	rq_128b_sn	rq_129a_sn	rq_129b_sn	rq_130a_sn	rq_130b_sn	IsolationSpecificity	FirstScanNumber	Time	Helper	Obs m/z	Charge	Theo m/z	PPM	XCorr
[truncated: 7,956 more rows]

[truncated: 2 more sheets: S2C, Notes]
